# Supplementary material for: miRNAs Contained in Extracellular Vesicles Cargo Contribute to the Progression of Idiopathic Pulmonary Fibrosis: An In Vitro Aproach
Source: Cells. 2022 Mar 25;11(7):1112. doi: 10.3390/cells11071112 (PMC8997737; doi:10.3390/cells11071112)
Supplement: Supplementary file 1 [file cells-11-01112-s001.zip › Supplementary tables.xlsx]

## Sheet: TableS1
Table S1: Dynamic light scattering measurements (DLS) of Evs from fibroblast.
Evs	Mean size ± SD (nm) Peak 1	PDI ± SD Peak 1	Mean size ± SD (nm) Peak 2	PDI ± SD Peak 2
NL (CCD19)	106.4 ± 24.51	0.649 ± 0.174
IPF-1(LL97)	67.61 ± 13.53	0.467 ± 0.013
IPF-2 (LL29)	66.99 ± 15.61	0.504 ± 0.004	414.7 ± 15.8	0.565 ± 0.079

## Sheet: TableS2
Table S2: Total reads and control quality from samples
Sample	total reads	N% > 10%	low quality	5' adapter contamine	3' adapter null or insert null	with ployA/T/G/C	clean reads
C91	25376368	0 (0.00%)	0 (0.00%)	102043 (0.40%)	416138 (1.64%)	7137 (0.03%)	0.9793
C92	20226168	516 (0.00%)	0 (0.00%)	22178 (0.11%)	278125 (1.38%)	4720 (0.02%)	0.9849
L21	23534578	39 (0.00%)	0 (0.00%)	36863 (0.16%)	304560 (1.29%)	4207 (0.02%)	0.9853
L22	20009958	0 (0.00%)	0 (0.00%)	145599 (0.73%)	406831 (2.03%)	7777 (0.04%)	0.972
L91	25147396	24 (0.00%)	0 (0.00%)	45962 (0.18%)	388283 (1.54%)	10270 (0.04%)	0.9823
L92	21720654	23 (0.00%)	0 (0.00%)	50296 (0.23%)	618219 (2.85%)	12554 (0.06%)	0.9686
	22669187						0.978733
Sample	Reads	Bases	Error rate	Q20	Q30	GC content
C91	25376368	1.269G	0.0001	0.993	0.9751	0.5274
C92	20226168	1.011G	0.0001	0.9935	0.9772	0.5309
L21	23534578	1.177G	0.0001	0.9914	0.9676	0.5343
L22	20009958	1.000G	0.0001	0.9915	0.9745	0.5317
L91	25147396	1.257G	0.0001	0.9922	0.9741	0.5275
L92	21720654	1.086G	0.0001	0.9914	0.9712	0.5337
						0.530917

## Sheet: TableS3
Table S3: novel miRNA
precursor_id	precursor_seq	mfe	position	mature_id	mature_seq	NL-1	NL-2	IPF1-1	IPF1-2	IPF2-1	IPF2-2
novel_1	uccccuauucuuauaugugcuccagcuuccccauugucccuggagcacauuuaggaauaggggaa	-39.9	chr9:5509899..5509964:-	novel_1	agcacauuuaggaauaggggaa	6	0	5	0	0	3
novel_10	ccaugcccggccaauuuuuuuaaaaauguauaucuuaaaaagauuugaggcugggugcugug	-19.6	chr3:185641630..185641692:-	novel_10	aaagauuugaggcugggugcugug	12	0	0	0	0	0
novel_100	acccccagggcccguccaggccagcagcgccagucgcccggccggaaggcgccuggggugugg	-37.1	chr16:86516856..86516919:+	novel_100	ccggaaggcgccuggggugugg	0	0	7	0	0	0
novel_101	acagacagccuggguggcuugggccuguggcugcucagccugacacugugaucucgggcuccugugg	-25.3	chr10:131727058..131727125:+	novel_101	ugugaucucgggcuccugugg	0	0	0	0	2	6
novel_102	acauggugcuucuggaguugaacuacaacaaaagaaauaaaguauucuguga	-9.4	chr3:47377101..47377153:-	novel_102	acauggugcuucuggaguugaa	18	0	0	0	0	0
novel_103	gguguggcugguggggccuucuaccaccacuggaaugcagc	-13.9	chr1:153245724..153245765:-	novel_103	gguguggcugguggggcc	0	0	8	0	0	0
novel_104	caagcuagcaagaucuguccugguuuggauggcucuuccuccaguggaagacaucuaagugacuacagauugagagcucuuu	-27.9	chr6:99119502..99119584:+	novel_104	acagauugagagcucuuu	24	4	66	55	0	4
novel_105	auucuugcacucucucuaguccagcaguacuaagaaguuggcuaaaaugacuguaagaaccc	-17	chr8:112176469..112176531:+	novel_105	aaaaugacuguaagaaccc	14	0	0	0	0	0
novel_106	ggggcaggaaggaggaucuggaaggccccaggcgcuccccacccauc	-18.6	chr1:1237347..1237394:+	novel_106	ggggcaggaaggaggaucu	0	0	0	7	0	0
novel_107	gugaagggugcugcagaaguaagugggaaagaacuuccugcagcucuccuucucccg	-22.5	chr4:156972193..156972250:+	novel_107	uuccugcagcucuccuucucccg	0	0	0	8	0	0
novel_108	cagugcccagacagaguguggagaucgacagcuuuggcucucauugucaccacaguaucugucaguauuuucugau	-23	chr18:41464540..41464616:+	novel_108	cagugcccagacagagug	0	0	0	0	0	12
novel_109	auuuggcagcugcuggaagccugaccacacuucuguguauguccacaccuguagaaucugccauugc	-19.6	chr1:55777871..55777938:+	novel_109	acaccuguagaaucugccauugc	0	0	0	0	0	9
novel_11	gagugugugugucuugccugaggacuugccucugcaggagaaaguuacaggccauccacagacacuccc	-31.2	chr17:61415911..61415980:+	novel_11	ccauccacagacacuccc	12	0	0	0	0	0
novel_110	cccagcuguccccacgcacagccagccccgcugggaaguggauggacagcugggag	-34.6	chr19:29662819..29662875:+	novel_110	gaaguggauggacagcugggag	7	0	0	0	0	0
novel_111	gugcucauuuaaguagucugaugccuacuacugaugacauacaauguaagugcucauuuaggcgucagacuaccuaaaugagcacuu	-46.2	chr2:101309450..101309537:+	novel_111	ucagacuaccuaaaugagcacuu	7	0	0	0	0	0
novel_112	acugcacuccagccugggugagagagggagacuccgucucuaaaaaaagcaaugggguugugg	-22.1	chr15:23420508..23420571:-	novel_112	aaagcaaugggguugugg	0	4	0	4	0	0
novel_113	ccugaucugggcuggggacucacuuccucuuccucugcaucucacccugagccccagcugucgggga	-26.21	chr11:45026212..45026279:+	novel_113	ccugaucugggcuggggacuc	0	7	0	0	0	0
novel_114	gacuggggcucugggcaacuccuggcccuaaacgaggacagcagacaguuccuggaggguucuaggugaaacccaugccccaugucac	-38.9	chr6:44548563..44548651:+	novel_114	gacuggggcucugggcaacuccugg	0	7	0	0	0	0
novel_115	auggauugcuugguuuguuuuucuccagaaugcugaaacaaccaguaaguugagggaaaaaauucaaaucaauaguucaaca	-25.8	chr10:64456874..64456956:+	novel_115	auggauugcuugguuuguuuuucu	14	0	0	0	0	0
novel_116	gagggcacuggcaaugagccaaggagaccaaggaggcaggaacuccagacagcacauccuuuucucagagcucaguggacccucuc	-33.19	chr16:55044866..55044952:+	novel_116	cucagagcucaguggacccucuc	8	0	0	0	0	0
novel_117	ggucugcugaucuuguuugggcuugcauaugggucugagggucagcugguuau	-18.1	chr5:158206557..158206610:+	novel_117	ggucugcugaucuuguuugggc	0	0	0	0	0	8
novel_118	cuuggcagggcggacacggugagagucagcuccaccugugccgugucaaggc	-27.7	chr16:85229298..85229350:+	novel_118	cuuggcagggcggacacggu	0	0	0	6	0	0
novel_119	gggaaauaucugcuaccagauuagagauuaaggaaaucuuguagcagguauuuucccu	-26.4	chr1:117854810..117854868:-	novel_119	ucuuguagcagguauuuucccu	0	0	6	0	1	0
novel_12	ugggguuugcuaggcuuggagaccauguucccagaccagggaucaugaggacacagucccuaagcccagcaaagcccaga	-40.6	chr5:134504417..134504497:+	novel_12	ugggguuugcuaggcuuggaga	15	0	0	0	0	0
novel_120	aguguccuuggcagcucuguguuccgccauccuugcuugaaacacugggcucuaggacuucacuga	-20.1	chr8:142004945..142005011:-	novel_120	cacugggcucuaggacuucacuga	0	0	0	0	0	8
novel_13	gagaggcuuuaccaacagauucuggaaacacagguagcacagugcaucuguugguagagccucucuu	-39.3	chr1:221813952..221814019:+	novel_13	ucuguugguagagccucucuu	0	0	8	5	0	0
novel_14	uggcugccgcagacugugguuaaaaaaaagaaggcggcggcggcg	-17.79	chr4:20251965..20252010:+	novel_14	aaaagaaggcggcggcggcg	12	0	0	0	0	0
novel_15	agucccagguccaauccugaguggccaaaagcaggagacccggaguuggaccugggacuug	-36.1	chr6:10722842..10722903:-	novel_15	ggaguuggaccugggacuug	0	0	11	14	1	6
novel_16	ucucaguagauccccugccccugugccccaggggaggagagggacggccgggggu	-22.7	chr17:73878007..73878062:+	novel_16	agagggacggccgggggu	7	8	6	24	3	3
novel_17	gguucccagcaggaguguaggaaugagugcuuguccuggacucugggcugggaacuag	-33.3	chr14:76904816..76904874:-	novel_17	uggacucugggcugggaacuag	13	0	0	0	0	0
novel_18	ugcccugacuucagagcuugaaggugaacucugaccccuucacucuaggguuggggacagu	-25.5	chr1:19068657..19068718:-	novel_18	ucacucuaggguuggggacagu	6	0	8	12	0	0
novel_19	guaagugcgccucgggugagcaugcacuuaauguggguguaugucacucggcucggcccacuaccc	-30.5	chr14:101055259..101055325:+	novel_19	ugucacucggcucggcccacuaccc	0	14	0	0	0	0
novel_2	agcucccagaaggcccugcgccaagaguacacggcgggccgcggcgcguggccugcugggaguugu	-39.8	chr4:2963504..2963570:-	novel_2	cgcguggccugcugggaguugu	0	7	0	0	0	5
novel_20	ucgggcgccgcgggccugacgggggcgagugagaacccgcuggcccagaggcgacccaga	-36.3	chr16:86509452..86509512:-	novel_20	ucgggcgccgcgggccugacg	0	4	0	0	0	7
novel_21	gucagagcauugcugacucacugccuuacucgugagucugucgggcugcuguagc	-17.8	chr17:17648968..17649023:-	novel_21	cgugagucugucgggcugcuguagc	0	0	0	0	17	0
novel_22	cccugagggcugugaucuuaucgggauugggugagcucacaggcucguggcagggau	-26.8	chr7:155869860..155869917:+	novel_22	cccugagggcugugaucuuaucg	9	0	3	0	15	8
novel_23	ggggauguagcucagugguagagcgcaugcuuugcauguaugaggccccggguucgauccccggcauc	-27.4	chr5:181206868..181206936:+	novel_23	ggggauguagcucagugg	30564	6689	13140	10602	2483	15047
novel_24	auccgugauugggcuccacgggugucagcggcuuugguaguaauggcagcggaacuugaggagccgagaccacgggcca	-32.5	chr1:161446644..161446723:-	novel_24	auccgugauugggcucca	9	0	0	181	0	6
novel_25	gccagaugcaaugcagccuggagaagugcuuugggaacugcugaucucugccc	-14.9	chrX:150241666..150241719:+	novel_25	cuuugggaacugcugaucucugccc	8	0	0	0	11	3
novel_26	uucagguagagaggcuguaggggcaagaucgggacggcggaugucccuaaggagggcucugaccugggaa	-29.9	chr11:68298991..68299061:-	novel_26	uucagguagagaggcuguaggggca	6	5	2	0	8	5
novel_28	uucuggguggacacuaggagguugcauagucuccucccaaaauucacccagaauu	-25.2	chr5:6708527..6708582:-	novel_28	uucuggguggacacuaggagg	15	0	0	0	0	0
novel_29	uccguggcggugcugaacuuuagggcagccacuagccacggacu	-24.9	chr20:33401604..33401648:+	novel_29	uccguggcggugcugaacuu	15	0	0	0	0	0
novel_3	ugugugcaccugugucugucuguauucguguuguauagacagacgcagguacacaca	-38.3	chr19:18284684..18284741:+	novel_3	ugugugcaccugugucugucu	4	0	0	3	7	17
novel_30	gugcuguuggucuggucucuccuuacuguuuuucuccaagcacuccagugccucuagaccagggcagaguuuuu	-19.2	chr16:64131679..64131753:+	novel_30	gugcuguuggucuggucucucc	16	0	0	0	0	0
novel_31	ccacugcuggaaguuugagcagaucggaagaugcuggagguaaaagcaccuggga	-16.5	chr21:39012185..39012240:+	novel_31	ccacugcuggaaguuugagc	47	10	1	5	6	45
novel_32	gagaggcugguaaagucugaacugauuucggaagaguucucugguauccucuuuucuagccuuuaug	-21.1	chr11:46253677..46253744:-	novel_32	gagaggcugguaaagucugaacug	11	0	0	0	0	4
novel_33	ugggagguggcugccauggaagggcgggcagacacuuggugucaugccucgcucugaugcauucucaugucucugccucaccuuccagu	-40.71	chr1:223762098..223762187:+	novel_33	ugucucugccucaccuuccagu	9	0	0	0	0	2
novel_34	uccaggaggagcuguggcucacagugguuaagcaaccccucugugagccacucucuggagc	-31.4	chr3:53270688..53270749:-	novel_34	ucugugagccacucucuggagc	0	2	2	7	0	0
novel_35	ggcuucacucccaaggcagagagaaccuugaaaguugucaugaucucaccucaccggaguggcccu	-19.2	chr6:157276311..157276377:+	novel_35	ccucaccggaguggcccu	12	0	0	0	0	0
novel_36	cccuguagaacugucugucugguccagaaagaagagcccaaguucccccuugcccuggucugguugaucagcaguucucaccuga	-25.5	chr5:141773168..141773253:+	novel_36	cccuguagaacugucugucuggucc	15	0	10	0	3	4
novel_37	gaaggacaauguuccagaccagggaguagugcagagucucagguuccuucaugaacccugagugacuccaucuggcuggauuguagagggu	-30.3	chr1:27310294..27310385:+	novel_37	ccaucuggcuggauuguagagggu	9	1	10	3	4	13
novel_38	caugcgagugugcacauugugcgagugugugcgcgugugugca	-18.7	chr19:55527832..55527875:-	novel_38	caugcgagugugcacauugu	14	0	0	0	0	0
novel_39	gcagggggcagucagaggaccuggcuaagaagggcucugcagaacucaaaug	-15	chr10:130559932..130559984:-	novel_39	agggcucugcagaacucaaaug	0	0	0	0	0	13
novel_4	agagcacugaguuauaaugccaaagugaccagcaucgugacuuuggaauuauaacucggugcucugu	-39.3	chr3:190182734..190182801:+	novel_4	gaauuauaacucggugcucugu	112	23	24	5	1	0
novel_40	acaggcugcccaaaccuguugaauucagggagguagugacaag	-13.2	chrX:151754018..151754061:+	novel_40	cagggagguagugacaag	12	0	7	22	0	0
novel_41	cucuuguucuggcuucagagcaggaaguguucaggcuuuugaaagggacuuugagugaggaggggggc	-20.2	chr13:75091868..75091936:+	novel_41	acuuugagugaggaggggggc	11	0	0	0	0	0
novel_42	uccaaguggaauuucgcacagguaauaguccuggacgugguucuacuuuuugu	-19.1	chr11:33492528..33492581:+	novel_42	ccuggacgugguucuacuuuuugu	0	5	7	0	0	0
novel_43	cuggaaggaacaucuuacugagauugggagaccugauaggacaccuuauuaguucuccugggauuauagaaguucauuccagag	-36.3	chr5:6133536..6133620:+	novel_43	cuggaaggaacaucuuacug	14	0	0	0	0	0
novel_44	agcugguacuacccucugaguacugauggcagcuccugacuuggaggguagccccuaaaac	-24.6	chr3:59577715..59577776:-	novel_44	agcugguacuacccucugagu	11	0	0	0	0	0
novel_45	caucugaucucagaagcuaagcagggucaggccugguuaguacuuggaugggugac	-19.8	chr17:10886298..10886354:-	novel_45	uuaguacuuggaugggugac	0	0	109	0	0	0
novel_46	caggugagaccaaagcaagccuagagacucccaggagggggacugggaggcuuuuguggagccauggcucugaacugagg	-30.5	chr11:115656397..115656477:-	novel_46	cauggcucugaacugagg	4	0	0	0	0	22
novel_47	ccuugguucauaguaacucuagaucgagaagcaugagccuggguu	-16.1	chr10:93088475..93088520:+	novel_47	ccuugguucauaguaacucu	0	0	10	2	3	3
novel_48	aagccccgaucuaugggagaugaaggccaaggccagaugggaaggcuuggaugcaguggaggaguggggacuugg	-22.5	chr9:120381982..120382057:+	novel_48	caguggaggaguggggacuugg	13	0	0	0	0	0
novel_49	augugaaauggaauauagaaaaguaggcaauucuuuacuuuucuauauucaguuucauaaau	-26.4	chr2:171749330..171749392:+	novel_49	augugaaauggaauauagaaa	4	0	6	0	0	0
novel_5	cugcucgagcugcucccgaagaggagcugggggcgggg	-17.5	chr19:9936566..9936604:-	novel_5	cugcucgagcugcucccg	22	0	0	5	0	9
novel_50	uaaggcugggaagagacucugagaugggauguuugagauaagccccaaaagaugaggcuuauuccaaggugaca	-17.5	chr15:66816768..66816842:+	novel_50	uaaggcugggaagagacucug	0	0	0	6	2	4
novel_51	acuuuugcagccugagaaaaguaauccaugggaagaagaccucucccccucagcuguagaacucaaagugc	-18.61	chr17:75303647..75303718:-	novel_51	ucagcuguagaacucaaagugc	0	0	5	0	0	10
novel_52	cauuccuuagcuggguaucccaauguuagaaaggaucaccaaagagcuggguaauggg	-16.7	chr10:45805607..45805665:-	novel_52	aaagagcuggguaauggg	0	0	0	11	0	0
novel_53	cgggccugaccgcugagcuacucgcucucuuagagcucagagauuggcucagcuuucagcgcccaga	-36.9	chr16:84973430..84973497:+	novel_53	cgggccugaccgcugagcuac	10	0	0	0	0	0
novel_54	cuaggauuacaggcaugagccaccaugccuggccaugucuggaauucuugag	-21.9	chr8:41927486..41927538:-	novel_54	augucuggaauucuugag	0	0	0	11	0	0
novel_55	gugaaaugacuugagaggcaucucaguucucucagaauuguucucucauaagccauccugugc	-13.1	chr4:76846065..76846128:-	novel_55	gugaaaugacuugagagg	0	0	4	12	0	0
novel_56	ccccaaagacugugggaucagaucagaagaccugagccauuuccagguagaguucugggggu	-18.3	chr8:122772801..122772863:-	novel_56	ccccaaagacugugggauc	0	0	0	0	0	11
novel_57	ggggcccagcaggcagcccugcaugugagcuggggugaccugugggccggcu	-31.4	chr19:13846581..13846633:-	novel_57	uggggugaccugugggccggcu	0	0	1	0	0	8
novel_58	uggguacuugcgacuuugaauuuccagcucccccaacuggaagggaaauucaaagcagcaaguacccacc	-39.9	chr1:12540009..12540079:-	novel_58	uggguacuugcgacuuugaauu	8	0	0	0	0	0
novel_59	gaaauggguccaaagccacccacagaggcucugugugguucuuggauaauucug	-18.7	chr1:22259197..22259251:+	novel_59	gugugguucuuggauaauucug	0	0	0	0	0	10
novel_6	gcggggcuggggacgugguugggggagcugagaaacacgucucaguuucuuagguccgccagucuccug	-34.6	chr14:105086842..105086911:-	novel_6	uucuuagguccgccagucuccug	13	0	0	0	0	0
novel_60	guauuaagauucauggaagguacuugaaucauagaacucugagugcac	-8.1	chr6:115910983..115911031:+	novel_60	ugaaucauagaacucugagugcac	0	0	5	0	4	6
novel_61	agcauuauuaccagucuucaggauaucuuacuugugucuagagugucuaguuuugaggacuugugucuag	-18.6	chr4:30609805..30609875:-	novel_61	ucuaguuuugaggacuugugucuag	13	2	10	6	2	29
novel_62	cuguggucguugggugcugggacuaguacuggacagugcacauggaucucaagcagucaguggggagcauagag	-25	chr9:108615271..108615345:-	novel_62	cuguggucguugggugcugggacu	8	0	0	0	0	2
novel_63	uaaucagaguugggcuguaggcucaguuuggaagcccaacucugaccagu	-25.3	chr1:34965337..34965387:+	novel_63	uaaucagaguugggcuguaggcuc	6	0	0	0	4	0
novel_65	gagggcugguuucccaucacacauuucuucugaccuaaguguggggguuagccagguucuc	-23.6	chr7:149414853..149414914:-	novel_65	uggggguuagccagguucuc	7	0	0	0	0	0
novel_66	gaugguaguggguuaucagaacuuauuaauauuagugucacuaagguugauauauaaccccccacuaaauuugacuggcuu	-16.3	chr3:20192784..20192865:-	novel_66	ccccccacuaaauuugacuggcuu	5	0	0	0	0	10
novel_67	ucuccuuucugguucaggccagggucagggcucaguccuuguccuuuuccccuguuccagaccagaaucaagaac	-28.5	chr7:142940292..142940367:+	novel_67	ccagaccagaaucaagaac	6	3	1	0	4	9
novel_68	ccugggauugcaauuauguaagaucaguaagagcguagguccuggug	-10	chr8:25691195..25691242:-	novel_68	ccugggauugcaauuaugua	0	0	0	0	0	10
novel_69	ccccaagugacacagaacagacuggaaguucugggaggagggggaa	-14.8	chr10:84664674..84664720:+	novel_69	ccccaagugacacagaac	12	0	0	0	0	0
novel_7	ggcugcgcggcgccgggcuuauuuagcuguggcaccgaggcagcucuc	-25.6	chr9:105244352..105244400:-	novel_7	cuguggcaccgaggcagcucuc	10	0	0	0	0	0
novel_70	gucugaauggcagugggaugucagaacuaauuaaccuuagugucacuauaguuggcauucgacccccacacugcuaaauuugacug	-25.2	chr9:133337733..133337819:-	novel_70	cccacacugcuaaauuugacug	5	0	2	2	1	1
novel_71	ugggucucugggagaucucugugggggucucuauaagucccuaagggucucucucaagucucugu	-24.7	chr9:87877264..87877329:+	novel_71	ugggucucugggagaucucugugg	0	0	7	2	0	0
novel_72	cuuuaaguacaggacaggaacccagugaggaaggugauuugagagccacgucaucugagguuucuggauuuauugggaagaa	-24.5	chr6:137490291..137490373:-	novel_72	cuuuaaguacaggacaggaaccc	6	0	0	0	4	0
novel_73	cccuggucuuugcccucugcaagucgagcggggaa	-13.5	chrX:8296449..8296484:+	novel_73	ugcaagucgagcggggaa	1	0	3	15	0	12
novel_74	ugggcuugaguaucucuguagggugugcauuacacugcugcccucacagagcuguucaggguccgga	-29.6	chr2:15796415..15796482:+	novel_74	ugggcuugaguaucucuguaggg	9	0	0	0	0	0
novel_75	ugacguggcugguagaaccguggccucugguccguuacaccacuucauu	-13.4	chr11:77310811..77310860:+	novel_75	ugacguggcugguagaacc	19	0	0	0	0	6
novel_76	agggggucaggaagaggugggggugccagcuuccccucuucccuguccuccagu	-34.3	chr19:41238417..41238471:+	novel_76	uccccucuucccuguccuccagu	0	0	0	0	0	8
novel_77	cguggccucggcugccugaguccccugaguccuugagcagggcuggggucuugggggcugggggcucuggggcu	-40.3	chr16:1101942..1102016:-	novel_77	ugggggcugggggcucuggggcu	0	0	0	0	0	8
novel_78	agagggaaggaaacaggaaccaaaaugccacuuaucccaugagggcacugaggccugggcucugagucucucu	-25.7	chr17:64712968..64713041:-	novel_78	cugggcucugagucucucu	0	0	0	9	0	0
novel_79	aaagaaccagucugggaguccagaggcugguuagaaau	-13.5	chr6:37731505..37731543:+	novel_79	cagaggcugguuagaaau	11	0	0	0	0	0
novel_8	uuccuuccccugccagugagcaaguccaggcuuauggcaggggcugggaauu	-30.5	chr1:27505241..27505293:-	novel_8	uuauggcaggggcugggaauu	0	0	6	0	0	0
novel_80	caggaguggagccugugguagauucuaucucccuggagugagucuucaagcagacuuccuccuuguu	-27.6	chr1:182993978..182994045:-	novel_80	caggaguggagccugugg	2	0	0	5	0	3
novel_81	ccugagcauugugucauuagacagggagagcacugcgcuuaccuguaaaugagguguggccaaguuugggc	-23.9	chr5:2592492..2592563:+	novel_81	ccugagcauugugucauu	0	0	0	0	0	10
novel_82	uccucccccagcaacugaggcauuugcaucagggccuugggggcuggagaggacu	-29.1	chr16:88405502..88405557:+	novel_82	uugggggcuggagaggacu	0	0	0	8	0	0
novel_83	agcggagcagcgggcaggacugccuggccggcugcuccgcgga	-34	chr12:109713836..109713879:+	novel_83	agcggagcagcgggcagga	0	0	0	0	0	7
novel_84	agguugcggguucgagucccuccagagucgcauguugcauuuugugaucugaguggauaccuguaccagu	-25.7	chr6:27562241..27562311:+	novel_84	agguugcggguucgaguc	11	0	1	0	0	0
novel_85	ugguucauucaaauuucuguuuugggcucccagaaaaauaccaucgagaaaggacagaugugccagugaacuagg	-19.2	chr6:19382693..19382768:+	novel_85	ugguucauucaaauuucug	17	12	54	71	5	21
novel_86	ugcugggauuacaggugugagccacugcgcccggccuuguaaucccaacucu	-21	chr22:23785954..23786006:-	novel_86	ccggccuuguaaucccaacucu	8	0	0	0	0	0
novel_87	gagggaggggccaagaggcaaugaaugucuggggugucucucagaaugccaggucauagcugcucuguggaacuucucaggu	-29.5	chr11:95733071..95733153:+	novel_87	gcugcucuguggaacuucucaggu	9	0	0	0	0	0
novel_88	uguugcucugaagggaccuuuguccccaggucauuauuaggguuaacaag	-15.4	chr1:248456858..248456908:-	novel_88	uguugcucugaagggaccuuug	11	0	0	0	0	0
novel_89	ggggccuggagggaagaggcgggcaaaagcgcccccgccccuucuuccuccggucucugc	-34.1	chr11:118435526..118435586:-	novel_89	cccuucuuccuccggucucugc	8	0	0	0	0	0
novel_9	cgggagggcugcuggaggguggugcuuaucacccgggcuuccucuugacccugc	-23.9	chr2:27250422..27250476:+	novel_9	cgggagggcugcuggagg	0	0	0	14	0	0
novel_91	uuguacaccugccuugaccuaccaguuuacagugggguacgggcaggaguacucua	-23.7	chr7:33895000..33895056:+	novel_91	uacgggcaggaguacucua	0	0	6	8	0	0
novel_92	gagugauuucugcaauacccucuuggguucuguagaaauguucuugc	-17.7	chr10:111920577..111920624:-	novel_92	ggguucuguagaaauguucuugc	7	0	0	0	2	0
novel_93	ggaaauaugaaguggucaucauuaacucugauuuccca	-5.9	chr6:105506282..105506320:+	novel_93	cauuaacucugauuuccca	18	0	0	0	0	14
novel_94	ucuuuuuugccugaugaacuugacagaucugacgagcagcaccagauaucuggucacaucaguacugucaggcagauaugagg	-25.9	chr5:37767450..37767533:-	novel_94	ucuuuuuugccugaugaacuugac	0	6	0	0	4	0
novel_95	ccagcaucagucucggcuaagaucauagagcacaaugaccaaugagucaggugcaaauggcc	-12.4	chr9:18217695..18217757:-	novel_95	ccagcaucagucucggcua	11	0	0	0	0	0
novel_96	uaaauucugucugaccagcaaccuuccugucugaaaaugcaguuacuggucagacaggaagccgg	-26.3	chr6:150485456..150485521:-	novel_96	uaaauucugucugaccagc	0	0	4	1	4	0
novel_97	ugaugcugggccaugguauuucccaguuuggcaagagcuacagcccaccagaugc	-15.8	chr22:22901920..22901975:-	novel_97	ugaugcugggccaugguauuuccc	0	0	0	0	0	9
novel_98	ggcuugucgaagcugccaaaaggcaggaguuuuggacuggggaggcuac	-15.3	chr7:65841477..65841526:-	novel_98	uuuggacuggggaggcuac	7	0	0	4	0	4
novel_99	acccucaguccguauuggucucuauggcauccauagaggccauucggcucugagguccu	-33.8	chr17:7306829..7306888:-	novel_99	acccucaguccguauuggucucu	0	2	0	0	0	6

## Sheet: TableS4
Table S4: miRNA in VEs
IPF-1 (LL97)	IPF-2(LL29)	NL(CCD19)
hsa-let-7a-2-3p	hsa-let-7a-2-3p	hsa-let-7a-2-3p
hsa-let-7a-3p	hsa-let-7a-3p	hsa-let-7a-3p
hsa-let-7a-5p	hsa-let-7a-5p	hsa-let-7a-5p
hsa-let-7b-3p	hsa-let-7b-3p	hsa-let-7b-3p
hsa-let-7b-5p	hsa-let-7b-5p	hsa-let-7b-5p
hsa-let-7c-3p	hsa-let-7c-5p	hsa-let-7c-3p
hsa-let-7c-5p	hsa-let-7d-3p	hsa-let-7c-5p
hsa-let-7d-3p	hsa-let-7d-5p	hsa-let-7d-3p
hsa-let-7d-5p	hsa-let-7e-3p	hsa-let-7d-5p
hsa-let-7e-3p	hsa-let-7e-5p	hsa-let-7e-3p
hsa-let-7e-5p	hsa-let-7f-1-3p	hsa-let-7e-5p
hsa-let-7f-1-3p	hsa-let-7f-2-3p	hsa-let-7f-2-3p
hsa-let-7f-2-3p	hsa-let-7f-5p	hsa-let-7f-5p
hsa-let-7f-5p	hsa-let-7g-5p	hsa-let-7g-5p
hsa-let-7g-5p	hsa-let-7i-3p	hsa-let-7i-3p
hsa-let-7i-3p	hsa-let-7i-5p	hsa-let-7i-5p
hsa-let-7i-5p	hsa-miR-100-3p	hsa-miR-100-5p
hsa-miR-100-5p	hsa-miR-100-5p	hsa-miR-101-3p
hsa-miR-101-3p	hsa-miR-101-3p	hsa-miR-10394-3p
hsa-miR-10394-3p	hsa-miR-10395-3p	hsa-miR-10399-3p
hsa-miR-10395-3p	hsa-miR-10399-5p	hsa-miR-10399-5p
hsa-miR-103a-3p	hsa-miR-103a-3p	hsa-miR-103a-3p
hsa-miR-103b	hsa-miR-103b	hsa-miR-103b
hsa-miR-10401-3p	hsa-miR-10401-3p	hsa-miR-10401-3p
hsa-miR-10526-3p	hsa-miR-10527-5p	hsa-miR-10527-5p
hsa-miR-10527-5p	hsa-miR-105-5p	hsa-miR-105-5p
hsa-miR-105-5p	hsa-miR-106a-5p	hsa-miR-106a-5p
hsa-miR-106a-5p	hsa-miR-106b-3p	hsa-miR-106b-3p
hsa-miR-106b-3p	hsa-miR-106b-5p	hsa-miR-106b-5p
hsa-miR-106b-5p	hsa-miR-107	hsa-miR-107
hsa-miR-107	hsa-miR-10a-3p	hsa-miR-10a-3p
hsa-miR-10a-3p	hsa-miR-10a-5p	hsa-miR-10a-5p
hsa-miR-10a-5p	hsa-miR-10b-3p	hsa-miR-10b-3p
hsa-miR-10b-3p	hsa-miR-10b-5p	hsa-miR-10b-5p
hsa-miR-10b-5p	hsa-miR-1180-3p	hsa-miR-1180-3p
hsa-miR-1180-3p	hsa-miR-1185-1-3p	hsa-miR-1185-1-3p
hsa-miR-1185-1-3p	hsa-miR-1185-2-3p	hsa-miR-1185-2-3p
hsa-miR-1185-2-3p	hsa-miR-1193	hsa-miR-1185-5p
hsa-miR-1197	hsa-miR-1197	hsa-miR-1193
hsa-miR-12136	hsa-miR-12114	hsa-miR-1197
hsa-miR-122-3p	hsa-miR-12136	hsa-miR-12136
hsa-miR-1224-5p	hsa-miR-122-3p	hsa-miR-122-3p
hsa-miR-122-5p	hsa-miR-122-5p	hsa-miR-1224-5p
hsa-miR-1226-3p	hsa-miR-1226-3p	hsa-miR-122-5p
hsa-miR-1226-5p	hsa-miR-1226-5p	hsa-miR-1226-3p
hsa-miR-1227-3p	hsa-miR-1228-3p	hsa-miR-1228-3p
hsa-miR-1228-3p	hsa-miR-1228-5p	hsa-miR-1228-5p
hsa-miR-1228-5p	hsa-miR-1229-3p	hsa-miR-1229-3p
hsa-miR-1229-3p	hsa-miR-122b-3p	hsa-miR-122b-3p
hsa-miR-122b-3p	hsa-miR-122b-5p	hsa-miR-122b-5p
hsa-miR-122b-5p	hsa-miR-124-3p	hsa-miR-1231
hsa-miR-1233-3p	hsa-miR-1244	hsa-miR-1234-3p
hsa-miR-124-3p	hsa-miR-1245a	hsa-miR-124-3p
hsa-miR-1245a	hsa-miR-1245b-3p	hsa-miR-1245a
hsa-miR-1245b-3p	hsa-miR-124-5p	hsa-miR-1245b-3p
hsa-miR-1246	hsa-miR-1246	hsa-miR-1246
hsa-miR-1255a	hsa-miR-1252-5p	hsa-miR-1252-5p
hsa-miR-125a-3p	hsa-miR-125a-3p	hsa-miR-1255a
hsa-miR-125a-5p	hsa-miR-125a-5p	hsa-miR-125a-3p
hsa-miR-125b-1-3p	hsa-miR-125b-1-3p	hsa-miR-125a-5p
hsa-miR-125b-2-3p	hsa-miR-125b-2-3p	hsa-miR-125b-1-3p
hsa-miR-125b-5p	hsa-miR-125b-5p	hsa-miR-125b-2-3p
hsa-miR-1260b	hsa-miR-1260b	hsa-miR-125b-5p
hsa-miR-1262	hsa-miR-1262	hsa-miR-1260b
hsa-miR-126-3p	hsa-miR-126-3p	hsa-miR-1262
hsa-miR-126-5p	hsa-miR-126-5p	hsa-miR-126-3p
hsa-miR-1268a	hsa-miR-1267	hsa-miR-126-5p
hsa-miR-1271-5p	hsa-miR-1268a	hsa-miR-1268a
hsa-miR-1273c	hsa-miR-1269a	hsa-miR-1270
hsa-miR-127-3p	hsa-miR-1270	hsa-miR-1271-5p
hsa-miR-127-5p	hsa-miR-1271-5p	hsa-miR-1273c
hsa-miR-1277-5p	hsa-miR-1273c	hsa-miR-127-3p
hsa-miR-1278	hsa-miR-127-3p	hsa-miR-127-5p
hsa-miR-128-1-5p	hsa-miR-127-5p	hsa-miR-1276
hsa-miR-128-3p	hsa-miR-1278	hsa-miR-1277-5p
hsa-miR-1285-3p	hsa-miR-128-1-5p	hsa-miR-1278
hsa-miR-1287-5p	hsa-miR-1282	hsa-miR-128-3p
hsa-miR-1288-3p	hsa-miR-128-3p	hsa-miR-1284
hsa-miR-1290	hsa-miR-1284	hsa-miR-1285-3p
hsa-miR-1291	hsa-miR-1285-3p	hsa-miR-1285-5p
hsa-miR-129-1-3p	hsa-miR-1285-5p	hsa-miR-1287-5p
hsa-miR-129-2-3p	hsa-miR-1287-5p	hsa-miR-1288-3p
hsa-miR-1292-5p	hsa-miR-1289	hsa-miR-1289
hsa-miR-1293	hsa-miR-1290	hsa-miR-1290
hsa-miR-1294	hsa-miR-1291	hsa-miR-1291
hsa-miR-129-5p	hsa-miR-129-2-3p	hsa-miR-129-1-3p
hsa-miR-1296-5p	hsa-miR-1292-5p	hsa-miR-129-2-3p
hsa-miR-1298-5p	hsa-miR-1293	hsa-miR-1292-5p
hsa-miR-1299	hsa-miR-1294	hsa-miR-1293
hsa-miR-1301-3p	hsa-miR-129-5p	hsa-miR-1294
hsa-miR-1302	hsa-miR-1296-5p	hsa-miR-129-5p
hsa-miR-1303	hsa-miR-1298-5p	hsa-miR-1296-5p
hsa-miR-1304-5p	hsa-miR-1299	hsa-miR-1298-5p
hsa-miR-1306-3p	hsa-miR-1301-3p	hsa-miR-1299
hsa-miR-1306-5p	hsa-miR-1303	hsa-miR-1301-3p
hsa-miR-1307-3p	hsa-miR-1304-5p	hsa-miR-1303
hsa-miR-1307-5p	hsa-miR-1306-3p	hsa-miR-1304-5p
hsa-miR-130a-3p	hsa-miR-1306-5p	hsa-miR-1306-3p
hsa-miR-130b-3p	hsa-miR-1307-3p	hsa-miR-1306-5p
hsa-miR-130b-5p	hsa-miR-1307-5p	hsa-miR-1307-3p
hsa-miR-132-3p	hsa-miR-130a-3p	hsa-miR-1307-5p
hsa-miR-132-5p	hsa-miR-130a-5p	hsa-miR-130a-3p
hsa-miR-133a-3p	hsa-miR-130b-3p	hsa-miR-130a-5p
hsa-miR-133a-5p	hsa-miR-130b-5p	hsa-miR-130b-3p
hsa-miR-133b	hsa-miR-132-3p	hsa-miR-130b-5p
hsa-miR-1343-3p	hsa-miR-132-5p	hsa-miR-132-3p
hsa-miR-1343-5p	hsa-miR-133a-3p	hsa-miR-132-5p
hsa-miR-134-3p	hsa-miR-133b	hsa-miR-133a-3p
hsa-miR-134-5p	hsa-miR-1343-3p	hsa-miR-133b
hsa-miR-135a-3p	hsa-miR-134-5p	hsa-miR-1343-3p
hsa-miR-135b-5p	hsa-miR-135a-3p	hsa-miR-134-3p
hsa-miR-136-3p	hsa-miR-135a-5p	hsa-miR-134-5p
hsa-miR-136-5p	hsa-miR-135b-3p	hsa-miR-135a-2-3p
hsa-miR-137-3p	hsa-miR-135b-5p	hsa-miR-135a-3p
hsa-miR-137-5p	hsa-miR-136-3p	hsa-miR-135a-5p
hsa-miR-138-1-3p	hsa-miR-136-5p	hsa-miR-135b-5p
hsa-miR-138-5p	hsa-miR-137-3p	hsa-miR-136-3p
hsa-miR-139-3p	hsa-miR-137-5p	hsa-miR-136-5p
hsa-miR-139-5p	hsa-miR-138-1-3p	hsa-miR-137-3p
hsa-miR-1-3p	hsa-miR-138-5p	hsa-miR-137-5p
hsa-miR-140-3p	hsa-miR-139-3p	hsa-miR-138-1-3p
hsa-miR-140-5p	hsa-miR-139-5p	hsa-miR-138-5p
hsa-miR-141-3p	hsa-miR-1-3p	hsa-miR-139-3p
hsa-miR-141-5p	hsa-miR-140-3p	hsa-miR-139-5p
hsa-miR-142-3p	hsa-miR-140-5p	hsa-miR-1-3p
hsa-miR-142-5p	hsa-miR-141-3p	hsa-miR-140-3p
hsa-miR-143-3p	hsa-miR-142-3p	hsa-miR-140-5p
hsa-miR-143-5p	hsa-miR-142-5p	hsa-miR-142-3p
hsa-miR-144-3p	hsa-miR-143-3p	hsa-miR-142-5p
hsa-miR-144-5p	hsa-miR-143-5p	hsa-miR-143-3p
hsa-miR-145-3p	hsa-miR-144-3p	hsa-miR-143-5p
hsa-miR-145-5p	hsa-miR-144-5p	hsa-miR-144-3p
hsa-miR-1468-5p	hsa-miR-145-3p	hsa-miR-144-5p
hsa-miR-146a-5p	hsa-miR-145-5p	hsa-miR-145-3p
hsa-miR-146b-3p	hsa-miR-1468-5p	hsa-miR-145-5p
hsa-miR-146b-5p	hsa-miR-146a-5p	hsa-miR-1468-5p
hsa-miR-147b-3p	hsa-miR-146b-3p	hsa-miR-146a-5p
hsa-miR-148a-3p	hsa-miR-146b-5p	hsa-miR-146b-3p
hsa-miR-148a-5p	hsa-miR-148a-3p	hsa-miR-146b-5p
hsa-miR-148b-3p	hsa-miR-148a-5p	hsa-miR-147b-3p
hsa-miR-148b-5p	hsa-miR-148b-3p	hsa-miR-148a-3p
hsa-miR-149-5p	hsa-miR-148b-5p	hsa-miR-148a-5p
hsa-miR-150-5p	hsa-miR-149-5p	hsa-miR-148b-3p
hsa-miR-151a-3p	hsa-miR-150-5p	hsa-miR-148b-5p
hsa-miR-151a-5p	hsa-miR-151a-3p	hsa-miR-149-5p
hsa-miR-151b	hsa-miR-151a-5p	hsa-miR-150-5p
hsa-miR-152-3p	hsa-miR-151b	hsa-miR-151a-3p
hsa-miR-152-5p	hsa-miR-152-3p	hsa-miR-151a-5p
hsa-miR-1538	hsa-miR-152-5p	hsa-miR-151b
hsa-miR-154-3p	hsa-miR-1538	hsa-miR-152-3p
hsa-miR-154-5p	hsa-miR-154-3p	hsa-miR-152-5p
hsa-miR-155-5p	hsa-miR-154-5p	hsa-miR-153-3p
hsa-miR-15a-5p	hsa-miR-155-5p	hsa-miR-154-3p
hsa-miR-15b-3p	hsa-miR-15a-5p	hsa-miR-154-5p
hsa-miR-15b-5p	hsa-miR-15b-3p	hsa-miR-155-5p
hsa-miR-16-2-3p	hsa-miR-15b-5p	hsa-miR-15a-5p
hsa-miR-16-5p	hsa-miR-16-2-3p	hsa-miR-15b-3p
hsa-miR-17-3p	hsa-miR-16-5p	hsa-miR-15b-5p
hsa-miR-17-5p	hsa-miR-17-3p	hsa-miR-16-2-3p
hsa-miR-181a-2-3p	hsa-miR-17-5p	hsa-miR-16-5p
hsa-miR-181a-3p	hsa-miR-181a-2-3p	hsa-miR-17-5p
hsa-miR-181a-5p	hsa-miR-181a-3p	hsa-miR-181a-2-3p
hsa-miR-181b-3p	hsa-miR-181a-5p	hsa-miR-181a-3p
hsa-miR-181b-5p	hsa-miR-181b-5p	hsa-miR-181a-5p
hsa-miR-181c-3p	hsa-miR-181c-3p	hsa-miR-181b-2-3p
hsa-miR-181c-5p	hsa-miR-181c-5p	hsa-miR-181b-3p
hsa-miR-181d-5p	hsa-miR-181d-3p	hsa-miR-181b-5p
hsa-miR-182-5p	hsa-miR-181d-5p	hsa-miR-181c-3p
hsa-miR-183-5p	hsa-miR-182-5p	hsa-miR-181c-5p
hsa-miR-184	hsa-miR-183-5p	hsa-miR-181d-3p
hsa-miR-1843	hsa-miR-184	hsa-miR-181d-5p
hsa-miR-185-3p	hsa-miR-1843	hsa-miR-182-5p
hsa-miR-185-5p	hsa-miR-185-3p	hsa-miR-183-3p
hsa-miR-186-5p	hsa-miR-185-5p	hsa-miR-183-5p
hsa-miR-188-5p	hsa-miR-186-3p	hsa-miR-184
hsa-miR-18a-3p	hsa-miR-186-5p	hsa-miR-1843
hsa-miR-18a-5p	hsa-miR-187-3p	hsa-miR-185-3p
hsa-miR-1908-3p	hsa-miR-18a-3p	hsa-miR-185-5p
hsa-miR-1908-5p	hsa-miR-18a-5p	hsa-miR-186-5p
hsa-miR-190a-5p	hsa-miR-18b-5p	hsa-miR-187-3p
hsa-miR-190b-5p	hsa-miR-1908-5p	hsa-miR-188-5p
hsa-miR-1910-3p	hsa-miR-1909-3p	hsa-miR-18a-3p
hsa-miR-1910-5p	hsa-miR-1909-5p	hsa-miR-18a-5p
hsa-miR-191-3p	hsa-miR-190a-5p	hsa-miR-1908-5p
hsa-miR-1914-3p	hsa-miR-190b-5p	hsa-miR-1909-5p
hsa-miR-1914-5p	hsa-miR-1910-5p	hsa-miR-190b-5p
hsa-miR-191-5p	hsa-miR-191-3p	hsa-miR-1910-5p
hsa-miR-192-5p	hsa-miR-1914-5p	hsa-miR-191-3p
hsa-miR-193a-5p	hsa-miR-191-5p	hsa-miR-1914-5p
hsa-miR-193b-3p	hsa-miR-192-3p	hsa-miR-191-5p
hsa-miR-193b-5p	hsa-miR-192-5p	hsa-miR-192-5p
hsa-miR-194-5p	hsa-miR-193a-5p	hsa-miR-193a-3p
hsa-miR-195-3p	hsa-miR-193b-3p	hsa-miR-193a-5p
hsa-miR-195-5p	hsa-miR-193b-5p	hsa-miR-193b-3p
hsa-miR-1972	hsa-miR-194-5p	hsa-miR-193b-5p
hsa-miR-197-3p	hsa-miR-195-3p	hsa-miR-194-3p
hsa-miR-197-5p	hsa-miR-195-5p	hsa-miR-194-5p
hsa-miR-199a-3p	hsa-miR-196a-5p	hsa-miR-195-3p
hsa-miR-199a-5p	hsa-miR-196b-5p	hsa-miR-195-5p
hsa-miR-199b-5p	hsa-miR-197-3p	hsa-miR-196a-5p
hsa-miR-19a-3p	hsa-miR-197-5p	hsa-miR-196b-5p
hsa-miR-19b-3p	hsa-miR-199a-3p	hsa-miR-1972
hsa-miR-200a-3p	hsa-miR-199a-5p	hsa-miR-197-3p
hsa-miR-200a-5p	hsa-miR-199b-5p	hsa-miR-197-5p
hsa-miR-200b-3p	hsa-miR-19a-3p	hsa-miR-199a-3p
hsa-miR-200b-5p	hsa-miR-19b-3p	hsa-miR-199a-5p
hsa-miR-200c-3p	hsa-miR-200a-3p	hsa-miR-199b-5p
hsa-miR-202-5p	hsa-miR-200a-5p	hsa-miR-19a-3p
hsa-miR-203a-3p	hsa-miR-200b-3p	hsa-miR-19b-3p
hsa-miR-203b-5p	hsa-miR-200b-5p	hsa-miR-200a-3p
hsa-miR-204-3p	hsa-miR-200c-3p	hsa-miR-200a-5p
hsa-miR-204-5p	hsa-miR-202-5p	hsa-miR-200b-3p
hsa-miR-205-5p	hsa-miR-203a-3p	hsa-miR-200b-5p
hsa-miR-206	hsa-miR-203b-5p	hsa-miR-200c-3p
hsa-miR-208b-3p	hsa-miR-204-3p	hsa-miR-203a-3p
hsa-miR-20a-5p	hsa-miR-204-5p	hsa-miR-203b-5p
hsa-miR-210-3p	hsa-miR-205-5p	hsa-miR-204-3p
hsa-miR-210-5p	hsa-miR-206	hsa-miR-204-5p
hsa-miR-2110	hsa-miR-208b-3p	hsa-miR-205-5p
hsa-miR-211-3p	hsa-miR-20a-5p	hsa-miR-206
hsa-miR-2115-3p	hsa-miR-20b-5p	hsa-miR-208b-3p
hsa-miR-2116-3p	hsa-miR-210-3p	hsa-miR-20a-5p
hsa-miR-212-3p	hsa-miR-210-5p	hsa-miR-210-3p
hsa-miR-212-5p	hsa-miR-2110	hsa-miR-210-5p
hsa-miR-21-3p	hsa-miR-2115-3p	hsa-miR-2110
hsa-miR-214-3p	hsa-miR-2116-3p	hsa-miR-2116-3p
hsa-miR-214-5p	hsa-miR-212-3p	hsa-miR-212-3p
hsa-miR-215-5p	hsa-miR-212-5p	hsa-miR-212-5p
hsa-miR-21-5p	hsa-miR-21-3p	hsa-miR-21-3p
hsa-miR-216a-3p	hsa-miR-214-3p	hsa-miR-214-3p
hsa-miR-216a-5p	hsa-miR-214-5p	hsa-miR-214-5p
hsa-miR-216b-5p	hsa-miR-215-5p	hsa-miR-215-5p
hsa-miR-217-3p	hsa-miR-21-5p	hsa-miR-21-5p
hsa-miR-217-5p	hsa-miR-216a-3p	hsa-miR-216a-3p
hsa-miR-218-5p	hsa-miR-216a-5p	hsa-miR-216a-5p
hsa-miR-219a-1-3p	hsa-miR-216b-5p	hsa-miR-216b-5p
hsa-miR-219a-2-3p	hsa-miR-217-5p	hsa-miR-217-5p
hsa-miR-219a-5p	hsa-miR-218-5p	hsa-miR-218-5p
hsa-miR-219b-5p	hsa-miR-219a-1-3p	hsa-miR-219a-1-3p
hsa-miR-221-3p	hsa-miR-219a-2-3p	hsa-miR-219a-2-3p
hsa-miR-221-5p	hsa-miR-219b-5p	hsa-miR-219a-5p
hsa-miR-222-3p	hsa-miR-221-3p	hsa-miR-219b-3p
hsa-miR-222-5p	hsa-miR-221-5p	hsa-miR-219b-5p
hsa-miR-223-3p	hsa-miR-222-3p	hsa-miR-221-3p
hsa-miR-223-5p	hsa-miR-222-5p	hsa-miR-221-5p
hsa-miR-22-3p	hsa-miR-223-3p	hsa-miR-222-3p
hsa-miR-224-5p	hsa-miR-223-5p	hsa-miR-222-5p
hsa-miR-22-5p	hsa-miR-22-3p	hsa-miR-223-3p
hsa-miR-2276-3p	hsa-miR-224-5p	hsa-miR-223-5p
hsa-miR-2277-3p	hsa-miR-22-5p	hsa-miR-22-3p
hsa-miR-2277-5p	hsa-miR-2277-3p	hsa-miR-224-3p
hsa-miR-2278	hsa-miR-2277-5p	hsa-miR-224-5p
hsa-miR-2355-3p	hsa-miR-2355-3p	hsa-miR-22-5p
hsa-miR-2355-5p	hsa-miR-23a-3p	hsa-miR-2276-3p
hsa-miR-23a-3p	hsa-miR-23a-5p	hsa-miR-2277-3p
hsa-miR-23a-5p	hsa-miR-23b-3p	hsa-miR-2277-5p
hsa-miR-23b-3p	hsa-miR-23b-5p	hsa-miR-2278
hsa-miR-23b-5p	hsa-miR-24-1-5p	hsa-miR-2355-3p
hsa-miR-24-1-5p	hsa-miR-24-2-5p	hsa-miR-2355-5p
hsa-miR-24-2-5p	hsa-miR-24-3p	hsa-miR-23a-3p
hsa-miR-24-3p	hsa-miR-25-3p	hsa-miR-23a-5p
hsa-miR-2467-3p	hsa-miR-25-5p	hsa-miR-23b-3p
hsa-miR-25-3p	hsa-miR-2682-5p	hsa-miR-23b-5p
hsa-miR-25-5p	hsa-miR-26a-2-3p	hsa-miR-24-1-5p
hsa-miR-2682-5p	hsa-miR-26a-5p	hsa-miR-24-2-5p
hsa-miR-26a-2-3p	hsa-miR-26b-3p	hsa-miR-24-3p
hsa-miR-26a-5p	hsa-miR-26b-5p	hsa-miR-2467-3p
hsa-miR-26b-3p	hsa-miR-27a-3p	hsa-miR-25-3p
hsa-miR-26b-5p	hsa-miR-27a-5p	hsa-miR-25-5p
hsa-miR-27a-3p	hsa-miR-27b-3p	hsa-miR-2682-5p
hsa-miR-27a-5p	hsa-miR-27b-5p	hsa-miR-26a-2-3p
hsa-miR-27b-3p	hsa-miR-28-3p	hsa-miR-26a-5p
hsa-miR-27b-5p	hsa-miR-28-5p	hsa-miR-26b-3p
hsa-miR-28-3p	hsa-miR-296-3p	hsa-miR-26b-5p
hsa-miR-28-5p	hsa-miR-299-3p	hsa-miR-27a-3p
hsa-miR-296-3p	hsa-miR-299-5p	hsa-miR-27a-5p
hsa-miR-299-3p	hsa-miR-29a-3p	hsa-miR-27b-3p
hsa-miR-299-5p	hsa-miR-29a-5p	hsa-miR-27b-5p
hsa-miR-29a-3p	hsa-miR-29b-1-5p	hsa-miR-28-3p
hsa-miR-29a-5p	hsa-miR-29b-2-5p	hsa-miR-28-5p
hsa-miR-29b-1-5p	hsa-miR-29b-3p	hsa-miR-296-3p
hsa-miR-29b-2-5p	hsa-miR-29c-3p	hsa-miR-299-3p
hsa-miR-29b-3p	hsa-miR-29c-5p	hsa-miR-299-5p
hsa-miR-29c-3p	hsa-miR-301a-3p	hsa-miR-29a-3p
hsa-miR-29c-5p	hsa-miR-301a-5p	hsa-miR-29a-5p
hsa-miR-301a-5p	hsa-miR-301b-3p	hsa-miR-29b-1-5p
hsa-miR-302a-5p	hsa-miR-302a-5p	hsa-miR-29b-2-5p
hsa-miR-3064-5p	hsa-miR-3064-5p	hsa-miR-29b-3p
hsa-miR-3065-3p	hsa-miR-3065-3p	hsa-miR-29c-3p
hsa-miR-3065-5p	hsa-miR-3065-5p	hsa-miR-29c-5p
hsa-miR-3074-3p	hsa-miR-3074-3p	hsa-miR-301a-3p
hsa-miR-3074-5p	hsa-miR-3074-5p	hsa-miR-301a-5p
hsa-miR-30a-3p	hsa-miR-30a-3p	hsa-miR-301b-3p
hsa-miR-30a-5p	hsa-miR-30a-5p	hsa-miR-302a-5p
hsa-miR-30b-3p	hsa-miR-30b-3p	hsa-miR-3064-5p
hsa-miR-30b-5p	hsa-miR-30b-5p	hsa-miR-3065-3p
hsa-miR-30c-1-3p	hsa-miR-30c-1-3p	hsa-miR-3065-5p
hsa-miR-30c-2-3p	hsa-miR-30c-2-3p	hsa-miR-3074-3p
hsa-miR-30c-5p	hsa-miR-30c-5p	hsa-miR-3074-5p
hsa-miR-30d-3p	hsa-miR-30d-3p	hsa-miR-30a-3p
hsa-miR-30d-5p	hsa-miR-30d-5p	hsa-miR-30a-5p
hsa-miR-30e-3p	hsa-miR-30e-3p	hsa-miR-30b-3p
hsa-miR-30e-5p	hsa-miR-30e-5p	hsa-miR-30b-5p
hsa-miR-3117-3p	hsa-miR-3117-3p	hsa-miR-30c-1-3p
hsa-miR-3120-3p	hsa-miR-3120-3p	hsa-miR-30c-2-3p
hsa-miR-3120-5p	hsa-miR-3120-5p	hsa-miR-30c-5p
hsa-miR-3124-5p	hsa-miR-3124-5p	hsa-miR-30d-3p
hsa-miR-3126-5p	hsa-miR-3125	hsa-miR-30d-5p
hsa-miR-3127-3p	hsa-miR-3126-5p	hsa-miR-30e-3p
hsa-miR-3127-5p	hsa-miR-3127-3p	hsa-miR-30e-5p
hsa-miR-3129-3p	hsa-miR-3127-5p	hsa-miR-3117-3p
hsa-miR-3129-5p	hsa-miR-3129-3p	hsa-miR-3120-3p
hsa-miR-3137	hsa-miR-3129-5p	hsa-miR-3120-5p
hsa-miR-3138	hsa-miR-3137	hsa-miR-3121-3p
hsa-miR-3140-3p	hsa-miR-3138	hsa-miR-3125
hsa-miR-3151-5p	hsa-miR-31-3p	hsa-miR-3126-3p
hsa-miR-3154	hsa-miR-3140-3p	hsa-miR-3126-5p
hsa-miR-3155b	hsa-miR-3148	hsa-miR-3127-5p
hsa-miR-3158-3p	hsa-miR-3150b-3p	hsa-miR-3129-3p
hsa-miR-3158-5p	hsa-miR-3152-3p	hsa-miR-3129-5p
hsa-miR-3159	hsa-miR-3154	hsa-miR-3137
hsa-miR-31-5p	hsa-miR-3155b	hsa-miR-3138
hsa-miR-3161	hsa-miR-3157-5p	hsa-miR-3140-3p
hsa-miR-3164	hsa-miR-3158-3p	hsa-miR-3145-5p
hsa-miR-3167	hsa-miR-3158-5p	hsa-miR-3150a-5p
hsa-miR-3173-3p	hsa-miR-31-5p	hsa-miR-3150b-3p
hsa-miR-3174	hsa-miR-3161	hsa-miR-3154
hsa-miR-3175	hsa-miR-3164	hsa-miR-3155a
hsa-miR-3176	hsa-miR-3167	hsa-miR-3156-5p
hsa-miR-3177-3p	hsa-miR-3173-5p	hsa-miR-3157-3p
hsa-miR-3179	hsa-miR-3174	hsa-miR-3158-3p
hsa-miR-3180	hsa-miR-3175	hsa-miR-3158-5p
hsa-miR-3180-3p	hsa-miR-3176	hsa-miR-31-5p
hsa-miR-3180-5p	hsa-miR-3177-3p	hsa-miR-3163
hsa-miR-3184-3p	hsa-miR-3179	hsa-miR-3164
hsa-miR-3184-5p	hsa-miR-3180	hsa-miR-3167
hsa-miR-3187-3p	hsa-miR-3180-3p	hsa-miR-3173-5p
hsa-miR-3187-5p	hsa-miR-3180-5p	hsa-miR-3174
hsa-miR-3190-3p	hsa-miR-3184-3p	hsa-miR-3175
hsa-miR-3191-5p	hsa-miR-3184-5p	hsa-miR-3176
hsa-miR-3192-5p	hsa-miR-3187-3p	hsa-miR-3177-3p
hsa-miR-3198	hsa-miR-3190-3p	hsa-miR-3179
hsa-miR-3199	hsa-miR-3191-5p	hsa-miR-3180
hsa-miR-320a-3p	hsa-miR-3199	hsa-miR-3180-3p
hsa-miR-320a-5p	hsa-miR-3200-3p	hsa-miR-3183
hsa-miR-320b	hsa-miR-320a-3p	hsa-miR-3184-3p
hsa-miR-320c	hsa-miR-320b	hsa-miR-3184-5p
hsa-miR-320d	hsa-miR-320c	hsa-miR-3187-3p
hsa-miR-320e	hsa-miR-320d	hsa-miR-3187-5p
hsa-miR-323a-3p	hsa-miR-323a-3p	hsa-miR-3190-3p
hsa-miR-323a-5p	hsa-miR-323a-5p	hsa-miR-3191-5p
hsa-miR-323b-3p	hsa-miR-323b-3p	hsa-miR-3192-5p
hsa-miR-32-3p	hsa-miR-324-3p	hsa-miR-3198
hsa-miR-324-3p	hsa-miR-324-5p	hsa-miR-3199
hsa-miR-324-5p	hsa-miR-32-5p	hsa-miR-3200-3p
hsa-miR-32-5p	hsa-miR-326	hsa-miR-3202
hsa-miR-328-3p	hsa-miR-328-3p	hsa-miR-320a-3p
hsa-miR-329-3p	hsa-miR-328-5p	hsa-miR-320a-5p
hsa-miR-329-5p	hsa-miR-329-3p	hsa-miR-320b
hsa-miR-330-3p	hsa-miR-329-5p	hsa-miR-320c
hsa-miR-330-5p	hsa-miR-330-3p	hsa-miR-320d
hsa-miR-331-3p	hsa-miR-330-5p	hsa-miR-320e
hsa-miR-331-5p	hsa-miR-331-3p	hsa-miR-323a-3p
hsa-miR-335-3p	hsa-miR-331-5p	hsa-miR-323a-5p
hsa-miR-335-5p	hsa-miR-335-3p	hsa-miR-323b-3p
hsa-miR-337-3p	hsa-miR-335-5p	hsa-miR-323b-5p
hsa-miR-337-5p	hsa-miR-337-3p	hsa-miR-32-3p
hsa-miR-338-3p	hsa-miR-337-5p	hsa-miR-324-3p
hsa-miR-338-5p	hsa-miR-338-3p	hsa-miR-324-5p
hsa-miR-339-3p	hsa-miR-338-5p	hsa-miR-32-5p
hsa-miR-339-5p	hsa-miR-339-3p	hsa-miR-326
hsa-miR-340-3p	hsa-miR-339-5p	hsa-miR-328-3p
hsa-miR-340-5p	hsa-miR-33b-3p	hsa-miR-329-3p
hsa-miR-342-3p	hsa-miR-340-3p	hsa-miR-329-5p
hsa-miR-342-5p	hsa-miR-340-5p	hsa-miR-330-3p
hsa-miR-345-5p	hsa-miR-342-3p	hsa-miR-330-5p
hsa-miR-34a-5p	hsa-miR-342-5p	hsa-miR-331-3p
hsa-miR-34b-3p	hsa-miR-345-5p	hsa-miR-331-5p
hsa-miR-34c-3p	hsa-miR-34a-5p	hsa-miR-335-3p
hsa-miR-34c-5p	hsa-miR-34b-3p	hsa-miR-335-5p
hsa-miR-3529-3p	hsa-miR-34c-5p	hsa-miR-337-3p
hsa-miR-3605-3p	hsa-miR-3529-3p	hsa-miR-337-5p
hsa-miR-3605-5p	hsa-miR-3605-3p	hsa-miR-338-3p
hsa-miR-361-3p	hsa-miR-3605-5p	hsa-miR-338-5p
hsa-miR-3615	hsa-miR-361-3p	hsa-miR-339-3p
hsa-miR-361-5p	hsa-miR-3615	hsa-miR-339-5p
hsa-miR-3620-5p	hsa-miR-361-5p	hsa-miR-33a-3p
hsa-miR-3622a-5p	hsa-miR-3617-5p	hsa-miR-33a-5p
hsa-miR-3622b-3p	hsa-miR-3620-5p	hsa-miR-33b-3p
hsa-miR-362-5p	hsa-miR-3622a-5p	hsa-miR-340-3p
hsa-miR-363-3p	hsa-miR-3622b-3p	hsa-miR-340-5p
hsa-miR-363-5p	hsa-miR-362-5p	hsa-miR-342-3p
hsa-miR-365a-3p	hsa-miR-363-3p	hsa-miR-342-5p
hsa-miR-365a-5p	hsa-miR-365a-3p	hsa-miR-345-5p
hsa-miR-365b-5p	hsa-miR-365a-5p	hsa-miR-34a-5p
hsa-miR-3661	hsa-miR-365b-5p	hsa-miR-34b-3p
hsa-miR-3664-3p	hsa-miR-3661	hsa-miR-34c-3p
hsa-miR-3677-3p	hsa-miR-3664-3p	hsa-miR-34c-5p
hsa-miR-3679-5p	hsa-miR-3675-5p	hsa-miR-3529-3p
hsa-miR-3682-3p	hsa-miR-3677-3p	hsa-miR-3605-3p
hsa-miR-3688-3p	hsa-miR-3679-3p	hsa-miR-3605-5p
hsa-miR-3688-5p	hsa-miR-3679-5p	hsa-miR-3611
hsa-miR-3689a-5p	hsa-miR-3682-3p	hsa-miR-361-3p
hsa-miR-3691-5p	hsa-miR-3689f	hsa-miR-3615
hsa-miR-369-3p	hsa-miR-3691-5p	hsa-miR-361-5p
hsa-miR-369-5p	hsa-miR-369-3p	hsa-miR-3617-5p
hsa-miR-370-3p	hsa-miR-369-5p	hsa-miR-3620-5p
hsa-miR-370-5p	hsa-miR-370-3p	hsa-miR-3622a-5p
hsa-miR-371a-5p	hsa-miR-370-5p	hsa-miR-3622b-3p
hsa-miR-371b-3p	hsa-miR-374a-3p	hsa-miR-362-5p
hsa-miR-372-3p	hsa-miR-374a-5p	hsa-miR-363-3p
hsa-miR-374a-3p	hsa-miR-374b-3p	hsa-miR-363-5p
hsa-miR-374a-5p	hsa-miR-374b-5p	hsa-miR-3651
hsa-miR-374b-3p	hsa-miR-374c-3p	hsa-miR-365a-3p
hsa-miR-374b-5p	hsa-miR-375-3p	hsa-miR-365a-5p
hsa-miR-374c-3p	hsa-miR-376a-3p	hsa-miR-365b-5p
hsa-miR-375-3p	hsa-miR-376b-5p	hsa-miR-3661
hsa-miR-376a-3p	hsa-miR-376c-3p	hsa-miR-3664-3p
hsa-miR-376a-5p	hsa-miR-376c-5p	hsa-miR-3678-3p
hsa-miR-376b-3p	hsa-miR-377-3p	hsa-miR-3679-5p
hsa-miR-376c-3p	hsa-miR-377-5p	hsa-miR-3681-5p
hsa-miR-377-3p	hsa-miR-378a-3p	hsa-miR-3691-5p
hsa-miR-377-5p	hsa-miR-378a-5p	hsa-miR-369-3p
hsa-miR-378a-3p	hsa-miR-378c	hsa-miR-369-5p
hsa-miR-378a-5p	hsa-miR-378d	hsa-miR-370-3p
hsa-miR-378c	hsa-miR-378g	hsa-miR-370-5p
hsa-miR-378d	hsa-miR-378i	hsa-miR-371a-5p
hsa-miR-378i	hsa-miR-379-3p	hsa-miR-371b-3p
hsa-miR-379-3p	hsa-miR-379-5p	hsa-miR-374a-3p
hsa-miR-379-5p	hsa-miR-380-5p	hsa-miR-374a-5p
hsa-miR-380-3p	hsa-miR-381-3p	hsa-miR-374b-3p
hsa-miR-380-5p	hsa-miR-382-3p	hsa-miR-374b-5p
hsa-miR-381-3p	hsa-miR-382-5p	hsa-miR-374c-3p
hsa-miR-382-3p	hsa-miR-383-5p	hsa-miR-375-3p
hsa-miR-382-5p	hsa-miR-3909	hsa-miR-376a-3p
hsa-miR-383-5p	hsa-miR-3912-3p	hsa-miR-376a-5p
hsa-miR-3907	hsa-miR-3913-3p	hsa-miR-376b-5p
hsa-miR-3909	hsa-miR-3913-5p	hsa-miR-376c-3p
hsa-miR-3911	hsa-miR-3918	hsa-miR-376c-5p
hsa-miR-3912-3p	hsa-miR-3928-3p	hsa-miR-377-3p
hsa-miR-3913-3p	hsa-miR-3934-5p	hsa-miR-377-5p
hsa-miR-3913-5p	hsa-miR-3939	hsa-miR-378a-3p
hsa-miR-3918	hsa-miR-3940-3p	hsa-miR-378a-5p
hsa-miR-3925-5p	hsa-miR-3940-5p	hsa-miR-378c
hsa-miR-3928-3p	hsa-miR-3944-5p	hsa-miR-378d
hsa-miR-3934-5p	hsa-miR-409-3p	hsa-miR-379-3p
hsa-miR-3936	hsa-miR-409-5p	hsa-miR-379-5p
hsa-miR-3940-3p	hsa-miR-410-3p	hsa-miR-380-5p
hsa-miR-3940-5p	hsa-miR-410-5p	hsa-miR-381-3p
hsa-miR-3944-3p	hsa-miR-411-3p	hsa-miR-382-3p
hsa-miR-409-3p	hsa-miR-411-5p	hsa-miR-382-5p
hsa-miR-409-5p	hsa-miR-412-5p	hsa-miR-383-5p
hsa-miR-410-3p	hsa-miR-421	hsa-miR-3909
hsa-miR-410-5p	hsa-miR-423-3p	hsa-miR-3911
hsa-miR-411-3p	hsa-miR-423-5p	hsa-miR-3912-3p
hsa-miR-411-5p	hsa-miR-424-3p	hsa-miR-3913-3p
hsa-miR-412-3p	hsa-miR-424-5p	hsa-miR-3913-5p
hsa-miR-412-5p	hsa-miR-425-3p	hsa-miR-3918
hsa-miR-421	hsa-miR-425-5p	hsa-miR-3920
hsa-miR-423-3p	hsa-miR-429	hsa-miR-3922-3p
hsa-miR-423-5p	hsa-miR-431-3p	hsa-miR-3928-3p
hsa-miR-424-3p	hsa-miR-431-5p	hsa-miR-3934-5p
hsa-miR-424-5p	hsa-miR-432-5p	hsa-miR-3940-3p
hsa-miR-425-3p	hsa-miR-4326	hsa-miR-3940-5p
hsa-miR-425-5p	hsa-miR-433-3p	hsa-miR-409-3p
hsa-miR-431-3p	hsa-miR-433-5p	hsa-miR-409-5p
hsa-miR-431-5p	hsa-miR-4429	hsa-miR-410-3p
hsa-miR-432-3p	hsa-miR-4435	hsa-miR-410-5p
hsa-miR-432-5p	hsa-miR-4440	hsa-miR-411-3p
hsa-miR-4326	hsa-miR-4449	hsa-miR-411-5p
hsa-miR-433-3p	hsa-miR-4457	hsa-miR-412-5p
hsa-miR-433-5p	hsa-miR-4466	hsa-miR-421
hsa-miR-4423-3p	hsa-miR-4467	hsa-miR-423-3p
hsa-miR-4433a-5p	hsa-miR-4470	hsa-miR-423-5p
hsa-miR-4433b-3p	hsa-miR-4473	hsa-miR-424-3p
hsa-miR-4435	hsa-miR-4474-3p	hsa-miR-424-5p
hsa-miR-4440	hsa-miR-4485-3p	hsa-miR-425-3p
hsa-miR-4449	hsa-miR-4488	hsa-miR-425-5p
hsa-miR-4463	hsa-miR-4489	hsa-miR-429
hsa-miR-4466	hsa-miR-4498	hsa-miR-431-3p
hsa-miR-4467	hsa-miR-449a	hsa-miR-431-5p
hsa-miR-4470	hsa-miR-449c-5p	hsa-miR-432-3p
hsa-miR-4479	hsa-miR-4508	hsa-miR-432-5p
hsa-miR-4485-3p	hsa-miR-450a-1-3p	hsa-miR-4326
hsa-miR-4488	hsa-miR-450a-2-3p	hsa-miR-433-3p
hsa-miR-4498	hsa-miR-450a-5p	hsa-miR-433-5p
hsa-miR-449a	hsa-miR-450b-5p	hsa-miR-4435
hsa-miR-4504	hsa-miR-451a	hsa-miR-4449
hsa-miR-4508	hsa-miR-4521	hsa-miR-4466
hsa-miR-450a-2-3p	hsa-miR-4525	hsa-miR-4467
hsa-miR-450a-5p	hsa-miR-452-5p	hsa-miR-4469
hsa-miR-450b-5p	hsa-miR-4536-3p	hsa-miR-4470
hsa-miR-451a	hsa-miR-4536-5p	hsa-miR-4474-3p
hsa-miR-4521	hsa-miR-454-3p	hsa-miR-4479
hsa-miR-4525	hsa-miR-454-5p	hsa-miR-448
hsa-miR-452-5p	hsa-miR-455-3p	hsa-miR-4485-3p
hsa-miR-454-3p	hsa-miR-455-5p	hsa-miR-4488
hsa-miR-454-5p	hsa-miR-4636	hsa-miR-4498
hsa-miR-455-3p	hsa-miR-4649-5p	hsa-miR-449a
hsa-miR-455-5p	hsa-miR-4657	hsa-miR-449c-5p
hsa-miR-4632-5p	hsa-miR-4660	hsa-miR-4508
hsa-miR-4636	hsa-miR-4661-3p	hsa-miR-450a-2-3p
hsa-miR-4638-5p	hsa-miR-4661-5p	hsa-miR-450a-5p
hsa-miR-4647	hsa-miR-4665-5p	hsa-miR-450b-5p
hsa-miR-4649-5p	hsa-miR-4667-5p	hsa-miR-451a
hsa-miR-4657	hsa-miR-4677-3p	hsa-miR-4521
hsa-miR-4660	hsa-miR-4683	hsa-miR-452-5p
hsa-miR-4661-5p	hsa-miR-4684-3p	hsa-miR-4527
hsa-miR-4662a-5p	hsa-miR-4685-3p	hsa-miR-454-3p
hsa-miR-4662b	hsa-miR-4686	hsa-miR-454-5p
hsa-miR-4664-3p	hsa-miR-4687-3p	hsa-miR-455-3p
hsa-miR-4665-5p	hsa-miR-4690-3p	hsa-miR-455-5p
hsa-miR-4667-5p	hsa-miR-4705	hsa-miR-4636
hsa-miR-4677-3p	hsa-miR-4711-3p	hsa-miR-4661-5p
hsa-miR-4677-5p	hsa-miR-4717-3p	hsa-miR-4664-3p
hsa-miR-4683	hsa-miR-4717-5p	hsa-miR-4665-5p
hsa-miR-4685-3p	hsa-miR-4721	hsa-miR-4667-5p
hsa-miR-4689	hsa-miR-4723-3p	hsa-miR-4674
hsa-miR-4690-3p	hsa-miR-4725-3p	hsa-miR-4676-5p
hsa-miR-4695-5p	hsa-miR-4728-5p	hsa-miR-4677-3p
hsa-miR-4706	hsa-miR-4731-5p	hsa-miR-4677-5p
hsa-miR-4707-5p	hsa-miR-4741	hsa-miR-4683
hsa-miR-4709-3p	hsa-miR-4742-5p	hsa-miR-4685-3p
hsa-miR-4721	hsa-miR-4743-5p	hsa-miR-4690-3p
hsa-miR-4725-5p	hsa-miR-4745-5p	hsa-miR-4705
hsa-miR-4726-5p	hsa-miR-4746-5p	hsa-miR-4707-5p
hsa-miR-4728-3p	hsa-miR-4749-5p	hsa-miR-4721
hsa-miR-4731-5p	hsa-miR-4754	hsa-miR-4723-3p
hsa-miR-4734	hsa-miR-4755-3p	hsa-miR-4723-5p
hsa-miR-4741	hsa-miR-4755-5p	hsa-miR-4726-5p
hsa-miR-4742-5p	hsa-miR-4761-3p	hsa-miR-4727-3p
hsa-miR-4743-5p	hsa-miR-4762-3p	hsa-miR-4728-3p
hsa-miR-4745-5p	hsa-miR-4763-3p	hsa-miR-4731-5p
hsa-miR-4746-5p	hsa-miR-4781-3p	hsa-miR-4740-3p
hsa-miR-4747-5p	hsa-miR-4788	hsa-miR-4741
hsa-miR-4750-5p	hsa-miR-4797-3p	hsa-miR-4742-3p
hsa-miR-4753-5p	hsa-miR-483-3p	hsa-miR-4743-5p
hsa-miR-4755-3p	hsa-miR-483-5p	hsa-miR-4745-5p
hsa-miR-4755-5p	hsa-miR-484	hsa-miR-4746-5p
hsa-miR-4762-3p	hsa-miR-485-3p	hsa-miR-4749-5p
hsa-miR-4763-3p	hsa-miR-485-5p	hsa-miR-4750-5p
hsa-miR-4773	hsa-miR-486-3p	hsa-miR-4753-5p
hsa-miR-4775	hsa-miR-486-5p	hsa-miR-4755-3p
hsa-miR-4781-3p	hsa-miR-487a-3p	hsa-miR-4755-5p
hsa-miR-4787-3p	hsa-miR-487a-5p	hsa-miR-4767
hsa-miR-4788	hsa-miR-487b-3p	hsa-miR-4773
hsa-miR-4796-5p	hsa-miR-487b-5p	hsa-miR-4781-3p
hsa-miR-4804-5p	hsa-miR-490-3p	hsa-miR-4787-3p
hsa-miR-483-3p	hsa-miR-490-5p	hsa-miR-4788
hsa-miR-483-5p	hsa-miR-493-3p	hsa-miR-483-3p
hsa-miR-484	hsa-miR-493-5p	hsa-miR-483-5p
hsa-miR-485-3p	hsa-miR-494-3p	hsa-miR-484
hsa-miR-485-5p	hsa-miR-494-5p	hsa-miR-485-3p
hsa-miR-486-3p	hsa-miR-495-3p	hsa-miR-485-5p
hsa-miR-486-5p	hsa-miR-496	hsa-miR-486-3p
hsa-miR-487a-3p	hsa-miR-497-5p	hsa-miR-486-5p
hsa-miR-487a-5p	hsa-miR-499a-5p	hsa-miR-487a-3p
hsa-miR-487b-3p	hsa-miR-499b-3p	hsa-miR-487a-5p
hsa-miR-487b-5p	hsa-miR-5002-5p	hsa-miR-487b-3p
hsa-miR-490-3p	hsa-miR-500a-3p	hsa-miR-490-3p
hsa-miR-490-5p	hsa-miR-500b-3p	hsa-miR-490-5p
hsa-miR-493-3p	hsa-miR-5010-3p	hsa-miR-493-3p
hsa-miR-493-5p	hsa-miR-5010-5p	hsa-miR-493-5p
hsa-miR-494-3p	hsa-miR-501-3p	hsa-miR-494-3p
hsa-miR-494-5p	hsa-miR-501-5p	hsa-miR-494-5p
hsa-miR-495-3p	hsa-miR-502-3p	hsa-miR-495-3p
hsa-miR-496	hsa-miR-503-5p	hsa-miR-495-5p
hsa-miR-497-5p	hsa-miR-504-5p	hsa-miR-496
hsa-miR-499a-5p	hsa-miR-505-3p	hsa-miR-497-5p
hsa-miR-499b-3p	hsa-miR-505-5p	hsa-miR-499a-5p
hsa-miR-5001-5p	hsa-miR-5090	hsa-miR-499b-3p
hsa-miR-5004-5p	hsa-miR-5187-5p	hsa-miR-5000-5p
hsa-miR-5009-5p	hsa-miR-5193	hsa-miR-5001-5p
hsa-miR-500a-3p	hsa-miR-532-3p	hsa-miR-500a-3p
hsa-miR-500a-5p	hsa-miR-532-5p	hsa-miR-500a-5p
hsa-miR-500b-3p	hsa-miR-539-3p	hsa-miR-500b-5p
hsa-miR-5010-3p	hsa-miR-539-5p	hsa-miR-5010-3p
hsa-miR-5010-5p	hsa-miR-541-3p	hsa-miR-5010-5p
hsa-miR-501-3p	hsa-miR-541-5p	hsa-miR-501-3p
hsa-miR-501-5p	hsa-miR-542-3p	hsa-miR-502-3p
hsa-miR-502-3p	hsa-miR-543	hsa-miR-503-3p
hsa-miR-503-3p	hsa-miR-544b	hsa-miR-503-5p
hsa-miR-503-5p	hsa-miR-548ad-5p	hsa-miR-504-5p
hsa-miR-504-5p	hsa-miR-548ao-3p	hsa-miR-505-3p
hsa-miR-505-3p	hsa-miR-548ap-3p	hsa-miR-505-5p
hsa-miR-505-5p	hsa-miR-548b-5p	hsa-miR-5088-5p
hsa-miR-5089-3p	hsa-miR-548bc	hsa-miR-509-3-5p
hsa-miR-511-5p	hsa-miR-548d-5p	hsa-miR-512-3p
hsa-miR-516b-5p	hsa-miR-548e-3p	hsa-miR-514a-3p
hsa-miR-532-3p	hsa-miR-548f-5p	hsa-miR-5188
hsa-miR-532-5p	hsa-miR-548h-5p	hsa-miR-532-3p
hsa-miR-539-3p	hsa-miR-548j-5p	hsa-miR-532-5p
hsa-miR-539-5p	hsa-miR-548k	hsa-miR-539-3p
hsa-miR-541-3p	hsa-miR-548l	hsa-miR-539-5p
hsa-miR-541-5p	hsa-miR-548o-3p	hsa-miR-541-3p
hsa-miR-542-3p	hsa-miR-548q	hsa-miR-541-5p
hsa-miR-543	hsa-miR-548t-3p	hsa-miR-542-3p
hsa-miR-544b	hsa-miR-549a-3p	hsa-miR-542-5p
hsa-miR-545-3p	hsa-miR-549a-5p	hsa-miR-543
hsa-miR-548ad-5p	hsa-miR-550a-3-5p	hsa-miR-544b
hsa-miR-548ah-3p	hsa-miR-550a-5p	hsa-miR-548a-3p
hsa-miR-548ap-3p	hsa-miR-550b-3p	hsa-miR-548ab
hsa-miR-548aq-3p	hsa-miR-551b-5p	hsa-miR-548ah-3p
hsa-miR-548ay-3p	hsa-miR-5588-5p	hsa-miR-548ax
hsa-miR-548bc	hsa-miR-5699-5p	hsa-miR-548bc
hsa-miR-548c-5p	hsa-miR-574-3p	hsa-miR-548e-3p
hsa-miR-548d-5p	hsa-miR-574-5p	hsa-miR-548f-3p
hsa-miR-548e-3p	hsa-miR-576-3p	hsa-miR-548f-5p
hsa-miR-548f-5p	hsa-miR-576-5p	hsa-miR-548h-5p
hsa-miR-548g-5p	hsa-miR-581	hsa-miR-548j-5p
hsa-miR-548h-3p	hsa-miR-582-3p	hsa-miR-548k
hsa-miR-548h-5p	hsa-miR-582-5p	hsa-miR-548l
hsa-miR-548j-5p	hsa-miR-584-5p	hsa-miR-548n
hsa-miR-548k	hsa-miR-585-3p	hsa-miR-548o-3p
hsa-miR-548l	hsa-miR-589-5p	hsa-miR-548p
hsa-miR-548n	hsa-miR-590-3p	hsa-miR-548q
hsa-miR-548o-3p	hsa-miR-592	hsa-miR-548u
hsa-miR-548p	hsa-miR-597-3p	hsa-miR-548w
hsa-miR-548t-3p	hsa-miR-598-3p	hsa-miR-549a-3p
hsa-miR-548w	hsa-miR-598-5p	hsa-miR-549a-5p
hsa-miR-549a-3p	hsa-miR-610	hsa-miR-550a-3-5p
hsa-miR-549a-5p	hsa-miR-615-3p	hsa-miR-550a-3p
hsa-miR-550a-3-5p	hsa-miR-618	hsa-miR-550a-5p
hsa-miR-550a-3p	hsa-miR-619-5p	hsa-miR-550b-2-5p
hsa-miR-550a-5p	hsa-miR-625-3p	hsa-miR-550b-3p
hsa-miR-550b-2-5p	hsa-miR-625-5p	hsa-miR-551a
hsa-miR-550b-3p	hsa-miR-627-5p	hsa-miR-556-5p
hsa-miR-551b-5p	hsa-miR-628-3p	hsa-miR-5581-3p
hsa-miR-552-3p	hsa-miR-628-5p	hsa-miR-5588-5p
hsa-miR-5587-3p	hsa-miR-629-3p	hsa-miR-561-5p
hsa-miR-561-5p	hsa-miR-629-5p	hsa-miR-5697
hsa-miR-5698	hsa-miR-636	hsa-miR-5699-3p
hsa-miR-5699-3p	hsa-miR-641	hsa-miR-570-5p
hsa-miR-5699-5p	hsa-miR-642a-3p	hsa-miR-574-3p
hsa-miR-574-3p	hsa-miR-642b-5p	hsa-miR-574-5p
hsa-miR-574-5p	hsa-miR-643	hsa-miR-576-3p
hsa-miR-576-3p	hsa-miR-6500-3p	hsa-miR-576-5p
hsa-miR-576-5p	hsa-miR-6505-5p	hsa-miR-579-3p
hsa-miR-583	hsa-miR-6509-3p	hsa-miR-579-5p
hsa-miR-584-5p	hsa-miR-6509-5p	hsa-miR-581
hsa-miR-585-3p	hsa-miR-6511a-3p	hsa-miR-583
hsa-miR-589-3p	hsa-miR-6511a-5p	hsa-miR-584-5p
hsa-miR-589-5p	hsa-miR-6511b-3p	hsa-miR-589-5p
hsa-miR-590-3p	hsa-miR-6511b-5p	hsa-miR-590-3p
hsa-miR-592	hsa-miR-6512-5p	hsa-miR-597-3p
hsa-miR-597-3p	hsa-miR-6514-5p	hsa-miR-597-5p
hsa-miR-598-3p	hsa-miR-6515-5p	hsa-miR-598-3p
hsa-miR-598-5p	hsa-miR-651-5p	hsa-miR-610
hsa-miR-605-5p	hsa-miR-652-3p	hsa-miR-615-3p
hsa-miR-610	hsa-miR-6529-5p	hsa-miR-615-5p
hsa-miR-6132	hsa-miR-654-3p	hsa-miR-616-3p
hsa-miR-615-3p	hsa-miR-654-5p	hsa-miR-616-5p
hsa-miR-615-5p	hsa-miR-655-3p	hsa-miR-618
hsa-miR-616-3p	hsa-miR-656-3p	hsa-miR-619-5p
hsa-miR-618	hsa-miR-659-5p	hsa-miR-625-3p
hsa-miR-619-5p	hsa-miR-660-5p	hsa-miR-625-5p
hsa-miR-625-3p	hsa-miR-664a-3p	hsa-miR-628-3p
hsa-miR-625-5p	hsa-miR-664a-5p	hsa-miR-628-5p
hsa-miR-628-3p	hsa-miR-664b-5p	hsa-miR-629-5p
hsa-miR-629-5p	hsa-miR-665	hsa-miR-641
hsa-miR-641	hsa-miR-668-3p	hsa-miR-642a-3p
hsa-miR-642a-3p	hsa-miR-668-5p	hsa-miR-642b-5p
hsa-miR-642a-5p	hsa-miR-671-3p	hsa-miR-6500-3p
hsa-miR-642b-3p	hsa-miR-671-5p	hsa-miR-6505-5p
hsa-miR-642b-5p	hsa-miR-6716-3p	hsa-miR-6509-5p
hsa-miR-6500-3p	hsa-miR-6720-3p	hsa-miR-6511a-3p
hsa-miR-6502-5p	hsa-miR-6726-3p	hsa-miR-6511a-5p
hsa-miR-6505-3p	hsa-miR-6726-5p	hsa-miR-6511b-3p
hsa-miR-6505-5p	hsa-miR-6727-5p	hsa-miR-6511b-5p
hsa-miR-6509-3p	hsa-miR-6729-5p	hsa-miR-6514-5p
hsa-miR-6509-5p	hsa-miR-6735-5p	hsa-miR-6515-5p
hsa-miR-6510-3p	hsa-miR-6741-3p	hsa-miR-651-5p
hsa-miR-6511a-3p	hsa-miR-6746-3p	hsa-miR-6516-5p
hsa-miR-6511a-5p	hsa-miR-6747-3p	hsa-miR-652-3p
hsa-miR-6511b-3p	hsa-miR-6750-5p	hsa-miR-6529-5p
hsa-miR-6511b-5p	hsa-miR-6753-3p	hsa-miR-654-3p
hsa-miR-6514-5p	hsa-miR-675-3p	hsa-miR-654-5p
hsa-miR-6515-5p	hsa-miR-6754-3p	hsa-miR-655-3p
hsa-miR-651-5p	hsa-miR-6757-5p	hsa-miR-656-3p
hsa-miR-652-3p	hsa-miR-6761-3p	hsa-miR-659-5p
hsa-miR-6529-5p	hsa-miR-6762-3p	hsa-miR-660-5p
hsa-miR-654-3p	hsa-miR-6766-5p	hsa-miR-663a
hsa-miR-654-5p	hsa-miR-6770-3p	hsa-miR-664a-3p
hsa-miR-656-3p	hsa-miR-6779-5p	hsa-miR-664a-5p
hsa-miR-660-5p	hsa-miR-6783-3p	hsa-miR-664b-5p
hsa-miR-664a-3p	hsa-miR-6785-5p	hsa-miR-665
hsa-miR-664a-5p	hsa-miR-6787-3p	hsa-miR-668-3p
hsa-miR-665	hsa-miR-6796-5p	hsa-miR-671-3p
hsa-miR-668-3p	hsa-miR-6797-5p	hsa-miR-671-5p
hsa-miR-671-3p	hsa-miR-6798-3p	hsa-miR-6716-3p
hsa-miR-671-5p	hsa-miR-6802-3p	hsa-miR-6716-5p
hsa-miR-6716-3p	hsa-miR-6806-3p	hsa-miR-6720-3p
hsa-miR-6720-3p	hsa-miR-6815-5p	hsa-miR-6720-5p
hsa-miR-6721-5p	hsa-miR-6819-3p	hsa-miR-6724-5p
hsa-miR-6724-5p	hsa-miR-6827-5p	hsa-miR-6729-5p
hsa-miR-6727-5p	hsa-miR-6837-5p	hsa-miR-6734-3p
hsa-miR-6729-5p	hsa-miR-6840-5p	hsa-miR-6735-5p
hsa-miR-6732-3p	hsa-miR-6842-3p	hsa-miR-6736-5p
hsa-miR-6732-5p	hsa-miR-6845-5p	hsa-miR-6738-3p
hsa-miR-6733-5p	hsa-miR-6847-5p	hsa-miR-6739-5p
hsa-miR-6735-5p	hsa-miR-6850-5p	hsa-miR-6741-3p
hsa-miR-6736-5p	hsa-miR-6852-5p	hsa-miR-6745
hsa-miR-6740-3p	hsa-miR-6855-5p	hsa-miR-6746-3p
hsa-miR-6741-3p	hsa-miR-6858-5p	hsa-miR-6747-3p
hsa-miR-6741-5p	hsa-miR-6859-5p	hsa-miR-6759-5p
hsa-miR-6743-3p	hsa-miR-6866-5p	hsa-miR-6761-3p
hsa-miR-6743-5p	hsa-miR-6868-3p	hsa-miR-6761-5p
hsa-miR-6745	hsa-miR-6874-5p	hsa-miR-6763-5p
hsa-miR-6746-3p	hsa-miR-6875-3p	hsa-miR-6764-5p
hsa-miR-6746-5p	hsa-miR-6875-5p	hsa-miR-6765-5p
hsa-miR-6747-3p	hsa-miR-6877-5p	hsa-miR-6766-3p
hsa-miR-6750-5p	hsa-miR-6881-3p	hsa-miR-6766-5p
hsa-miR-6753-3p	hsa-miR-6884-3p	hsa-miR-6767-5p
hsa-miR-6757-5p	hsa-miR-6889-5p	hsa-miR-6770-3p
hsa-miR-6762-5p	hsa-miR-6894-3p	hsa-miR-6780a-3p
hsa-miR-6763-5p	hsa-miR-708-3p	hsa-miR-6780a-5p
hsa-miR-6769b-3p	hsa-miR-708-5p	hsa-miR-6783-3p
hsa-miR-6772-3p	hsa-miR-7108-5p	hsa-miR-6784-3p
hsa-miR-6780a-5p	hsa-miR-7113-5p	hsa-miR-6785-5p
hsa-miR-6783-5p	hsa-miR-7114-5p	hsa-miR-6786-3p
hsa-miR-6784-5p	hsa-miR-7-1-3p	hsa-miR-6787-3p
hsa-miR-6786-3p	hsa-miR-744-3p	hsa-miR-6797-3p
hsa-miR-6787-3p	hsa-miR-744-5p	hsa-miR-6798-3p
hsa-miR-6787-5p	hsa-miR-758-3p	hsa-miR-6803-3p
hsa-miR-6789-3p	hsa-miR-7-5p	hsa-miR-6805-3p
hsa-miR-6797-5p	hsa-miR-760	hsa-miR-6805-5p
hsa-miR-6798-3p	hsa-miR-766-3p	hsa-miR-6807-5p
hsa-miR-6805-5p	hsa-miR-766-5p	hsa-miR-6820-5p
hsa-miR-6807-5p	hsa-miR-769-3p	hsa-miR-6821-5p
hsa-miR-6808-3p	hsa-miR-769-5p	hsa-miR-6827-3p
hsa-miR-6813-5p	hsa-miR-7704	hsa-miR-6827-5p
hsa-miR-6815-5p	hsa-miR-7706	hsa-miR-6837-3p
hsa-miR-6820-5p	hsa-miR-7854-3p	hsa-miR-6837-5p
hsa-miR-6821-5p	hsa-miR-7976	hsa-miR-6850-5p
hsa-miR-6822-5p	hsa-miR-802	hsa-miR-6852-5p
hsa-miR-6827-5p	hsa-miR-8485	hsa-miR-6855-3p
hsa-miR-6837-3p	hsa-miR-874-3p	hsa-miR-6855-5p
hsa-miR-6842-3p	hsa-miR-877-3p	hsa-miR-6858-5p
hsa-miR-6850-5p	hsa-miR-877-5p	hsa-miR-6859-5p
hsa-miR-6851-5p	hsa-miR-885-5p	hsa-miR-6866-5p
hsa-miR-6852-5p	hsa-miR-887-3p	hsa-miR-6867-5p
hsa-miR-6855-5p	hsa-miR-887-5p	hsa-miR-6873-3p
hsa-miR-6858-5p	hsa-miR-889-3p	hsa-miR-6877-5p
hsa-miR-6859-5p	hsa-miR-889-5p	hsa-miR-6881-3p
hsa-miR-6861-5p	hsa-miR-92a-1-5p	hsa-miR-6889-5p
hsa-miR-6862-5p	hsa-miR-92a-3p	hsa-miR-6892-5p
hsa-miR-6866-5p	hsa-miR-92b-3p	hsa-miR-708-3p
hsa-miR-6869-5p	hsa-miR-92b-5p	hsa-miR-708-5p
hsa-miR-6873-3p	hsa-miR-933	hsa-miR-7107-5p
hsa-miR-6875-5p	hsa-miR-93-3p	hsa-miR-7108-5p
hsa-miR-6877-5p	hsa-miR-935	hsa-miR-7114-5p
hsa-miR-6880-5p	hsa-miR-93-5p	hsa-miR-7-1-3p
hsa-miR-6881-3p	hsa-miR-937-3p	hsa-miR-7155-3p
hsa-miR-6884-5p	hsa-miR-939-5p	hsa-miR-744-3p
hsa-miR-6889-5p	hsa-miR-9-3p	hsa-miR-744-5p
hsa-miR-6892-5p	hsa-miR-940	hsa-miR-758-3p
hsa-miR-6894-3p	hsa-miR-941	hsa-miR-7-5p
hsa-miR-708-3p	hsa-miR-942-3p	hsa-miR-760
hsa-miR-708-5p	hsa-miR-942-5p	hsa-miR-765
hsa-miR-7106-5p	hsa-miR-95-3p	hsa-miR-766-3p
hsa-miR-7108-5p	hsa-miR-9-5p	hsa-miR-766-5p
hsa-miR-7110-5p	hsa-miR-96-5p	hsa-miR-769-3p
hsa-miR-7111-3p	hsa-miR-98-5p	hsa-miR-769-5p
hsa-miR-7113-5p	hsa-miR-9903	hsa-miR-7704
hsa-miR-7114-5p	hsa-miR-99a-5p	hsa-miR-7706
hsa-miR-7-1-3p	hsa-miR-99b-3p	hsa-miR-7854-3p
hsa-miR-744-3p	hsa-miR-99b-5p	hsa-miR-7974
hsa-miR-744-5p	novel_1	hsa-miR-7976
hsa-miR-758-3p	novel_101	hsa-miR-802
hsa-miR-7-5p	novel_104	hsa-miR-8072
hsa-miR-760	novel_108	hsa-miR-8485
hsa-miR-765	novel_109	hsa-miR-874-3p
hsa-miR-766-3p	novel_117	hsa-miR-877-3p
hsa-miR-766-5p	novel_119	hsa-miR-877-5p
hsa-miR-769-3p	novel_120	hsa-miR-885-3p
hsa-miR-769-5p	novel_15	hsa-miR-885-5p
hsa-miR-7704	novel_16	hsa-miR-887-3p
hsa-miR-7706	novel_2	hsa-miR-887-5p
hsa-miR-7851-3p	novel_20	hsa-miR-889-3p
hsa-miR-7854-3p	novel_21	hsa-miR-889-5p
hsa-miR-7976	novel_22	hsa-miR-92a-1-5p
hsa-miR-802	novel_23	hsa-miR-92a-3p
hsa-miR-8485	novel_24	hsa-miR-92b-3p
hsa-miR-874-3p	novel_25	hsa-miR-92b-5p
hsa-miR-877-3p	novel_26	hsa-miR-93-3p
hsa-miR-877-5p	novel_3	hsa-miR-935
hsa-miR-885-5p	novel_31	hsa-miR-93-5p
hsa-miR-887-3p	novel_32	hsa-miR-937-3p
hsa-miR-887-5p	novel_33	hsa-miR-939-5p
hsa-miR-889-3p	novel_36	hsa-miR-9-3p
hsa-miR-889-5p	novel_37	hsa-miR-941
hsa-miR-92a-1-5p	novel_39	hsa-miR-942-3p
hsa-miR-92a-3p	novel_4	hsa-miR-942-5p
hsa-miR-92b-3p	novel_46	hsa-miR-944
hsa-miR-92b-5p	novel_47	hsa-miR-95-3p
hsa-miR-933	novel_5	hsa-miR-9-5p
hsa-miR-93-3p	novel_50	hsa-miR-96-5p
hsa-miR-935	novel_51	hsa-miR-9851-3p
hsa-miR-93-5p	novel_56	hsa-miR-98-5p
hsa-miR-937-3p	novel_57	hsa-miR-99a-3p
hsa-miR-937-5p	novel_59	hsa-miR-99a-5p
hsa-miR-939-5p	novel_60	hsa-miR-99b-3p
hsa-miR-9-3p	novel_61	hsa-miR-99b-5p
hsa-miR-941	novel_62	novel_1
hsa-miR-942-3p	novel_63	novel_10
hsa-miR-942-5p	novel_66	novel_102
hsa-miR-95-3p	novel_67	novel_104
hsa-miR-9-5p	novel_68	novel_105
hsa-miR-96-5p	novel_70	novel_11
hsa-miR-98-5p	novel_72	novel_110
hsa-miR-9903	novel_73	novel_111
hsa-miR-99a-3p	novel_75	novel_112
hsa-miR-99a-5p	novel_76	novel_113
hsa-miR-99b-3p	novel_77	novel_114
hsa-miR-99b-5p	novel_80	novel_115
novel_1	novel_81	novel_116
novel_100	novel_83	novel_12
novel_103	novel_85	novel_14
novel_104	novel_92	novel_16
novel_106	novel_93	novel_17
novel_107	novel_94	novel_18
novel_112	novel_96	novel_19
novel_118	novel_97	novel_2
novel_119	novel_98	novel_20
novel_13	novel_99	novel_22
novel_15		novel_23
novel_16		novel_24
novel_18		novel_25
novel_22		novel_26
novel_23		novel_28
novel_24		novel_29
novel_26		novel_3
novel_3		novel_30
novel_31		novel_31
novel_34		novel_32
novel_36		novel_33
novel_37		novel_34
novel_4		novel_35
novel_40		novel_36
novel_42		novel_37
novel_45		novel_38
novel_47		novel_4
novel_49		novel_40
novel_5		novel_41
novel_50		novel_42
novel_51		novel_43
novel_52		novel_44
novel_54		novel_46
novel_55		novel_48
novel_60		novel_49
novel_61		novel_5
novel_70		novel_53
novel_71		novel_58
novel_73		novel_6
novel_78		novel_61
novel_8		novel_62
novel_80		novel_63
novel_82		novel_65
novel_85		novel_66
novel_9		novel_67
novel_91		novel_69
novel_96		novel_7
novel_98		novel_70
		novel_72
		novel_74
		novel_75
		novel_79
		novel_80
		novel_84
		novel_85
		novel_86
		novel_87
		novel_88
		novel_89
		novel_92
		novel_93
		novel_94
		novel_95
		novel_98
		novel_99

## Sheet: TableS5
Table S5: Readcount TPM
miRNA readcount	C91.readcount	C92.readcount	L21.readcount	L22.readcount	L91.readcount	L92.readcount	C91.tpm	C92.tpm	L21.tpm	L22.tpm	L91.tpm	L92.tpm
hsa-miR-100-5p	1430336	559708	427660	888140	849526	730446	200320	175341	205300	199609	163112	170250
hsa-miR-21-5p	1322275	648365	401893	667359	548621	410960	185186	203115	192931	149988	105337	95785.3
hsa-miR-143-3p	529475	199497	58019	148670	95195	100464	74153.4	62496.9	27852.3	33413.4	18277.8	23415.8
hsa-let-7a-5p	317528	166237	80214	161587	164599	149355	44470.1	52077.4	38507.1	36316.5	31603.6	34811.2
hsa-miR-10a-5p	311048	146240	84971	132552	132600	106265	43562.5	45812.9	40790.8	29790.9	25459.7	24767.9
hsa-miR-122-5p	215927	101842	151742	428435	872515	688875	30240.8	31904.3	72844.5	96290.4	167526	160561
hsa-miR-122b-3p	215924	101842	151742	428435	872515	688875	30240.3	31904.3	72844.5	96290.4	167526	160561
hsa-let-7b-5p	206638	106947	39953	101544	131663	117804	28939.8	33503.5	19179.6	22821.9	25279.8	27457.4
hsa-miR-30d-5p	175085	85792	41771	63296	58108	38946	24520.8	26876.3	20052.4	14225.7	11156.9	9077.41
hsa-miR-26a-5p	170310	85891	34643	72970	82247	63250	23852.1	26907.3	16630.6	16399.9	15791.7	14742.1
hsa-miR-125b-5p	141308	61434	22191	90987	51209	49980	19790.3	19245.6	10652.9	20449.2	9832.31	11649.2
hsa-let-7i-5p	124065	51049	32189	64336	40573	32962	17375.4	15992.2	15452.5	14459.5	7790.16	7682.68
hsa-miR-320a-3p	118186	49291	30506	57062	77921	65892	16552.1	15441.5	14644.6	12824.6	14961.1	15357.9
hsa-miR-222-3p	104959	54750	88327	136102	139116	94844	14699.6	17151.7	42401.8	30588.8	26710.8	22105.9
hsa-miR-99b-5p	100026	35861	26484	57914	62668	57583	14008.7	11234.3	12713.8	13016.1	12032.5	13421.3
hsa-miR-27b-3p	92532	37383	12879	40169	30313	29002	12959.2	11711.1	6182.63	9027.94	5820.2	6759.7
hsa-miR-30a-5p	90745	45557	27077	35911	37852	23278	12708.9	14271.7	12998.5	8070.96	7267.72	5425.56
hsa-miR-22-3p	67252	31229	16101	43198	41817	37350	9418.7	9783.18	7729.37	9708.71	8029.01	8705.42
hsa-let-7f-5p	60100	31059	14606	25460	25679	22940	8417.06	9729.92	7011.69	5722.11	4930.46	5346.78
hsa-miR-3184-3p	56007	22038	13646	33357	80633	81824	7843.83	6903.9	6550.83	7496.95	15481.8	19071.3
hsa-miR-423-5p	56007	22046	13653	33363	80633	81835	7843.83	6906.4	6554.19	7498.3	15481.8	19073.8
hsa-miR-24-3p	53456	26451	10037	31160	16982	14467	7486.56	8286.37	4818.31	7003.18	3260.6	3371.92
hsa-miR-3074-5p	53421	26411	10028	31123	16962	14441	7481.66	8273.84	4813.99	6994.86	3256.76	3365.86
hsa-miR-92a-3p	49146	18222	11176	27401	28407	25984	6882.94	5708.45	5365.1	6158.35	5454.24	6056.27
hsa-miR-409-3p	47852	20315	14417	27714	40803	34392	6701.71	6364.13	6920.96	6228.7	7834.32	8015.98
hsa-miR-151a-3p	46194	20050	8707	20858	20919	17314	6469.51	6281.11	4179.84	4687.82	4016.52	4035.49
hsa-let-7g-5p	44752	19228	9949	20627	14025	12086	6267.56	6023.6	4776.07	4635.9	2692.85	2816.97
hsa-miR-191-5p	44197	20115	14014	24359	30892	28967	6189.83	6301.47	6727.49	5474.66	5931.37	6751.54
hsa-miR-423-3p	41782	18785	12494	30393	18535	12140	5851.61	5884.82	5997.81	6830.8	3558.79	2829.55
hsa-miR-3184-5p	41779	18778	12493	30393	18529	12137	5851.19	5882.63	5997.33	6830.8	3557.63	2828.85
hsa-miR-27a-3p	39658	15987	7253	26955	12890	12014	5554.14	5008.28	3481.84	6058.11	2474.93	2800.19
novel_23	30564	6689	2483	15047	13140	10602	4280.52	2095.48	1191.98	3381.8	2522.93	2471.08
hsa-miR-125a-5p	25831	20388	5639	13398	8525	7147	3617.65	6387	2707.03	3011.19	1636.83	1665.8
hsa-miR-221-3p	23753	10179	11862	28831	26536	20626	3326.63	3188.8	5694.41	6479.74	5095.01	4807.44
hsa-miR-127-3p	22212	7466	4543	13543	27667	25613	3110.81	2338.89	2180.89	3043.78	5312.16	5969.8
hsa-miR-128-3p	22136	10225	5750	14614	10515	7965	3100.17	3203.21	2760.32	3284.48	2018.92	1856.46
hsa-miR-99a-5p	21113	12324	3912	10508	9635	7912	2956.89	3860.77	1877.98	2361.66	1849.95	1844.1
hsa-miR-148a-3p	20544	5725	25364	16147	37280	24068	2877.21	1793.48	12176.1	3629.02	7157.89	5609.69
hsa-miR-134-5p	19569	7306	4129	11712	21767	18506	2740.66	2288.77	1982.15	2632.26	4179.34	4313.32
hsa-miR-29a-3p	17799	8969	6122	14646	10202	7901	2492.77	2809.74	2938.9	3291.67	1958.82	1841.54
hsa-miR-543	17471	8019	4289	11527	14862	11887	2446.83	2512.13	2058.96	2590.68	2853.56	2770.58
hsa-let-7c-5p	15256	6841	1446	4138	4738	4365	2136.62	2143.1	694.16	930.012	909.713	1017.38
hsa-miR-382-5p	13577	6877	2691	7120	8294	7678	1901.47	2154.37	1291.83	1600.21	1592.48	1789.56
hsa-miR-370-3p	13230	4636	3793	9997	9867	6521	1852.87	1452.33	1820.85	2246.82	1894.5	1519.89
hsa-miR-451a	12826	280	140	7992	363	290	1796.29	87.7162	67.2077	1796.19	69.6973	67.5923
hsa-miR-744-5p	12556	4837	1850	5424	7101	7182	1758.48	1515.3	888.102	1219.04	1363.42	1673.96
hsa-miR-424-3p	12453	4822	1295	3816	3428	3026	1744.05	1510.6	621.671	857.642	658.188	705.291
hsa-miR-146b-5p	12134	7560	3890	5082	1832	1261	1699.38	2368.34	1867.41	1142.17	351.751	293.91
hsa-miR-615-3p	12108	3844	102	344	879	616	1695.74	1204.22	48.9656	77.3137	168.771	143.575
hsa-miR-125b-1-3p	11349	4416	2047	5957	5653	4851	1589.44	1383.41	982.673	1338.83	1085.4	1130.66
hsa-miR-92b-3p	11340	4144	2548	7267	5294	6628	1588.18	1298.2	1223.18	1633.25	1016.47	1544.83
hsa-miR-199a-5p	11291	6257	2354	4299	5963	3609	1581.31	1960.14	1130.05	966.196	1144.92	841.174
hsa-miR-379-5p	11016	4581	1911	5076	7412	6075	1542.8	1435.1	917.385	1140.83	1423.13	1415.94
hsa-miR-181a-5p	10560	6293	1863	5296	6190	5213	1478.94	1971.42	894.343	1190.27	1188.5	1215.03
hsa-miR-30e-5p	10329	6297	4737	6321	5516	3623	1446.59	1972.68	2274.02	1420.64	1059.09	844.438
hsa-miR-218-5p	9938	3965	1242	8351	4996	6954	1391.83	1242.12	596.228	1876.88	959.25	1620.82
hsa-miR-381-3p	9749	3909	2328	5061	4871	3213	1365.36	1224.58	1117.57	1137.45	935.249	748.876
hsa-miR-1307-3p	9334	4161	2027	5535	7423	7416	1307.23	1303.53	973.072	1243.99	1425.24	1728.5
hsa-let-7e-5p	9138	4913	1949	5282	7433	6411	1279.78	1539.11	935.627	1187.12	1427.16	1494.26
hsa-miR-199a-3p	9058	4068	1811	5166	4998	4728	1268.58	1274.39	869.38	1161.05	959.634	1101.99
hsa-miR-503-5p	8956	3437	869	5511	3269	3995	1254.3	1076.72	417.168	1238.59	627.66	931.142
hsa-let-7d-5p	7172	3714	1477	4044	4912	3910	1004.44	1163.49	709.041	908.885	943.121	911.331
hsa-miR-654-3p	6872	2890	1388	4631	5554	5023	962.43	905.357	666.317	1040.81	1066.39	1170.75
hsa-miR-432-5p	6788	2520	1706	4529	8487	7534	950.665	789.446	818.974	1017.89	1629.53	1756
hsa-miR-320b	6569	2419	1159	4323	4953	5084	919.994	757.806	556.384	971.59	950.994	1184.96
hsa-miR-152-3p	6256	3147	1101	2950	3455	2988	876.158	985.868	528.541	663.01	663.372	696.434
hsa-miR-532-5p	6193	2202	1273	3086	2425	1673	867.335	689.826	611.11	693.576	465.609	389.938
hsa-miR-224-5p	6170	2407	2484	4874	2994	2457	864.114	754.046	1192.46	1095.43	574.859	572.67
hsa-miR-140-3p	6001	2786	1860	4289	2941	2235	840.445	872.777	892.903	963.949	564.682	520.927
hsa-miR-485-5p	5834	2192	834	1936	3513	3709	817.057	686.693	400.366	435.114	674.508	864.482
hsa-miR-486-5p	5821	1828	1169	4203	6781	8034	815.236	572.662	561.184	944.62	1301.98	1872.54
hsa-miR-486-3p	5803	1828	1160	4202	6783	8013	812.715	572.662	556.864	944.396	1302.36	1867.64
hsa-miR-490-3p	5688	2535	1269	3013	2240	1466	796.609	794.145	609.19	677.169	430.088	341.691
hsa-miR-433-3p	5605	2209	978	2904	4536	4641	784.985	692.019	469.494	652.671	870.928	1081.71
hsa-miR-629-5p	5452	1938	1526	3929	1853	1601	763.557	607.122	732.564	883.039	355.783	373.156
hsa-miR-323a-3p	5445	1693	1064	2761	4295	3842	762.577	530.37	510.779	620.532	824.655	895.481
hsa-miR-28-3p	5348	2031	1083	2470	3281	2571	748.992	636.256	519.9	555.13	629.964	599.241
hsa-miR-328-3p	5032	1971	1037	2577	2218	2099	704.736	617.46	497.817	579.178	425.864	489.228
hsa-miR-103a-3p	4971	2298	1410	3306	3742	2945	696.193	719.9	676.878	743.02	718.477	686.411
hsa-miR-25-3p	4967	2256	1048	2915	2804	2275	695.633	706.742	503.098	655.143	538.378	530.25
hsa-miR-103b	4883	2234	1356	3260	3677	2903	683.868	699.85	650.955	732.682	705.997	676.622
hsa-miR-155-5p	4864	3001	2257	3670	2210	1724	681.207	940.13	1083.48	824.829	424.328	401.825
hsa-miR-192-5p	4860	1389	1829	4364	5759	4445	680.647	435.135	878.021	980.805	1105.75	1036.03
hsa-miR-23a-3p	4816	2423	1199	3556	3148	2772	674.485	759.059	575.586	799.208	604.427	646.089
hsa-miR-181a-2-3p	4804	1650	429	1053	866	728	672.804	516.899	205.944	236.661	166.275	169.68
hsa-miR-181b-5p	4780	2455	1037	2778	2888	1874	669.443	769.084	497.817	624.353	554.506	436.786
hsa-miR-101-3p	4771	2356	921	2221	3591	3265	668.183	738.07	442.131	499.168	689.485	760.996
hsa-miR-99b-3p	4441	1432	1086	2352	2154	1602	621.966	448.606	521.34	528.61	413.576	373.389
hsa-miR-361-3p	4253	1822	1358	2028	2113	1517	595.636	570.782	651.915	455.791	405.704	353.578
hsa-miR-10a-3p	4169	1624	996	2242	1921	1444	583.872	508.754	478.135	503.887	368.839	336.563
hsa-miR-6529-5p	4119	1942	1070	3447	9085	8907	576.87	608.375	513.659	774.71	1744.35	2076.02
hsa-miR-10b-5p	4084	3788	1876	2571	4353	3084	571.968	1186.68	900.583	577.83	835.791	718.809
hsa-let-7d-3p	4040	2207	821	2385	1418	1325	565.806	691.392	394.125	536.026	272.261	308.827
hsa-miR-411-5p	3990	1934	925	2268	4038	3226	558.803	605.869	444.051	509.731	775.31	751.906
hsa-miR-378a-3p	3926	1676	1504	2991	5514	4184	549.84	525.044	722.003	672.224	1058.71	975.194
hsa-miR-493-3p	3754	1460	866	1863	1671	889	525.751	457.378	415.728	418.707	320.838	207.205
hsa-miR-484	3521	1357	789	2305	1211	938	493.119	425.111	378.764	518.047	232.516	218.626
hsa-miR-1246	3375	1334	728	2195	3864	3596	472.672	417.905	349.48	493.324	741.902	838.144
hsa-miR-185-5p	3341	1545	905	1678	1571	1206	467.91	484.006	434.45	377.129	301.638	281.091
hsa-miR-654-5p	3000	1105	648	1329	2827	2935	420.153	346.166	311.076	298.691	542.794	684.081
hsa-miR-186-5p	2901	1250	930	2120	1610	956	406.288	391.59	446.451	476.468	309.126	222.821
hsa-miR-485-3p	2787	1173	432	1189	1512	1611	390.322	367.468	207.384	267.227	290.309	375.487
hsa-miR-93-5p	2594	1466	1056	1981	1740	1221	363.292	459.257	506.938	445.228	334.086	284.587
hsa-miR-193a-5p	2593	1077	875	2976	1748	2190	363.152	337.394	420.048	668.853	335.622	510.438
hsa-miR-3529-3p	2478	1843	2529	2810	2338	1710	347.046	577.361	1214.06	631.545	448.904	398.561
hsa-miR-7-5p	2478	1843	2529	2810	2338	1710	347.046	577.361	1214.06	631.545	448.904	398.561
hsa-miR-136-3p	2311	881	431	896	1162	906	323.658	275.993	206.904	201.375	223.108	211.168
hsa-miR-30a-3p	2281	1293	488	1074	1335	1252	319.456	405.061	234.267	241.38	256.325	291.812
hsa-miR-26b-5p	2240	1433	478	1128	1118	923	313.714	448.919	229.466	253.517	214.66	215.13
hsa-miR-493-5p	2212	1398	734	1205	1588	1160	309.793	437.955	352.36	270.823	304.902	270.369
hsa-miR-1180-3p	2192	865	365	1194	1367	1157	306.992	270.981	175.22	268.35	262.469	269.67
hsa-miR-143-5p	2171	802	225	913	624	470	304.05	251.244	108.012	205.196	119.81	109.546
hsa-miR-20a-5p	2108	1099	911	1469	825	542	295.227	344.286	437.33	330.156	158.403	126.328
hsa-miR-320c	2018	783	261	1300	1761	1626	282.623	245.292	125.294	292.174	338.118	378.983
hsa-miR-149-5p	1971	750	348	1460	661	608	276.04	234.954	167.059	328.134	126.914	141.711
hsa-miR-148b-3p	1946	838	364	748	907	662	272.539	262.522	174.74	168.112	174.147	154.297
hsa-miR-126-3p	1930	1287	501	1272	1535	1343	270.298	403.181	240.508	285.881	294.725	313.022
hsa-miR-22-5p	1903	723	395	1198	797	711	266.517	226.496	189.622	269.249	153.027	165.718
hsa-miR-16-2-3p	1841	584	622	1214	574	451	257.834	182.951	298.594	272.845	110.21	105.118
hsa-miR-769-5p	1739	716	311	796	920	728	243.548	224.303	149.297	178.9	176.643	169.68
hsa-miR-323b-3p	1632	477	122	373	1359	1233	228.563	149.431	58.5667	83.8314	260.933	287.384
hsa-miR-210-3p	1616	839	532	1446	401	291	226.322	262.835	255.389	324.987	76.9934	67.8254
hsa-miR-455-5p	1593	931	339	710	562	407	223.101	291.657	162.739	159.572	107.906	94.8623
hsa-miR-193b-5p	1582	589	204	535	803	991	221.56	184.517	97.9313	120.241	154.179	230.979
hsa-miR-125a-3p	1558	379	222	752	850	921	218.199	118.73	106.572	169.011	163.203	214.664
hsa-miR-28-5p	1535	718	262	890	618	607	214.978	224.93	125.774	200.027	118.658	141.478
hsa-miR-106b-3p	1522	547	296	663	783	709	213.157	171.36	142.096	149.009	150.339	165.252
hsa-miR-412-5p	1522	552	280	975	1353	1411	213.157	172.926	134.415	219.13	259.781	328.871
hsa-miR-221-5p	1462	756	1140	1429	1278	1011	204.754	236.834	547.263	321.166	245.381	235.641
hsa-miR-574-5p	1380	826	305	964	1530	1214	193.27	258.763	146.417	216.658	293.765	282.955
hsa-miR-130b-5p	1333	488	421	892	710	600	186.688	152.877	202.103	200.476	136.323	139.846
hsa-miR-574-3p	1289	457	163	542	716	866	180.526	143.165	78.249	121.814	137.475	201.845
hsa-miR-495-3p	1285	799	435	1092	1413	1265	179.965	250.305	208.824	245.426	271.301	294.842
hsa-miR-584-5p	1273	293	302	1068	964	902	178.285	91.7888	144.977	240.032	185.091	210.235
hsa-miR-494-3p	1244	664	524	718	1197	804	174.223	208.013	251.549	161.37	229.828	187.394
hsa-miR-30c-5p	1241	915	425	738	961	692	173.803	286.644	204.023	165.865	184.515	161.289
hsa-miR-361-5p	1217	487	243	573	591	459	170.442	152.564	116.653	128.781	113.474	106.982
hsa-miR-3615	1172	378	213	702	828	741	164.14	118.417	102.252	157.774	158.979	172.71
hsa-miR-34c-5p	1126	397	515	569	510	289	157.697	124.369	247.228	127.882	97.9218	67.3592
hsa-miR-197-3p	1086	477	247	781	1012	1394	152.095	149.431	118.574	175.529	194.308	324.909
hsa-miR-199b-5p	1076	520	236	432	508	412	150.695	162.902	113.293	97.0916	97.5378	96.0277
hsa-miR-450a-5p	1046	415	160	460	466	399	146.493	130.008	76.8088	103.385	89.4737	92.9977
hsa-miR-941	1005	384	143	376	518	268	140.751	120.297	68.6479	84.5056	99.4578	62.4646
hsa-miR-1185-1-3p	999	522	253	691	740	408	139.911	163.528	121.454	155.302	142.083	95.0954
hsa-miR-296-3p	967	331	155	733	473	323	135.429	103.693	74.4085	164.741	90.8177	75.2838
hsa-miR-320d	957	392	110	630	548	565	134.029	122.803	52.8061	141.592	105.218	131.688
hsa-miR-107	935	450	250	1241	710	601	130.948	140.973	120.014	278.914	136.323	140.079
hsa-miR-140-5p	847	508	278	329	285	182	118.623	159.142	133.455	73.9424	54.721	42.42
hsa-miR-1843	847	332	138	324	231	128	118.623	104.006	66.2476	72.8187	44.3528	29.8338
hsa-miR-330-3p	750	329	168	315	443	401	105.038	103.067	80.6493	70.796	85.0576	93.4638
hsa-miR-129-5p	723	348	621	1788	2036	1954	101.257	109.019	298.114	401.851	390.919	455.432
hsa-miR-21-3p	704	147	142	326	217	94	98.5958	46.051	68.1678	73.2682	41.6648	21.9092
hsa-miR-411-3p	667	335	146	352	816	712	93.4139	104.946	70.0881	79.1117	156.675	165.951
hsa-miR-132-3p	663	263	212	413	255	206	92.8537	82.3906	101.772	92.8214	48.9609	48.0138
hsa-miR-671-3p	653	246	138	490	278	248	91.4532	77.065	66.2476	110.127	53.377	57.8031
hsa-miR-145-3p	641	250	140	237	178	144	89.7726	78.3181	67.2077	53.2655	34.1766	33.5631
hsa-miR-16-5p	639	244	222	348	201	210	89.4925	76.4384	106.572	78.2127	38.5927	48.9461
hsa-miR-17-5p	637	344	127	405	229	160	89.2124	107.766	60.967	91.0234	43.9688	37.2923
hsa-miR-127-5p	622	252	144	490	298	203	87.1116	78.9446	69.1279	110.127	57.2171	47.3146
hsa-miR-369-5p	614	287	103	338	421	291	85.9912	89.9092	49.4457	75.9652	80.8335	67.8254
hsa-miR-340-5p	611	330	111	203	158	122	85.5711	103.38	53.2861	45.6241	30.3366	28.4354
hsa-miR-7706	581	154	112	223	271	214	81.3696	48.2439	53.7662	50.119	52.033	49.8785
hsa-miR-146a-5p	574	401	135	219	91	62	80.3892	125.622	64.8074	49.22	17.4723	14.4508
hsa-miR-23b-3p	569	337	120	497	588	517	79.689	105.573	57.6066	111.7	112.898	120.501
hsa-miR-30c-2-3p	558	212	73	250	274	128	78.1484	66.4137	35.044	56.1873	52.609	29.8338
hsa-miR-425-5p	524	224	167	570	470	430	73.3867	70.173	80.1692	128.107	90.2417	100.223
hsa-miR-194-5p	519	60	84	437	172	116	72.6864	18.7963	40.3246	98.2153	33.0246	27.0369
hsa-miR-31-5p	514	203	178	371	215	191	71.9862	63.5943	85.4498	83.3819	41.2808	44.5177
hsa-miR-214-3p	513	210	98	324	368	276	71.8461	65.7872	47.0454	72.8187	70.6573	64.3292
hsa-miR-2110	502	203	125	233	335	330	70.3055	63.5943	60.0069	52.3665	64.3212	76.9154
hsa-miR-758-3p	498	181	84	250	449	392	69.7453	56.7023	40.3246	56.1873	86.2096	91.3661
hsa-miR-125b-2-3p	477	224	51	185	210	147	66.8043	70.173	24.4828	41.5786	40.3207	34.2623
hsa-miR-549a-3p	467	167	108	287	244	169	65.4038	52.3165	51.846	64.503	46.8489	39.39
hsa-miR-549a-5p	462	162	106	274	243	171	64.7035	50.7501	50.8858	61.5812	46.6569	39.8561
hsa-miR-369-3p	455	210	177	335	520	520	63.7232	65.7872	84.9698	75.2909	99.8418	121.2
hsa-miR-664a-5p	445	147	86	162	163	220	62.3226	46.051	41.2847	36.4093	31.2966	51.2769
hsa-miR-132-5p	429	128	90	282	154	178	60.0818	40.0989	43.205	63.3792	29.5685	41.4877
hsa-miR-542-3p	427	230	56	147	193	139	59.8017	72.0526	26.8831	33.0381	37.0567	32.3977
hsa-miR-24-2-5p	420	326	129	342	206	197	58.8214	102.127	61.9271	76.8642	39.5527	45.9161
hsa-miR-181d-5p	417	249	182	399	100	153	58.4012	78.0048	87.37	89.6749	19.2004	35.6608
hsa-miR-410-3p	415	254	114	312	402	328	58.1211	79.5712	54.7263	70.1217	77.1854	76.4492
hsa-miR-382-3p	409	149	112	170	281	226	57.2808	46.6776	53.7662	38.2073	53.953	52.6754
hsa-miR-98-5p	404	275	75	202	188	172	56.5806	86.1499	36.0041	45.3993	36.0967	40.0892
hsa-miR-92b-5p	398	150	96	345	330	448	55.7403	46.9908	46.0853	77.5384	63.3612	104.418
hsa-miR-3605-3p	397	143	54	145	131	136	55.6002	44.7979	25.923	32.5886	25.1525	31.6985
hsa-miR-501-3p	396	91	45	169	1	1	55.4601	28.5078	21.6025	37.9826	0.192	0.2331
hsa-miR-450b-5p	391	227	128	263	361	319	54.7599	71.1128	61.4471	59.109	69.3133	74.3515
hsa-miR-335-3p	390	235	177	375	115	114	54.6198	73.619	84.9698	84.2809	22.0804	26.5708
hsa-miR-2682-5p	389	139	146	211	173	135	54.4798	43.5449	70.0881	47.422	33.2166	31.4654
hsa-miR-3117-3p	389	171	61	177	266	148	54.4798	53.5696	29.2834	39.7806	51.0729	34.4954
hsa-miR-378c	379	156	95	269	483	318	53.0793	48.8705	45.6052	60.4575	92.7377	74.1184
hsa-miR-27b-5p	376	173	70	134	235	137	52.6591	54.1961	33.6039	30.1164	45.1208	31.9315
hsa-miR-452-5p	373	202	189	310	168	95	52.239	63.281	90.7304	69.6722	32.2566	22.1423
hsa-miR-193b-3p	364	119	78	364	161	112	50.9785	37.2794	37.4443	81.8087	30.9126	26.1046
hsa-miR-323a-5p	355	97	61	162	276	371	49.7181	30.3874	29.2834	36.4093	52.993	86.4715
hsa-miR-505-3p	354	139	107	312	194	173	49.578	43.5449	51.3659	70.1217	37.2487	40.3223
hsa-miR-1343-3p	350	125	47	124	127	176	49.0178	39.159	22.5626	27.8689	24.3845	41.0215
hsa-miR-339-3p	346	159	107	300	142	99	48.4576	49.8103	51.3659	67.4247	27.2645	23.0746
hsa-miR-708-5p	337	181	262	503	125	78	47.1971	56.7023	125.774	113.049	24.0004	18.18
hsa-miR-23b-5p	336	149	43	231	79	105	47.0571	46.6776	20.6424	51.917	15.1683	24.4731
hsa-miR-30e-3p	326	248	111	247	286	179	45.6566	77.6915	53.2861	55.513	54.913	41.7208
hsa-miR-345-5p	314	143	105	274	150	74	43.976	44.7979	50.4058	61.5812	28.8005	17.2477
hsa-miR-487b-3p	310	222	109	331	330	263	43.4158	69.5465	52.326	74.3919	63.3612	61.2992
hsa-miR-329-3p	294	158	78	237	289	300	41.175	49.497	37.4443	53.2655	55.489	69.9231
hsa-miR-1301-3p	291	125	90	176	266	132	40.7548	39.159	43.205	39.5558	51.0729	30.7661
hsa-miR-142-5p	291	134	37	231	275	268	40.7548	41.9785	17.762	51.917	52.801	62.4646
hsa-miR-212-5p	281	119	123	198	112	134	39.3543	37.2794	59.0468	44.5003	21.5044	31.2323
hsa-miR-27a-5p	264	70	59	147	67	93	36.9734	21.9291	28.3233	33.0381	12.8642	21.6761
hsa-miR-139-5p	261	149	82	233	378	260	36.5533	46.6776	39.3645	52.3665	72.5773	60.6
hsa-miR-339-5p	258	116	131	372	321	296	36.1331	36.3396	62.8872	83.6066	61.6331	68.9908
hsa-miR-181a-3p	256	164	53	155	117	210	35.853	51.3767	25.4429	34.8361	22.4644	48.9461
hsa-miR-500a-3p	251	80	58	203	136	74	35.1528	25.0618	27.8432	45.6241	26.1125	17.2477
hsa-miR-4488	244	79	21	203	269	449	34.1724	24.7485	10.0812	45.6241	51.649	104.652
hsa-miR-490-5p	244	82	44	115	86	38	34.1724	25.6883	21.1224	25.8461	16.5123	8.85692
hsa-miR-409-5p	226	88	83	128	392	235	31.6515	27.568	39.8446	28.7679	75.2654	54.7731
hsa-miR-145-5p	220	171	66	108	145	105	30.8112	53.5696	31.6836	24.2729	27.8405	24.4731
hsa-miR-342-5p	216	95	103	200	120	163	30.251	29.7609	49.4457	44.9498	23.0404	37.9915
hsa-let-7e-3p	211	49	37	105	120	59	29.5507	15.3503	17.762	23.5987	23.0404	13.7515
hsa-miR-1287-5p	211	144	78	202	176	124	29.5507	45.1112	37.4443	45.3993	33.7926	28.9015
hsa-miR-200a-3p	200	49	312	107	296	169	28.0102	15.3503	149.777	24.0481	56.8331	39.39
hsa-miR-9-5p	198	4509	68	182	222	120	27.7301	1412.54	32.6438	40.9043	42.6248	27.9692
hsa-miR-214-5p	195	79	36	78	54	34	27.3099	24.7485	17.282	17.5304	10.3682	7.92461
hsa-miR-3120-3p	195	79	36	78	54	41	27.3099	24.7485	17.282	17.5304	10.3682	9.55615
hsa-miR-34a-5p	194	114	45	73	90	75	27.1699	35.713	21.6025	16.4067	17.2803	17.4808
hsa-miR-421	190	113	55	155	171	120	26.6097	35.3998	26.403	34.8361	32.8326	27.9692
hsa-miR-1-3p	187	491	328	130	383	237	26.1895	153.817	157.458	29.2174	73.5374	55.2392
hsa-miR-541-5p	187	98	35	215	312	370	26.1895	30.7007	16.8019	48.321	59.9051	86.2384
hsa-miR-889-3p	187	150	61	184	191	147	26.1895	46.9908	29.2834	41.3538	36.6727	34.2623
hsa-miR-126-5p	183	68	35	105	121	81	25.6293	21.3025	16.8019	23.5987	23.2324	18.8792
hsa-miR-1185-2-3p	180	102	48	176	155	68	25.2092	31.9538	23.0426	39.5558	29.7606	15.8492
hsa-miR-760	179	42	23	101	135	140	25.0691	13.1574	11.0413	22.6997	25.9205	32.6308
hsa-miR-331-5p	177	124	43	210	204	142	24.789	38.8458	20.6424	47.1973	39.1687	33.0969
hsa-miR-204-3p	175	32	30	106	249	279	24.5089	10.0247	14.4017	23.8234	47.8089	65.0284
hsa-miR-23a-5p	173	86	44	116	194	144	24.2288	26.9414	21.1224	26.0709	37.2487	33.5631
hsa-miR-330-5p	170	68	26	145	33	48	23.8087	21.3025	12.4814	32.5886	6.33612	11.1877
hsa-miR-589-5p	166	50	38	97	135	118	23.2484	15.6636	18.2421	21.8007	25.9205	27.5031
hsa-miR-708-3p	165	100	126	330	85	82	23.1084	31.3272	60.4869	74.1672	16.3203	19.1123
hsa-miR-937-3p	164	72	33	32	70	98	22.9683	22.5556	15.8418	7.19197	13.4402	22.8415
hsa-miR-425-3p	156	66	74	136	162	126	21.8479	20.676	35.5241	30.5659	31.1046	29.3677
hsa-miR-652-3p	155	70	42	93	169	150	21.7079	21.9291	20.1623	20.9017	32.4486	34.9615
hsa-miR-668-3p	155	47	22	99	49	49	21.7079	14.7238	10.5612	22.2502	9.40817	11.4208
hsa-miR-130a-3p	153	82	35	118	97	65	21.4278	25.6883	16.8019	26.5204	18.6243	15.15
hsa-miR-3120-5p	153	76	19	131	159	110	21.4278	23.8087	9.12105	29.4421	30.5286	25.6385
hsa-miR-335-5p	152	92	60	82	56	73	21.2877	28.8211	28.8033	18.4294	10.7522	17.0146
hsa-miR-185-3p	145	26	6	27	55	47	20.3074	8.14508	2.88033	6.06822	10.5602	10.9546
hsa-miR-200b-3p	145	39	691	95	636	335	20.3074	12.2176	331.718	21.3512	122.114	78.0808
hsa-miR-539-3p	143	115	71	136	154	147	20.0273	36.0263	34.0839	30.5659	29.5685	34.2623
hsa-miR-1468-5p	140	48	20	38	24	30	19.6071	15.0371	9.6011	8.54046	4.60809	6.99231
hsa-miR-195-3p	140	40	21	35	34	34	19.6071	12.5309	10.0812	7.86622	6.52812	7.92461
hsa-miR-1299	139	27	107	241	317	229	19.4671	8.45835	51.3659	54.1645	60.8651	53.3746
hsa-miR-6716-3p	138	53	20	56	50	19	19.327	16.6034	9.6011	12.5859	9.60018	4.42846
hsa-miR-95-3p	138	24	32	100	33	22	19.327	7.51854	15.3618	22.4749	6.33612	5.12769
hsa-miR-483-3p	136	59	0	5	29	49	19.0469	18.4831	0	1.12375	5.5681	11.4208
hsa-miR-1303	134	53	88	173	161	138	18.7668	16.6034	42.2449	38.8816	30.9126	32.1646
hsa-miR-7704	132	54	28	225	92	200	18.4867	16.9167	13.4415	50.5685	17.6643	46.6154
hsa-miR-130b-3p	127	53	13	56	81	32	17.7865	16.6034	6.24072	12.5859	15.5523	7.45846
hsa-miR-874-3p	123	118	66	109	191	112	17.2263	36.9661	31.6836	24.4976	36.6727	26.1046
hsa-miR-1292-5p	122	23	53	51	79	85	17.0862	7.20526	25.4429	11.4622	15.1683	19.8115
hsa-miR-431-3p	122	57	53	76	154	43	17.0862	17.8565	25.4429	17.0809	29.5685	10.0223
hsa-miR-3158-3p	121	32	14	51	42	25	16.9462	10.0247	6.72077	11.4622	8.06415	5.82692
hsa-miR-3158-5p	121	32	14	51	42	25	16.9462	10.0247	6.72077	11.4622	8.06415	5.82692
hsa-miR-483-5p	121	40	3	5	39	73	16.9462	12.5309	1.44017	1.12375	7.48814	17.0146
hsa-miR-656-3p	120	66	38	79	144	140	16.8061	20.676	18.2421	17.7552	27.6485	32.6308
hsa-miR-181c-3p	118	55	16	72	44	35	16.526	17.23	7.68088	16.1819	8.44816	8.15769
hsa-miR-106b-5p	117	70	9	70	86	65	16.386	21.9291	4.3205	15.7324	16.5123	15.15
hsa-miR-3177-3p	117	20	18	56	65	81	16.386	6.26545	8.64099	12.5859	12.4802	18.8792
hsa-miR-502-3p	117	63	20	114	65	36	16.386	19.7362	9.6011	25.6214	12.4802	8.39077
hsa-miR-1197	116	16	6	48	48	46	16.2459	5.01236	2.88033	10.788	9.21617	10.7215
novel_4	112	23	1	0	24	5	15.6857	7.20526	0.480055	0	4.60809	1.16538
hsa-miR-1268a	111	33	13	121	160	139	15.5456	10.338	6.24072	27.1946	30.7206	32.3977
hsa-miR-576-3p	111	86	53	52	39	48	15.5456	26.9414	25.4429	11.687	7.48814	11.1877
hsa-miR-1910-5p	110	23	15	30	34	47	15.4056	7.20526	7.20083	6.74247	6.52812	10.9546
hsa-miR-363-3p	110	101	2	84	6	0	15.4056	31.6405	0.9601	18.8789	1.152	0
hsa-miR-935	109	46	12	18	13	7	15.2655	14.4105	5.76066	4.04548	2.49605	1.63154
hsa-miR-1262	108	52	39	58	48	58	15.1255	16.2902	18.7222	13.0354	9.21617	13.5185
hsa-miR-223-5p	108	43	24	55	105	43	15.1255	13.4707	11.5213	12.3612	20.1604	10.0223
hsa-miR-365a-3p	108	55	28	88	69	46	15.1255	17.23	13.4415	19.7779	13.2482	10.7215
hsa-miR-550a-3-5p	108	57	15	81	43	49	15.1255	17.8565	7.20083	18.2047	8.25615	11.4208
hsa-miR-550a-5p	108	57	15	81	43	49	15.1255	17.8565	7.20083	18.2047	8.25615	11.4208
hsa-let-7b-3p	107	76	41	198	111	133	14.9854	23.8087	19.6823	44.5003	21.3124	30.9992
hsa-miR-337-3p	107	60	23	61	99	111	14.9854	18.7963	11.0413	13.7097	19.0084	25.8715
hsa-miR-660-5p	107	69	25	66	66	40	14.9854	21.6158	12.0014	14.8334	12.6722	9.32307
hsa-miR-3909	104	33	12	56	24	21	14.5653	10.338	5.76066	12.5859	4.60809	4.89461
hsa-miR-455-3p	104	40	19	35	23	25	14.5653	12.5309	9.12105	7.86622	4.41608	5.82692
hsa-miR-375-3p	103	31	600	98	556	295	14.4252	9.7114	288.033	22.0254	106.754	68.7577
hsa-miR-365a-5p	102	58	48	79	62	105	14.2852	18.1698	23.0426	17.7552	11.9042	24.4731
hsa-miR-25-5p	100	39	19	43	34	42	14.0051	12.2176	9.12105	9.66421	6.52812	9.78923
hsa-miR-450a-2-3p	99	15	6	27	28	20	13.865	4.69908	2.88033	6.06822	5.3761	4.66154
hsa-miR-877-5p	99	47	19	57	72	81	13.865	14.7238	9.12105	12.8107	13.8243	18.8792
hsa-miR-182-5p	98	22	32	50	31	36	13.725	6.89199	15.3618	11.2375	5.95211	8.39077
hsa-miR-1908-5p	95	39	50	100	32	124	13.3048	12.2176	24.0028	22.4749	6.14411	28.9015
hsa-let-7a-3p	91	67	39	40	110	52	12.7446	20.9892	18.7222	8.98996	21.1204	12.12
hsa-miR-299-3p	88	79	28	83	91	59	12.3245	24.7485	13.4415	18.6542	17.4723	13.7515
hsa-miR-377-5p	86	31	19	31	38	69	12.0444	9.71144	9.12105	6.96722	7.29613	16.0823
hsa-miR-203a-3p	85	68	24	96	202	72	11.9043	21.3025	11.5213	21.5759	38.7847	16.7815
hsa-miR-203b-5p	85	68	24	96	202	72	11.9043	21.3025	11.5213	21.5759	38.7847	16.7815
hsa-miR-29b-3p	84	53	38	156	93	131	11.7643	16.6034	18.2421	35.0609	17.8563	30.5331
hsa-miR-499a-5p	83	67	47	139	150	91	11.6242	20.9892	22.5626	31.2401	28.8005	21.21
hsa-miR-222-5p	82	49	40	147	115	109	11.4842	15.3503	19.2022	33.0381	22.0804	25.4054
hsa-miR-499b-3p	82	66	44	139	150	91	11.4842	20.676	21.1224	31.2401	28.8005	21.21
hsa-miR-150-5p	81	87	35	48	267	191	11.3441	27.2547	16.8019	10.788	51.2649	44.5177
hsa-miR-10527-5p	79	51	17	52	35	55	11.064	15.9769	8.16094	11.687	6.72012	12.8192
hsa-miR-342-3p	78	53	21	58	43	36	10.924	16.6034	10.0812	13.0354	8.25615	8.39077
hsa-miR-136-5p	77	7	1	39	32	13	10.7839	2.19291	0.480055	8.76521	6.14411	3.03
hsa-miR-1271-5p	75	29	20	97	53	56	10.5038	9.0849	9.6011	21.8007	10.1762	13.0523
hsa-miR-183-5p	73	48	39	44	60	40	10.2237	15.0371	18.7222	9.88896	11.5202	9.32307
hsa-miR-19b-3p	72	40	25	49	28	18	10.0837	12.5309	12.0014	11.0127	5.3761	4.19538
hsa-miR-217-5p	72	32	8	30	6	0	10.0837	10.0247	3.84044	6.74247	1.15202	0
hsa-miR-1285-3p	71	28	16	57	14	17	9.94361	8.77162	7.68088	12.8107	2.68805	3.96231
hsa-miR-146b-3p	71	31	6	51	15	10	9.94361	9.71144	2.88033	11.4622	2.88005	2.33077
hsa-miR-3605-5p	69	44	16	51	51	61	9.66351	13.784	7.68088	11.4622	9.79218	14.2177
hsa-miR-144-5p	68	8	29	64	33	20	9.52346	2.50618	13.9216	14.3839	6.33612	4.66154
hsa-miR-3180	68	37	23	84	145	180	9.52346	11.5911	11.0413	18.8789	27.8405	41.9538
hsa-miR-3180-3p	68	37	23	84	145	180	9.52346	11.5911	11.0413	18.8789	27.8405	41.9538
hsa-miR-365b-5p	68	24	31	107	87	155	9.52346	7.51854	14.8817	24.0481	16.7043	36.1269
hsa-miR-487a-5p	68	52	18	30	82	53	9.52346	16.2902	8.64099	6.74247	15.7443	12.3531
hsa-miR-133a-3p	67	34	90	92	187	109	9.38341	10.6513	43.205	20.6769	35.9047	25.4054
hsa-miR-137-5p	67	44	10	58	35	57	9.38341	13.784	4.80055	13.0354	6.72012	13.2854
hsa-miR-1296-5p	64	35	33	65	103	64	8.96326	10.9645	15.8418	14.6087	19.7764	14.9169
hsa-miR-139-3p	64	9	17	44	65	62	8.96326	2.81945	8.16094	9.88896	12.4802	14.4508
hsa-miR-370-5p	63	22	7	20	32	28	8.82321	6.89199	3.36039	4.49498	6.14411	6.52615
hsa-miR-550b-3p	62	42	3	68	41	49	8.68315	13.1574	1.44017	15.2829	7.87215	11.4208
hsa-miR-26b-3p	60	17	6	40	16	16	8.40305	5.32563	2.88033	8.98996	3.07206	3.72923
hsa-miR-30b-5p	60	46	21	59	62	25	8.40305	14.4105	10.0812	13.2602	11.9042	5.82692
hsa-miR-30c-1-3p	60	21	7	15	14	17	8.40305	6.57872	3.36039	3.37124	2.68805	3.96231
hsa-miR-3928-3p	58	44	5	20	21	27	8.12295	13.784	2.40028	4.49498	4.03207	6.29308
hsa-miR-191-3p	57	17	11	51	39	15	7.9829	5.32563	5.28061	11.4622	7.48814	3.49615
hsa-miR-15b-3p	56	28	19	52	62	30	7.84285	8.77162	9.12105	11.687	11.9042	6.99231
hsa-miR-424-5p	56	38	12	46	37	2	7.84285	11.9043	5.76066	10.3385	7.10413	0.466154
hsa-miR-190b-5p	55	11	0	1	8	18	7.7028	3.446	0	0.224749	1.53603	4.19538
hsa-miR-628-3p	54	28	13	21	37	40	7.56275	8.77162	6.24072	4.71973	7.10413	9.32307
hsa-miR-144-3p	53	32	14	45	54	44	7.4227	10.0247	6.72077	10.1137	10.3682	10.2554
hsa-miR-15b-5p	53	8	4	24	21	12	7.4227	2.50618	1.92022	5.39398	4.03207	2.79692
hsa-miR-376c-3p	53	32	8	27	48	32	7.4227	10.0247	3.84044	6.06822	9.21617	7.45846
hsa-miR-4746-5p	52	5	29	22	7	9	7.28265	1.56636	13.9216	4.94448	1.34402	2.09769
hsa-miR-122b-5p	51	25	31	39	36	48	7.1426	7.83181	14.8817	8.76521	6.91213	11.1877
hsa-miR-181c-5p	51	36	15	25	10	2	7.1426	11.2778	7.20083	5.61873	1.92004	0.466154
hsa-miR-374b-5p	51	36	31	10	60	40	7.1426	11.2778	14.8817	2.24749	11.5202	9.32307
hsa-miR-374c-3p	51	36	31	10	60	40	7.1426	11.2778	14.8817	2.24749	11.5202	9.32307
hsa-miR-625-3p	51	61	22	86	85	48	7.1426	19.1096	10.5612	19.3284	16.3203	11.1877
hsa-miR-374a-3p	49	24	4	11	32	15	6.86249	7.51854	1.92022	2.47224	6.14411	3.49615
hsa-miR-1307-5p	48	38	10	84	87	52	6.72244	11.9043	4.80055	18.8789	16.7043	12.12
hsa-miR-3129-5p	47	25	17	23	27	21	6.58239	7.83181	8.16094	5.16923	5.1841	4.89461
novel_31	47	10	6	45	1	5	6.58239	3.13272	2.88033	10.1137	0.192004	1.16538
hsa-miR-1228-5p	46	10	1	20	45	36	6.44234	3.13272	0.480055	4.49498	8.64016	8.39077
hsa-miR-148a-5p	46	12	84	36	71	100	6.44234	3.75927	40.3246	8.09097	13.6323	23.3077
hsa-miR-151a-5p	46	75	17	136	47	49	6.44234	23.4954	8.16094	30.5659	9.02417	11.4208
hsa-miR-219a-1-3p	46	7	16	15	8	24	6.44234	2.19291	7.68088	3.37124	1.53603	5.59384
hsa-miR-2355-3p	45	30	3	23	10	20	6.30229	9.39817	1.44017	5.16923	1.92004	4.66154
hsa-miR-10401-3p	44	24	13	52	47	75	6.16224	7.51854	6.24072	11.687	9.02417	17.4808
hsa-miR-148b-5p	44	35	18	23	36	17	6.16224	10.9645	8.64099	5.16923	6.91213	3.96231
hsa-miR-184	44	85	19	13	39	113	6.16224	26.6281	9.12105	2.92174	7.48814	26.3377
hsa-miR-378d	43	27	9	91	65	58	6.02219	8.45835	4.3205	20.4522	12.4802	13.5185
hsa-miR-4485-3p	42	46	27	157	37	35	5.88214	14.4105	12.9615	35.2856	7.10413	8.15769
hsa-miR-3661	41	14	6	15	11	22	5.74209	4.38581	2.88033	3.37124	2.11204	5.12769
hsa-miR-215-5p	39	23	7	63	65	36	5.46198	7.20526	3.36039	14.1592	12.4802	8.39077
hsa-miR-299-5p	39	11	0	32	33	47	5.46198	3.446	0	7.19197	6.33612	10.9546
hsa-miR-362-5p	39	14	0	15	13	22	5.46198	4.38581	0	3.37124	2.49605	5.12769
hsa-let-7a-2-3p	38	21	22	69	20	42	5.32193	6.57872	10.5612	15.5077	3.84007	9.78923
hsa-miR-3622a-5p	38	15	14	59	0	8	5.32193	4.69908	6.72077	13.2602	0	1.86461
hsa-miR-3622b-3p	38	15	14	59	0	8	5.32193	4.69908	6.72077	13.2602	0	1.86461
hsa-miR-6515-5p	38	3	0	6	0	3	5.32193	0.939817	0	1.34849	0	0.699231
hsa-miR-122-3p	37	25	27	31	34	42	5.18188	7.83181	12.9615	6.96722	6.52812	9.78923
hsa-miR-377-3p	37	50	19	53	39	33	5.18188	15.6636	9.12105	11.9117	7.48814	7.69154
hsa-miR-548o-3p	36	19	9	17	20	14	5.04183	5.95217	4.3205	3.82073	3.84007	3.26308
hsa-miR-625-5p	36	34	18	50	51	41	5.04183	10.6513	8.64099	11.2375	9.79218	9.55615
hsa-miR-208b-3p	35	18	5	7	27	39	4.90178	5.6389	2.40028	1.57324	5.1841	9.09
hsa-miR-210-5p	35	0	5	8	12	0	4.90178	0	2.40028	1.79799	2.30404	0
hsa-miR-548k	35	14	8	4	23	18	4.90178	4.38581	3.84044	0.898996	4.41608	4.19538
hsa-miR-642a-3p	35	15	13	26	38	34	4.90178	4.69908	6.24072	5.84348	7.29613	7.92461
hsa-miR-642b-5p	35	15	13	26	38	34	4.90178	4.69908	6.24072	5.84348	7.29613	7.92461
hsa-miR-885-5p	35	19	34	44	89	93	4.90178	5.95217	16.3219	9.88896	17.0883	21.6761
hsa-miR-3679-5p	34	5	13	52	70	62	4.76173	1.56636	6.24072	11.687	13.4402	14.4508
hsa-miR-431-5p	34	24	4	24	18	15	4.76173	7.51854	1.92022	5.39398	3.45606	3.49615
hsa-miR-30d-3p	32	13	15	13	22	19	4.48163	4.07254	7.20083	2.92174	4.22408	4.42846
hsa-miR-1293	31	13	6	6	15	8	4.34158	4.07254	2.88033	1.34849	2.88005	1.86461
hsa-miR-206	31	43	12	59	108	80	4.34158	13.4707	5.76066	13.2602	20.7364	18.6461
hsa-miR-379-3p	31	9	3	20	35	18	4.34158	2.81945	1.44017	4.49498	6.72012	4.19538
hsa-miR-1914-5p	30	14	3	18	12	20	4.20153	4.38581	1.44017	4.04548	2.30404	4.66154
hsa-miR-200c-3p	30	10	181	19	227	113	4.2015	3.1327	86.89	4.2702	43.5848	26.3377
hsa-miR-3187-3p	30	20	8	65	53	33	4.20153	6.26545	3.84044	14.6087	10.1762	7.69154
hsa-miR-380-5p	29	5	5	0	10	31	4.06148	1.56636	2.40028	0	1.92004	7.22538
hsa-miR-137-3p	28	6	1	29	28	21	3.92142	1.87963	0.480055	6.51772	5.3761	4.89461
hsa-miR-3167	28	0	21	6	29	10	3.92142	0	10.0812	1.34849	5.5681	2.33077
hsa-miR-340-3p	28	6	16	28	6	8	3.92142	1.87963	7.68088	6.29297	1.15202	1.86461
hsa-miR-4677-3p	28	5	2	1	16	12	3.92142	1.56636	0.96011	0.224749	3.07206	2.79692
hsa-miR-18a-5p	27	28	13	25	20	19	3.78137	8.77162	6.24072	5.61873	3.84007	4.42846
hsa-miR-29c-3p	27	21	1	15	6	11	3.78137	6.57872	0.480055	3.37124	1.15202	2.56385
hsa-miR-3064-5p	27	10	1	15	11	2	3.78137	3.13272	0.480055	3.37124	2.11204	0.466154
hsa-miR-6741-3p	27	0	0	25	5	0	3.78137	0	0	5.61873	0.960018	0
hsa-miR-6787-3p	27	5	0	15	11	16	3.78137	1.56636	0	3.37124	2.11204	3.72923
hsa-miR-3074-3p	26	6	0	30	20	2	3.64132	1.87963	0	6.74247	3.84007	0.466154
hsa-miR-3912-3p	26	1	1	12	4	0	3.64132	0.313272	0.480055	2.69699	0.768014	0
hsa-miR-590-3p	26	3	0	10	3	8	3.64132	0.939817	0	2.24749	0.576011	1.86461
hsa-miR-19a-3p	25	22	9	55	19	8	3.50127	6.89199	4.3205	12.3612	3.64807	1.86461
hsa-miR-454-5p	25	17	2	8	21	27	3.50127	5.32563	0.96011	1.79799	4.03207	6.29308
hsa-miR-6746-3p	25	2	3	9	14	4	3.50127	0.626545	1.44017	2.02274	2.68805	0.932307
hsa-miR-6877-5p	25	14	9	14	12	8	3.50127	4.38581	4.3205	3.14649	2.30404	1.86461
hsa-miR-769-3p	25	0	3	3	3	19	3.50127	0	1.44017	0.674247	0.576011	4.42846
hsa-miR-1294	24	18	8	14	14	20	3.36122	5.6389	3.84044	3.14649	2.68805	4.66154
hsa-miR-152-5p	24	20	15	15	11	8	3.36122	6.26545	7.20083	3.37124	2.11204	1.86461
hsa-miR-29b-1-5p	24	10	24	31	36	13	3.36122	3.13272	11.5213	6.96722	6.91213	3.03
hsa-miR-539-5p	24	20	10	8	24	25	3.36122	6.26545	4.80055	1.79799	4.60809	5.82692
hsa-miR-548e-3p	24	16	7	3	15	13	3.36122	5.01236	3.36039	0.674247	2.88005	3.03
novel_104	24	4	0	4	66	55	3.36122	1.25309	0	0.898996	12.6722	12.8192
hsa-miR-487a-3p	23	20	2	20	71	14	3.22117	6.26545	0.96011	4.49498	13.6323	3.26308
hsa-miR-598-3p	23	6	6	14	7	6	3.22117	1.87963	2.88033	3.14649	1.34402	1.39846
hsa-miR-6511b-5p	23	12	14	15	20	29	3.22117	3.75927	6.72077	3.37124	3.84007	6.75923
hsa-miR-671-5p	23	41	6	76	59	32	3.22117	12.8442	2.88033	17.0809	11.3282	7.45846
hsa-miR-18a-3p	22	12	19	3	20	2	3.08112	3.75927	9.12105	0.674247	3.84007	0.466154
hsa-miR-619-5p	22	6	2	10	0	2	3.08112	1.87963	0.96011	2.24749	0	0.466154
hsa-miR-6747-3p	22	6	0	28	3	13	3.08112	1.87963	0	6.29297	0.576011	3.03
novel_5	22	0	0	9	0	5	3.08112	0	0	2.02274	0	1.16538
hsa-miR-24-1-5p	21	7	0	30	20	2	2.94107	2.19291	0	6.74247	3.84007	0.466154
hsa-miR-4753-5p	21	0	0	0	0	3	2.94107	0	0	0	0	0.699231
hsa-miR-1304-5p	20	9	0	16	10	0	2.80102	2.81945	0	3.59598	1.92004	0
hsa-miR-3126-5p	20	9	0	34	24	28	2.80102	2.81945	0	7.64147	4.60809	6.52615
hsa-miR-4788	20	10	1	0	5	0	2.80102	3.13272	0.480055	0	0.960018	0
hsa-miR-6720-3p	20	9	3	15	0	25	2.80102	2.81945	1.44017	3.37124	0	5.82692
hsa-miR-374a-5p	19	13	14	29	26	7	2.66097	4.07254	6.72077	6.51772	4.99209	1.63154
hsa-miR-3934-5p	19	5	27	97	32	26	2.66097	1.56636	12.9615	21.8007	6.14411	6.06
hsa-miR-3940-3p	19	7	14	7	13	14	2.66097	2.19291	6.72077	1.57324	2.49605	3.26308
hsa-miR-410-5p	19	4	7	7	10	19	2.66097	1.25309	3.36039	1.57324	1.92004	4.42846
hsa-miR-4435	19	8	0	23	11	15	2.66097	2.50618	0	5.16923	2.11204	3.49615
hsa-miR-6805-5p	19	4	0	0	0	13	2.66097	1.25309	0	0	0	3.03
novel_75	19	0	0	6	0	0	2.66097	0	0	1.34849	0	0
hsa-let-7i-3p	18	17	3	45	2	0	2.52092	5.32563	1.44017	10.1137	0.384007	0
hsa-miR-1255a	18	2	0	0	14	0	2.52092	0.626545	0	0	2.68805	0
hsa-miR-142-3p	18	16	10	19	22	38	2.52092	5.01236	4.80055	4.27023	4.22408	8.85692
hsa-miR-196a-5p	18	4	0	2	1	0	2.52092	1.25309	0	0.449498	0.192004	0
hsa-miR-3164	18	2	1	0	5	9	2.52092	0.626545	0.480055	0	0.960018	2.09769
hsa-miR-7107-5p	18	0	0	0	0	0	2.52092	0	0	0	0	0
novel_102	18	0	0	0	0	0	2.52092	0	0	0	0	0
novel_93	18	0	0	14	0	0	2.52092	0	0	3.14649	0	0
hsa-miR-1260b	17	12	2	18	32	21	2.38087	3.75927	0.96011	4.04548	6.14411	4.89461
hsa-miR-216a-5p	17	0	29	5	29	15	2.38087	0	13.9216	1.12375	5.5681	3.49615
hsa-miR-3176	17	0	2	0	2	0	2.38087	0	0.96011	0	0.384007	0
hsa-miR-5000-5p	17	0	0	0	0	0	2.38087	0	0	0	0	0
hsa-miR-6514-5p	17	4	1	15	15	13	2.38087	1.25309	0.480055	3.37124	2.88005	3.03
hsa-miR-663a	17	2	0	0	0	0	2.38087	0.626545	0	0	0	0
novel_85	17	12	5	21	54	71	2.38087	3.75927	2.40028	4.71973	10.3682	16.5485
hsa-miR-1291	16	8	1	12	9	12	2.24081	2.50618	0.480055	2.69699	1.72803	2.79692
hsa-miR-223-3p	16	9	0	2	20	8	2.24081	2.81945	0	0.449498	3.84007	1.86461
hsa-miR-30b-3p	16	10	1	36	19	18	2.24081	3.13272	0.480055	8.09097	3.64807	4.19538
hsa-miR-3157-3p	16	0	0	0	0	0	2.24081	0	0	0	0	0
hsa-miR-3183	16	0	0	0	0	0	2.24081	0	0	0	0	0
hsa-miR-4683	16	9	5	8	2	0	2.24081	2.81945	2.40028	1.79799	0.384007	0
hsa-miR-6858-5p	16	0	0	8	8	12	2.24081	0	0	1.79799	1.53603	2.79692
novel_30	16	0	0	0	0	0	2.24081	0	0	0	0	0
hsa-miR-1245b-3p	15	5	1	0	0	5	2.10076	1.56636	0.480055	0	0	1.16538
hsa-miR-302a-5p	15	0	1	5	9	4	2.10076	0	0.480055	1.12375	1.72803	0.932307
hsa-miR-3174	15	1	10	5	7	2	2.10076	0.313272	4.80055	1.12375	1.34402	0.466154
hsa-miR-3664-3p	15	14	5	0	8	4	2.10076	4.38581	2.40028	0	1.53603	0.932307
hsa-miR-4690-3p	15	13	2	2	5	0	2.10076	4.07254	0.96011	0.449498	0.960018	0
hsa-miR-542-5p	15	2	0	0	0	0	2.10076	0.626545	0	0	0	0
hsa-miR-616-3p	15	4	0	0	3	16	2.10076	1.25309	0	0	0.576011	3.72923
hsa-miR-6738-3p	15	0	0	0	0	0	2.10076	0	0	0	0	0
hsa-miR-6827-5p	15	7	0	7	9	3	2.10076	2.19291	0	1.57324	1.72803	0.699231
hsa-miR-6866-5p	15	10	5	7	8	8	2.10076	3.13272	2.40028	1.57324	1.53603	1.86461
novel_12	15	0	0	0	0	0	2.10076	0	0	0	0	0
novel_28	15	0	0	0	0	0	2.10076	0	0	0	0	0
novel_29	15	0	0	0	0	0	2.10076	0	0	0	0	0
novel_36	15	0	3	4	10	0	2.10076	0	1.44017	0.898996	1.92004	0
hsa-miR-10399-3p	14	1	0	0	0	0	1.96071	0.313272	0	0	0	0
hsa-miR-147b-3p	14	5	0	0	23	20	1.96071	1.56636	0	0	4.41608	4.66154
hsa-miR-154-5p	14	6	7	25	12	19	1.96071	1.87963	3.36039	5.61873	2.30404	4.42846
hsa-miR-541-3p	14	3	11	10	54	26	1.96071	0.939817	5.28061	2.24749	10.3682	6.06
hsa-miR-6735-5p	14	8	0	1	16	9	1.96071	2.50618	0	0.224749	3.07206	2.09769
hsa-miR-6852-5p	14	6	4	0	0	3	1.96071	1.87963	1.92022	0	0	0.699231
novel_105	14	0	0	0	0	0	1.96071	0	0	0	0	0
novel_115	14	0	0	0	0	0	1.96071	0	0	0	0	0
novel_38	14	0	0	0	0	0	1.96071	0	0	0	0	0
novel_43	14	0	0	0	0	0	1.96071	0	0	0	0	0
hsa-miR-181b-3p	13	2	0	0	4	4	1.82066	0.626545	0	0	0.768014	0.932307
hsa-miR-195-5p	13	11	1	22	13	0	1.82066	3.446	0.480055	4.94448	2.49605	0
hsa-miR-3129-3p	13	7	5	14	9	5	1.82066	2.19291	2.40028	3.14649	1.72803	1.16538
hsa-miR-3155a	13	0	0	0	0	0	1.82066	0	0	0	0	0
hsa-miR-3199	13	13	5	10	0	6	1.82066	4.07254	2.40028	2.24749	0	1.39846
hsa-miR-34b-3p	13	4	8	3	8	3	1.82066	1.25309	3.84044	0.674247	1.53603	0.699231
hsa-miR-4665-5p	13	10	5	13	23	29	1.82066	3.13272	2.40028	2.92174	4.41608	6.75923
hsa-miR-618	13	1	7	11	15	5	1.82066	0.313272	3.36039	2.47224	2.88005	1.16538
hsa-miR-628-5p	13	5	0	6	0	0	1.82066	1.56636	0	1.34849	0	0
hsa-miR-7854-3p	13	1	1	14	0	1	1.82066	0.313272	0.480055	3.14649	0	0.233077
novel_17	13	0	0	0	0	0	1.82066	0	0	0	0	0
novel_48	13	0	0	0	0	0	1.82066	0	0	0	0	0
novel_6	13	0	0	0	0	0	1.82066	0	0	0	0	0
novel_61	13	2	2	29	10	6	1.82066	0.626545	0.96011	6.51772	1.92004	1.39846
hsa-miR-10399-5p	12	0	0	9	0	0	1.68061	0	0	2.02274	0	0
hsa-miR-1185-5p	12	0	0	0	0	0	1.68061	0	0	0	0	0
hsa-miR-1273c	12	0	2	0	5	0	1.68061	0	0.96011	0	0.960018	0
hsa-miR-1306-3p	12	7	2	9	19	2	1.68061	2.19291	0.96011	2.02274	3.64807	0.466154
hsa-miR-3198	12	1	0	0	4	3	1.68061	0.313272	0	0	0.768014	0.699231
hsa-miR-324-5p	12	12	1	12	3	9	1.68061	3.75927	0.480055	2.69699	0.576011	2.09769
hsa-miR-3651	12	0	0	0	0	0	1.68061	0	0	0	0	0
hsa-miR-4474-3p	12	0	0	7	1	0	1.68061	0	0	1.57324	0.192004	0
hsa-miR-4745-5p	12	0	0	7	15	3	1.68061	0	0	1.57324	2.88005	0.699231
hsa-miR-4750-5p	12	7	0	0	9	4	1.68061	2.19291	0	0	1.72803	0.932307
hsa-miR-509-3-5p	12	0	0	0	0	0	1.68061	0	0	0	0	0
hsa-miR-744-3p	12	6	3	0	14	17	1.68061	1.87963	1.44017	0	2.68805	3.96231
hsa-miR-8485	12	1	0	6	0	8	1.68061	0.313272	0	1.34849	0	1.86461
hsa-miR-887-5p	12	0	2	8	4	0	1.68061	0	0.96011	1.79799	0.768014	0
novel_10	12	0	0	0	0	0	1.68061	0	0	0	0	0
novel_11	12	0	0	0	0	0	1.68061	0	0	0	0	0
novel_14	12	0	0	0	0	0	1.68061	0	0	0	0	0
novel_35	12	0	0	0	0	0	1.68061	0	0	0	0	0
novel_40	12	0	0	0	7	22	1.68061	0	0	0	1.34402	5.12769
novel_69	12	0	0	0	0	0	1.68061	0	0	0	0	0
hsa-miR-1909-5p	11	0	0	7	0	0	1.54056	0	0	1.57324	0	0
hsa-miR-301b-3p	11	7	1	0	0	0	1.54056	2.19291	0.480055	0	0	0
hsa-miR-3200-3p	11	0	0	3	0	0	1.54056	0	0	0.674247	0	0
hsa-miR-337-5p	11	12	3	16	8	7	1.54056	3.75927	1.44017	3.59598	1.53603	1.63154
hsa-miR-3691-5p	11	0	0	27	14	3	1.54056	0	0	6.06822	2.68805	0.699231
hsa-miR-3913-5p	11	9	15	31	0	3	1.54056	2.81945	7.20083	6.96722	0	0.699231
hsa-miR-432-3p	11	0	0	0	0	7	1.54056	0	0	0	0	1.63154
hsa-miR-4466	11	12	3	23	9	35	1.54056	3.75927	1.44017	5.16923	1.72803	8.15769
hsa-miR-4467	11	0	4	0	0	1	1.54056	0	1.92022	0	0	0.233077
hsa-miR-6805-3p	11	0	0	0	0	0	1.54056	0	0	0	0	0
hsa-miR-889-5p	11	1	0	12	0	1	1.54056	0.313272	0	2.69699	0	0.233077
novel_32	11	0	0	4	0	0	1.54056	0	0	0.898996	0	0
novel_41	11	0	0	0	0	0	1.54056	0	0	0	0	0
novel_44	11	0	0	0	0	0	1.54056	0	0	0	0	0
novel_79	11	0	0	0	0	0	1.54056	0	0	0	0	0
novel_84	11	0	0	0	1	0	1.54056	0	0	0	0.192004	0
novel_88	11	0	0	0	0	0	1.54056	0	0	0	0	0
novel_95	11	0	0	0	0	0	1.54056	0	0	0	0	0
hsa-miR-10394-3p	10	0	0	0	3	2	1.40051	0	0	0	0.576011	0.466154
hsa-miR-10b-3p	10	11	15	17	11	20	1.40051	3.446	7.20083	3.82073	2.11204	4.66154
hsa-miR-193a-3p	10	0	0	0	1	0	1.40051	0	0	0	0.192004	0
hsa-miR-2116-3p	10	7	1	25	16	10	1.40051	2.19291	0.480055	5.61873	3.07206	2.33077
hsa-miR-2277-5p	10	6	0	12	2	4	1.40051	1.87963	0	2.69699	0.384007	0.932307
hsa-miR-301a-5p	10	9	3	11	10	3	1.40051	2.81945	1.44017	2.47224	1.92004	0.699231
hsa-miR-3163	10	1	0	0	0	0	1.40051	0.313272	0	0	0	0
hsa-miR-3192-5p	10	3	0	0	2	4	1.40051	0.939817	0	0	0.384007	0.932307
hsa-miR-323b-5p	10	2	0	0	0	0	1.40051	0.626545	0	0	0	0
hsa-miR-3620-5p	10	6	1	2	3	0	1.40051	1.87963	0.480055	0.449498	0.576011	0
hsa-miR-383-5p	10	7	0	9	10	0	1.40051	2.19291	0	2.02274	1.92004	0
hsa-miR-4677-5p	10	0	0	0	0	5	1.40051	0	0	0	0	1.16538
hsa-miR-4707-5p	10	12	0	0	5	24	1.40051	3.75927	0	0	0.960018	5.59384
hsa-miR-4749-5p	10	3	0	3	0	0	1.40051	0.939817	0	0.674247	0	0
hsa-miR-4767	10	0	0	0	0	0	1.40051	0	0	0	0	0
hsa-miR-548bc	10	0	2	3	2	1	1.40051	0	0.96011	0.674247	0.384007	0.233077
hsa-miR-548f-5p	10	0	2	3	2	1	1.40051	0	0.96011	0.674247	0.384007	0.233077
hsa-miR-6803-3p	10	2	0	0	0	0	1.40051	0.626545	0	0	0	0
hsa-miR-6827-3p	10	0	0	0	0	0	1.40051	0	0	0	0	0
hsa-miR-6850-5p	10	2	0	1	11	6	1.40051	0.626545	0	0.224749	2.11204	1.39846
hsa-miR-6873-3p	10	2	0	0	0	12	1.40051	0.626545	0	0	0	2.79692
hsa-miR-6881-3p	10	0	0	3	0	5	1.40051	0	0	0.674247	0	1.16538
hsa-miR-7-1-3p	10	0	2	0	2	9	1.40051	0	0.96011	0	0.384007	2.09769
hsa-miR-92a-1-5p	10	21	11	34	6	12	1.40051	6.57872	5.28061	7.64147	1.15202	2.79692
hsa-miR-939-5p	10	0	2	0	14	13	1.40051	0	0.96011	0	2.68805	3.03
hsa-miR-942-3p	10	0	0	3	2	0	1.40051	0	0	0.674247	0.384007	0
novel_53	10	0	0	0	0	0	1.40051	0	0	0	0	0
novel_7	10	0	0	0	0	0	1.40051	0	0	0	0	0
hsa-miR-1228-3p	9	4	2	15	52	5	1.26046	1.25309	0.96011	3.37124	9.98418	1.16538
hsa-miR-187-3p	9	2	0	5	0	0	1.26046	0.626545	0	1.12375	0	0
hsa-miR-200a-5p	9	7	11	8	33	10	1.26046	2.19291	5.28061	1.79799	6.33612	2.33077
hsa-miR-3127-5p	9	0	4	2	7	10	1.26046	0	1.92022	0.449498	1.34402	2.33077
hsa-miR-3154	9	0	2	0	0	3	1.26046	0	0.96011	0	0	0.699231
hsa-miR-3173-5p	9	4	1	8	0	0	1.26046	1.25309	0.480055	1.79799	0	0
hsa-miR-3678-3p	9	0	0	0	0	0	1.26046	0	0	0	0	0
hsa-miR-376a-3p	9	29	4	38	40	27	1.26046	9.0849	1.92022	8.54046	7.68014	6.29308
hsa-miR-4470	9	1	1	0	12	5	1.26046	0.313272	0.480055	0	2.30404	1.16538
hsa-miR-4661-5p	9	7	0	4	0	4	1.26046	2.19291	0	0.898996	0	0.932307
hsa-miR-4743-5p	9	0	4	20	3	8	1.26046	0	1.92022	4.49498	0.576011	1.86461
hsa-miR-4755-3p	9	0	3	24	1	3	1.26046	0	1.44017	5.39398	0.192004	0.699231
hsa-miR-4755-5p	9	0	3	24	1	3	1.26046	0	1.44017	5.39398	0.192004	0.699231
hsa-miR-497-5p	9	8	2	19	33	13	1.26046	2.50618	0.96011	4.27023	6.33612	3.03
hsa-miR-5010-5p	9	0	0	1	2	3	1.26046	0	0	0.224749	0.384007	0.699231
hsa-miR-548w	9	3	0	0	3	0	1.26046	0.939817	0	0	0.576011	0
hsa-miR-579-5p	9	0	0	0	0	0	1.26046	0	0	0	0	0
hsa-miR-6500-3p	9	5	4	6	2	7	1.26046	1.56636	1.92022	1.34849	0.384007	1.63154
hsa-miR-664a-3p	9	2	2	0	16	23	1.26046	0.626545	0.96011	0	3.07206	5.36077
hsa-miR-6763-5p	9	0	0	0	3	0	1.26046	0	0	0	0.576011	0
hsa-miR-6784-3p	9	6	0	0	0	0	1.26046	1.87963	0	0	0	0
hsa-miR-6797-3p	9	0	0	0	0	0	1.26046	0	0	0	0	0
hsa-miR-6820-5p	9	0	0	0	2	0	1.26046	0	0	0	0.384007	0
hsa-miR-877-3p	9	2	2	0	7	9	1.26046	0.626545	0.96011	0	1.34402	2.09769
hsa-miR-887-3p	9	1	3	11	0	1	1.26046	0.313272	1.44017	2.47224	0	0.233077
hsa-miR-96-5p	9	4	2	7	3	3	1.26046	1.25309	0.96011	1.57324	0.576011	0.699231
novel_22	9	0	15	8	3	0	1.26046	0	7.20083	1.79799	0.576011	0
novel_24	9	0	0	6	0	181	1.26046	0	0	1.34849	0	42.1869
novel_33	9	0	0	2	0	0	1.26046	0	0	0.449498	0	0
novel_37	9	1	4	13	10	3	1.26046	0.313272	1.92022	2.92174	1.92004	0.699231
novel_74	9	0	0	0	0	0	1.26046	0	0	0	0	0
novel_87	9	0	0	0	0	0	1.26046	0	0	0	0	0
hsa-miR-1277-5p	8	4	0	0	0	3	1.12041	1.25309	0	0	0	0.699231
hsa-miR-129-1-3p	8	3	0	0	16	4	1.12041	0.939817	0	0	3.07206	0.932307
hsa-miR-129-2-3p	8	7	3	0	22	26	1.12041	2.19291	1.44017	0	4.22408	6.06
hsa-miR-26a-2-3p	8	0	1	6	0	8	1.12041	0	0.480055	1.34849	0	1.86461
hsa-miR-29b-2-5p	8	11	18	3	6	12	1.12041	3.446	8.64099	0.674247	1.15202	2.79692
hsa-miR-363-5p	8	1	0	0	5	0	1.12041	0.313272	0	0	0.960018	0
hsa-miR-374b-3p	8	2	0	1	10	10	1.12041	0.626545	0	0.224749	1.92004	2.33077
hsa-miR-449c-5p	8	4	2	8	1	0	1.12041	1.25309	0.96011	1.79799	0.192004	0
hsa-miR-4726-5p	8	5	0	0	2	0	1.12041	1.56636	0	0	0.384007	0
hsa-miR-4728-3p	8	0	0	0	6	5	1.12041	0	0	0	1.15202	1.16538
hsa-miR-503-3p	8	0	0	0	3	2	1.12041	0	0	0	0.576011	0.466154
hsa-miR-5188	8	0	0	0	0	0	1.12041	0	0	0	0	0
hsa-miR-548j-5p	8	0	1	0	21	14	1.12041	0	0.480055	0	4.03207	3.26308
hsa-miR-6739-5p	8	0	0	0	0	0	1.12041	0	0	0	0	0
hsa-miR-6759-5p	8	0	0	0	0	0	1.12041	0	0	0	0	0
hsa-miR-7976	8	0	2	4	2	3	1.12041	0	0.96011	0.898996	0.384007	0.699231
novel_116	8	0	0	0	0	0	1.12041	0	0	0	0	0
novel_25	8	0	11	3	0	0	1.12041	0	5.28061	0.674247	0	0
novel_58	8	0	0	0	0	0	1.12041	0	0	0	0	0
novel_62	8	0	0	2	0	0	1.12041	0	0	0.449498	0	0
novel_86	8	0	0	0	0	0	1.12041	0	0	0	0	0
novel_89	8	0	0	0	0	0	1.12041	0	0	0	0	0
hsa-miR-138-5p	7	19	106	111	70	36	0.9804	5.9522	50.8858	24.9471	13.4402	8.3908
hsa-miR-204-5p	7	84	2	2	20	3	0.980356	26.3149	0.96011	0.449498	3.84007	0.699231
hsa-miR-219a-2-3p	7	677	4	0	4	5	0.980356	212.085	1.92022	0	0.768014	1.16538
hsa-miR-219a-5p	7	1	0	0	0	7	0.980356	0.313272	0	0	0	1.63154
hsa-miR-219b-5p	7	672	4	0	4	5	0.980356	210.519	1.92022	0	0.768014	1.16538
hsa-miR-3145-5p	7	0	0	0	0	0	0.980356	0	0	0	0	0
hsa-miR-3179	7	6	1	11	0	12	0.980356	1.87963	0.480055	2.47224	0	2.79692
hsa-miR-3202	7	0	0	0	0	0	0.980356	0	0	0	0	0
hsa-miR-320e	7	0	0	0	0	1	0.980356	0	0	0	0	0.233077
hsa-miR-32-5p	7	13	8	6	0	3	0.980356	4.07254	3.84044	1.34849	0	0.699231
hsa-miR-34c-3p	7	3	0	0	3	0	0.980356	0.939817	0	0	0.576011	0
hsa-miR-378a-5p	7	5	13	0	5	7	0.980356	1.56636	6.24072	0	0.960018	1.63154
hsa-miR-3913-3p	7	9	15	31	0	3	0.980356	2.81945	7.20083	6.96722	0	0.699231
hsa-miR-3918	7	0	3	3	0	3	0.980356	0	1.44017	0.674247	0	0.699231
hsa-miR-4674	7	1	0	0	0	0	0.980356	0.313272	0	0	0	0
hsa-miR-5699-3p	7	0	0	0	0	3	0.980356	0	0	0	0	0.699231
hsa-miR-570-5p	7	0	0	0	0	0	0.980356	0	0	0	0	0
hsa-miR-610	7	4	2	0	9	0	0.980356	1.25309	0.96011	0	1.72803	0
hsa-miR-615-5p	7	4	0	0	4	0	0.980356	1.25309	0	0	0.768014	0
hsa-miR-6761-3p	7	0	1	0	0	0	0.980356	0	0.480055	0	0	0
hsa-miR-6761-5p	7	2	0	0	0	0	0.980356	0.626545	0	0	0	0
hsa-miR-765	7	4	0	0	3	0	0.980356	1.25309	0	0	0.576011	0
novel_110	7	0	0	0	0	0	0.980356	0	0	0	0	0
novel_111	7	0	0	0	0	0	0.980356	0	0	0	0	0
novel_16	7	8	3	3	6	24	0.980356	2.50618	1.44017	0.674247	1.15202	5.59384
novel_65	7	0	0	0	0	0	0.980356	0	0	0	0	0
novel_92	7	0	2	0	0	0	0.980356	0	0.96011	0	0	0
novel_98	7	0	0	4	0	4	0.980356	0	0	0.898996	0	0.932307
hsa-miR-106a-5p	6	5	1	17	3	9	0.840305	1.56636	0.480055	3.82073	0.576011	2.09769
hsa-miR-1252-5p	6	0	3	0	0	0	0.840305	0	1.44017	0	0	0
hsa-miR-1285-5p	6	0	0	5	0	0	0.840305	0	0	1.12375	0	0
hsa-miR-196b-5p	6	9	9	7	1	0	0.840305	2.81945	4.3205	1.57324	0.192004	0
hsa-miR-200b-5p	6	0	5	20	22	30	0.840305	0	2.40028	4.49498	4.22408	6.99231
hsa-miR-29c-5p	6	32	5	0	16	0	0.840305	10.0247	2.40028	0	3.07206	0
hsa-miR-301a-3p	6	0	2	3	0	0	0.840305	0	0.96011	0.674247	0	0
hsa-miR-3126-3p	6	0	0	0	0	0	0.840305	0	0	0	0	0
hsa-miR-3911	6	0	0	0	5	4	0.840305	0	0	0	0.960018	0.932307
hsa-miR-4326	6	2	617	739	883	647	0.8403	0.6265	296.194	166.089	169.539	150.801
hsa-miR-4479	6	0	0	0	3	0	0.840305	0	0	0	0.576011	0
hsa-miR-496	6	2	5	0	0	7	0.840305	0.626545	2.40028	0	0	1.63154
hsa-miR-504-5p	6	15	3	19	7	0	0.840305	4.69908	1.44017	4.27023	1.34402	0
hsa-miR-651-5p	6	3	2	0	6	16	0.840305	0.939817	0.96011	0	1.15202	3.72923
hsa-miR-6780a-5p	6	0	0	0	8	0	0.840305	0	0	0	1.53603	0
hsa-miR-942-5p	6	0	4	18	13	4	0.840305	0	1.92022	4.04548	2.49605	0.932307
novel_1	6	0	0	3	5	0	0.840305	0	0	0.674247	0.960018	0
novel_18	6	0	0	0	8	12	0.840305	0	0	0	1.53603	2.79692
novel_26	6	5	8	5	2	0	0.840305	1.56636	3.84044	1.12375	0.384007	0
novel_63	6	0	4	0	0	0	0.840305	0	1.92022	0	0	0
novel_67	6	3	4	9	1	0	0.840305	0.939817	1.92022	2.02274	0.192004	0
novel_72	6	0	4	0	0	0	0.840305	0	1.92022	0	0	0
hsa-miR-12136	5	12	18	31	6	12	0.700254	3.75927	8.64099	6.96722	1.15202	2.79692
hsa-miR-1234-3p	5	0	0	0	0	0	0.700254	0	0	0	0	0
hsa-miR-151b	5	10	1	6	0	4	0.700254	3.13272	0.480055	1.34849	0	0.932307
hsa-miR-197-5p	5	0	6	0	15	10	0.700254	0	2.88033	0	2.88005	2.33077
hsa-miR-29a-5p	5	1	0	12	0	4	0.700254	0.313272	0	2.69699	0	0.932307
hsa-miR-329-5p	5	8	10	10	4	10	0.700254	2.50618	4.80055	2.24749	0.768014	2.33077
hsa-miR-3611	5	0	0	0	0	0	0.700254	0	0	0	0	0
hsa-miR-3617-5p	5	1	3	7	0	0	0.700254	0.313272	1.44017	1.57324	0	0
hsa-miR-433-5p	5	3	1	5	7	1	0.700254	0.939817	0.480055	1.12375	1.34402	0.233077
hsa-miR-454-3p	5	0	3	6	10	0	0.700254	0	1.44017	1.34849	1.92004	0
hsa-miR-4667-5p	5	7	0	7	0	1	0.700254	2.19291	0	1.57324	0	0.233077
hsa-miR-548q	5	4	2	3	0	0	0.700254	1.25309	0.96011	0.674247	0	0
hsa-miR-6509-5p	5	0	0	6	2	6	0.700254	0	0	1.34849	0.384007	1.39846
hsa-miR-665	5	8	1	50	22	11	0.700254	2.50618	0.480055	11.2375	4.22408	2.56385
hsa-miR-7155-3p	5	0	0	0	0	0	0.700254	0	0	0	0	0
hsa-miR-9-3p	5	73	0	6	6	0	0.700254	22.8689	0	1.34849	1.15202	0
novel_66	5	0	0	10	0	0	0.700254	0	0	2.24749	0	0
novel_70	5	0	1	1	2	2	0.700254	0	0.480055	0.224749	0.384007	0.466154
hsa-miR-1229-3p	4	1	0	3	11	10	0.560204	0.313272	0	0.674247	2.11204	2.33077
hsa-miR-3940-5p	4	4	1	0	6	12	0.560204	1.25309	0.480055	0	1.15202	2.79692
hsa-miR-5581-3p	4	0	0	0	0	0	0.560204	0	0	0	0	0
hsa-miR-6765-5p	4	0	0	0	0	0	0.560204	0	0	0	0	0
novel_3	4	0	7	17	0	3	0.560204	0	3.36039	3.82073	0	0.699231
novel_46	4	0	0	22	0	0	0.560204	0	0	4.94448	0	0
novel_49	4	0	0	0	6	0	0.560204	0	0	0	1.15202	0
hsa-miR-1193	3	0	1	8	0	0	0.420153	0	0.480055	1.79799	0	0
hsa-miR-194-3p	3	0	0	0	0	0	0.420153	0	0	0	0	0
hsa-miR-1972	3	0	0	0	3	0	0.420153	0	0	0	0.576011	0
hsa-miR-216a-3p	3	2	27	4	22	17	0.420153	0.626545	12.9615	0.898996	4.22408	3.96231
hsa-miR-216b-5p	3	2	49	2	38	26	0.420153	0.626545	23.5227	0.449498	7.29613	6.06
hsa-miR-3138	3	13	2	9	19	24	0.420153	4.07254	0.96011	2.02274	3.64807	5.59384
hsa-miR-3190-3p	3	3	5	0	11	0	0.420153	0.939817	2.40028	0	2.11204	0
hsa-miR-331-3p	3	7	1	1	12	6	0.420153	2.19291	0.480055	0.224749	2.30404	1.39846
hsa-miR-429	3	0	0	1	0	0	0.420153	0	0	0.224749	0	0
hsa-miR-4636	3	3	0	5	4	0	0.420153	0.939817	0	1.12375	0.768014	0
hsa-miR-4741	3	5	0	3	9	10	0.420153	1.56636	0	0.674247	1.72803	2.33077
hsa-miR-6505-5p	3	0	0	1	5	2	0.420153	0	0	0.224749	0.960018	0.466154
hsa-miR-655-3p	3	25	0	8	0	0	0.420153	7.83181	0	1.79799	0	0
hsa-miR-4449	2	0	0	4	1	1	0.280102	0	0	0.898996	0.192004	0.233077
hsa-miR-449a	2	0	1	2	3	5	0.280102	0	0.480055	0.449498	0.576011	1.16538
hsa-miR-4521	2	1	5	10	2	3	0.280102	0.313272	2.40028	2.24749	0.384007	0.699231
hsa-miR-4685-3p	2	0	0	1	0	10	0.280102	0	0	0.224749	0	2.33077
hsa-miR-4742-3p	2	0	0	0	0	0	0.280102	0	0	0	0	0
hsa-miR-5010-3p	2	0	0	1	0	9	0.280102	0	0	0.224749	0	2.09769
hsa-miR-550a-3p	2	0	0	0	3	0	0.280102	0	0	0	0.576011	0
hsa-miR-550b-2-5p	2	0	0	0	3	0	0.280102	0	0	0	0.576011	0
hsa-miR-556-5p	2	0	0	0	0	0	0.280102	0	0	0	0	0
hsa-miR-5697	2	0	0	0	0	0	0.280102	0	0	0	0	0
hsa-miR-616-5p	2	3	0	0	0	0	0.280102	0.939817	0	0	0	0
hsa-miR-641	2	12	6	6	5	12	0.280102	3.75927	2.88033	1.34849	0.960018	2.79692
hsa-miR-6855-5p	2	0	4	0	10	1	0.280102	0	1.92022	0	1.92004	0.233077
hsa-miR-802	2	0	11	1	10	4	0.280102	0	5.28061	0.224749	1.92004	0.932307
novel_80	2	0	0	3	0	5	0.280102	0	0	0.674247	0	1.16538
hsa-let-7c-3p	1	7	0	0	1	1	0.140051	2.19291	0	0	0.192004	0.233077
hsa-miR-1255b-5p	1	0	0	0	0	0	0.140051	0	0	0	0	0
hsa-miR-1278	1	15	9	14	3	15	0.140051	4.69908	4.3205	3.14649	0.576011	3.49615
hsa-miR-1290	1	3	1	0	7	6	0.140051	0.939817	0.480055	0	1.34402	1.39846
hsa-miR-154-3p	1	2	6	20	6	18	0.140051	0.626545	2.88033	4.49498	1.15202	4.19538
hsa-miR-188-5p	1	3	0	0	0	4	0.140051	0.939817	0	0	0	0.932307
hsa-miR-205-5p	1	3	0	7	7	9	0.140051	0.939817	0	1.57324	1.34402	2.09769
hsa-miR-20b-5p	1	0	0	1	0	0	0.140051	0	0	0.224749	0	0
hsa-miR-3065-5p	1	19	2	0	0	6	0.140051	5.95217	0.96011	0	0	1.39846
hsa-miR-338-3p	1	19	2	0	0	6	0.140051	5.95217	0.96011	0	0	1.39846
hsa-miR-378f	1	0	0	0	0	0	0.140051	0	0	0	0	0
hsa-miR-4286	1	0	0	0	0	0	0.140051	0	0	0	0	0
hsa-miR-4671-5p	1	0	0	0	0	0	0.140051	0	0	0	0	0
hsa-miR-4732-3p	1	0	0	0	0	0	0.140051	0	0	0	0	0
hsa-miR-500a-5p	1	8	0	0	1	2	0.140051	2.50618	0	0	0.192004	0.466154
hsa-miR-501-5p	1	0	4	0	0	6	0.140051	0	1.92022	0	0	1.39846
hsa-miR-576-5p	1	1	0	6	8	5	0.140051	0.313272	0	1.34849	1.53603	1.16538
hsa-miR-597-3p	1	6	4	11	14	3	0.140051	1.87963	1.92022	2.47224	2.68805	0.699231
hsa-miR-6505-3p	1	0	0	0	3	0	0.140051	0	0	0	0.576011	0
hsa-miR-6726-3p	1	0	2	16	0	0	0.140051	0	0.96011	3.59598	0	0
hsa-miR-6786-3p	1	3	0	0	6	0	0.140051	0.939817	0	0	1.15202	0
hsa-miR-6818-3p	1	0	0	0	0	0	0.140051	0	0	0	0	0
hsa-miR-7974	1	1	0	0	0	0	0.140051	0.313272	0	0	0	0
hsa-miR-943	1	0	0	0	0	0	0.140051	0	0	0	0	0
novel_73	1	0	0	12	3	15	0.140051	0	0	2.69699	0.576011	3.49615
hsa-let-7f-1-3p	0	0	0	5	5	0	0	0	0	1.12375	0.960018	0
hsa-let-7f-2-3p	0	3	1	5	1	1	0	0.939817	0.480055	1.12375	0.192004	0.233077
hsa-miR-100-3p	0	0	2	6	0	0	0	0	0.96011	1.34849	0	0
hsa-miR-10395-3p	0	0	1	0	1	6	0	0	0.480055	0	0.192004	1.39846
hsa-miR-10526-3p	0	0	0	0	3	21	0	0	0	0	0.576011	4.89461
hsa-miR-105-5p	0	5	0	4	4	6	0	1.56636	0	0.898996	0.768014	1.39846
hsa-miR-12114	0	0	1	0	0	0	0	0	0.480055	0	0	0
hsa-miR-1224-5p	0	1	0	0	1	4	0	0.313272	0	0	0.192004	0.932307
hsa-miR-1226-3p	0	7	5	7	15	13	0	2.19291	2.40028	1.57324	2.88005	3.03
hsa-miR-1226-5p	0	0	2	7	0	7	0	0	0.96011	1.57324	0	1.63154
hsa-miR-1227-3p	0	0	0	0	7	0	0	0	0	0	1.34402	0
hsa-miR-1231	0	1	0	0	0	0	0	0.313272	0	0	0	0
hsa-miR-1233-3p	0	0	0	0	0	5	0	0	0	0	0	1.16538
hsa-miR-124-3p	0	17	0	7	6	10	0	5.32563	0	1.57324	1.15202	2.33077
hsa-miR-1244	0	0	0	15	0	0	0	0	0	3.37124	0	0
hsa-miR-1245a	0	4	3	3	0	4	0	1.25309	1.44017	0.674247	0	0.932307
hsa-miR-124-5p	0	0	1	0	0	0	0	0	0.480055	0	0	0
hsa-miR-1267	0	0	0	10	0	0	0	0	0	2.24749	0	0
hsa-miR-1269a	0	0	1	0	0	0	0	0	0.480055	0	0	0
hsa-miR-1270	0	4	0	12	0	0	0	1.25309	0	2.69699	0	0
hsa-miR-1276	0	1	0	0	0	0	0	0.313272	0	0	0	0
hsa-miR-128-1-5p	0	0	8	11	14	0	0	0	3.84044	2.47224	2.68805	0
hsa-miR-1282	0	0	2	0	0	0	0	0	0.96011	0	0	0
hsa-miR-1284	0	1	1	9	0	0	0	0.313272	0.480055	2.02274	0	0
hsa-miR-1288-3p	0	8	0	0	0	7	0	2.50618	0	0	0	1.63154
hsa-miR-1289	0	5	2	0	0	0	0	1.56636	0.96011	0	0	0
hsa-miR-1298-5p	0	112	7	0	3	5	0	35.0865	3.36039	0	0.576011	1.16538
hsa-miR-1302	0	0	0	0	2	0	0	0	0	0	0.384007	0
hsa-miR-1306-5p	0	14	4	19	25	40	0	4.38581	1.92022	4.27023	4.80009	9.32307
hsa-miR-130a-5p	0	1	7	1	0	0	0	0.313272	3.36039	0.224749	0	0
hsa-miR-133a-5p	0	0	0	0	0	3	0	0	0	0	0	0.699231
hsa-miR-133b	0	2	0	3	7	0	0	0.626545	0	0.674247	1.34402	0
hsa-miR-1343-5p	0	0	0	0	9	0	0	0	0	0	1.72803	0
hsa-miR-134-3p	0	5	0	0	3	3	0	1.56636	0	0	0.576011	0.699231
hsa-miR-135a-2-3p	0	1	0	0	0	0	0	0.313272	0	0	0	0
hsa-miR-135a-3p	0	2	1	0	2	5	0	0.626545	0.480055	0	0.384007	1.16538
hsa-miR-135a-5p	0	11	0	1	0	0	0	3.446	0	0.224749	0	0
hsa-miR-135b-3p	0	0	0	1	0	0	0	0	0	0.224749	0	0
hsa-miR-135b-5p	0	27	0	3	3	0	0	8.45835	0	0.674247	0.576011	0
hsa-miR-138-1-3p	0	1	14	13	8	10	0	0.313272	6.72077	2.92174	1.53603	2.33077
hsa-miR-141-3p	0	0	5	2	4	0	0	0	2.40028	0.449498	0.768014	0
hsa-miR-141-5p	0	0	0	0	0	11	0	0	0	0	0	2.56385
hsa-miR-153-3p	0	2	0	0	0	0	0	0.626545	0	0	0	0
hsa-miR-1538	0	0	1	0	17	6	0	0	0.480055	0	3.26406	1.39846
hsa-miR-15a-5p	0	4	2	20	18	11	0	1.25309	0.96011	4.49498	3.45606	2.56385
hsa-miR-17-3p	0	0	1	6	1	4	0	0	0.480055	1.34849	0.192004	0.932307
hsa-miR-181b-2-3p	0	1	0	0	0	0	0	0.313272	0	0	0	0
hsa-miR-181d-3p	0	1	1	0	0	0	0	0.313272	0.480055	0	0	0
hsa-miR-183-3p	0	1	0	0	0	0	0	0.313272	0	0	0	0
hsa-miR-186-3p	0	0	0	7	0	0	0	0	0	1.57324	0	0
hsa-miR-18b-5p	0	0	0	2	0	0	0	0	0	0.449498	0	0
hsa-miR-1908-3p	0	0	0	0	3	0	0	0	0	0	0.576011	0
hsa-miR-1909-3p	0	0	0	7	0	0	0	0	0	1.57324	0	0
hsa-miR-190a-5p	0	0	6	0	19	10	0	0	2.88033	0	3.64807	2.33077
hsa-miR-1910-3p	0	0	0	0	0	6	0	0	0	0	0	1.39846
hsa-miR-1914-3p	0	0	0	0	2	0	0	0	0	0	0.384007	0
hsa-miR-192-3p	0	0	0	1	0	0	0	0	0	0.224749	0	0
hsa-miR-200c-5p	0	0	0	0	1	0	0	0	0	0	0.192004	0
hsa-miR-202-5p	0	0	4	2	2	1	0	0	1.92022	0.449498	0.384007	0.233077
hsa-miR-211-3p	0	0	0	0	4	0	0	0	0	0	0.768014	0
hsa-miR-2115-3p	0	0	3	0	0	2	0	0	1.44017	0	0	0.466154
hsa-miR-212-3p	0	1	1	0	10	3	0	0.313272	0.480055	0	1.92004	0.699231
hsa-miR-217-3p	0	0	0	0	4	1	0	0	0	0	0.768014	0.233077
hsa-miR-219b-3p	0	7	0	0	0	0	0	2.19291	0	0	0	0
hsa-miR-224-3p	0	1	0	0	0	0	0	0.313272	0	0	0	0
hsa-miR-2276-3p	0	3	0	0	3	7	0	0.939817	0	0	0.576011	1.63154
hsa-miR-2277-3p	0	3	0	3	0	3	0	0.939817	0	0.674247	0	0.699231
hsa-miR-2278	0	1	0	0	4	5	0	0.313272	0	0	0.768014	1.16538
hsa-miR-2355-5p	0	1	0	0	5	0	0	0.313272	0	0	0.960018	0
hsa-miR-2467-3p	0	1	0	0	0	8	0	0.313272	0	0	0	1.86461
hsa-miR-302c-3p	0	0	0	0	1	0	0	0	0	0	0.192004	0
hsa-miR-3065-3p	0	36	6	0	21	26	0	11.2778	2.88033	0	4.03207	6.06
hsa-miR-3121-3p	0	2	0	0	1	0	0	0.626545	0	0	0.192004	0
hsa-miR-3124-5p	0	0	5	4	0	2	0	0	2.40028	0.898996	0	0.466154
hsa-miR-3125	0	1	3	4	0	0	0	0.313272	1.44017	0.898996	0	0
hsa-miR-3127-3p	0	0	4	17	3	5	0	0	1.92022	3.82073	0.576011	1.16538
hsa-miR-3137	0	1	2	0	0	1	0	0.313272	0.96011	0	0	0.233077
hsa-miR-31-3p	0	0	0	8	0	0	0	0	0	1.79799	0	0
hsa-miR-3140-3p	0	5	0	1	2	3	0	1.56636	0	0.224749	0.384007	0.699231
hsa-miR-3148	0	0	2	0	0	0	0	0	0.96011	0	0	0
hsa-miR-3150a-5p	0	7	0	0	0	0	0	2.19291	0	0	0	0
hsa-miR-3150b-3p	0	4	0	1	0	0	0	1.25309	0	0.224749	0	0
hsa-miR-3151-5p	0	0	0	0	2	0	0	0	0	0	0.384007	0
hsa-miR-3152-3p	0	0	0	7	0	0	0	0	0	1.57324	0	0
hsa-miR-3155b	0	0	1	0	1	4	0	0	0.480055	0	0.192004	0.932307
hsa-miR-3156-5p	0	3	0	0	0	0	0	0.939817	0	0	0	0
hsa-miR-3157-5p	0	0	0	4	0	0	0	0	0	0.898996	0	0
hsa-miR-3159	0	0	0	0	3	0	0	0	0	0	0.576011	0
hsa-miR-3161	0	0	3	0	2	0	0	0	1.44017	0	0.384007	0
hsa-miR-3173-3p	0	0	0	0	2	0	0	0	0	0	0.384007	0
hsa-miR-3175	0	4	5	13	3	24	0	1.25309	2.40028	2.92174	0.576011	5.59384
hsa-miR-3180-5p	0	0	8	10	10	26	0	0	3.84044	2.24749	1.92004	6.06
hsa-miR-3187-5p	0	3	0	0	3	0	0	0.939817	0	0	0.576011	0
hsa-miR-3191-5p	0	3	5	0	11	0	0	0.939817	2.40028	0	2.11204	0
hsa-miR-320a-5p	0	1	0	0	6	19	0	0.313272	0	0	1.15202	4.42846
hsa-miR-32-3p	0	3	0	0	0	7	0	0.939817	0	0	0	1.63154
hsa-miR-324-3p	0	7	0	4	3	9	0	2.19291	0	0.898996	0.576011	2.09769
hsa-miR-326	0	5	0	5	1	0	0	1.56636	0	1.12375	0.192004	0
hsa-miR-328-5p	0	0	1	0	0	0	0	0	0.480055	0	0	0
hsa-miR-338-5p	0	36	6	0	21	26	0	11.2778	2.88033	0	4.03207	6.06
hsa-miR-33a-3p	0	3	0	0	0	0	0	0.939817	0	0	0	0
hsa-miR-33a-5p	0	4	0	0	0	0	0	1.25309	0	0	0	0
hsa-miR-33b-3p	0	2	2	0	0	0	0	0.626545	0.96011	0	0	0
hsa-miR-3675-5p	0	0	0	1	0	0	0	0	0	0.224749	0	0
hsa-miR-3677-3p	0	0	1	3	3	1	0	0	0.480055	0.674247	0.576011	0.233077
hsa-miR-3679-3p	0	0	0	3	0	0	0	0	0	0.674247	0	0
hsa-miR-3681-5p	0	1	0	0	0	0	0	0.313272	0	0	0	0
hsa-miR-3682-3p	0	0	0	6	5	0	0	0	0	1.34849	0.960018	0
hsa-miR-3688-3p	0	0	0	0	7	4	0	0	0	0	1.34402	0.932307
hsa-miR-3688-5p	0	0	0	0	0	4	0	0	0	0	0	0.932307
hsa-miR-3689a-5p	0	0	0	0	3	0	0	0	0	0	0.576011	0
hsa-miR-3689f	0	0	0	3	0	0	0	0	0	0.674247	0	0
hsa-miR-371a-5p	0	6	0	0	5	0	0	1.87963	0	0	0.960018	0
hsa-miR-371b-3p	0	6	0	0	5	0	0	1.87963	0	0	0.960018	0
hsa-miR-372-3p	0	0	0	0	8	0	0	0	0	0	1.53603	0
hsa-miR-376a-5p	0	4	0	0	0	2	0	1.25309	0	0	0	0.466154
hsa-miR-376b-3p	0	0	0	0	0	5	0	0	0	0	0	1.16538
hsa-miR-376b-5p	0	10	0	10	0	0	0	3.13272	0	2.24749	0	0
hsa-miR-376c-5p	0	10	2	10	0	0	0	3.13272	0.96011	2.24749	0	0
hsa-miR-378g	0	0	0	1	1	0	0	0	0	0.224749	0.192004	0
hsa-miR-378i	0	0	1	0	1	1	0	0	0.480055	0	0.192004	0.233077
hsa-miR-380-3p	0	0	0	0	4	2	0	0	0	0	0.768014	0.466154
hsa-miR-3907	0	0	0	0	6	0	0	0	0	0	1.15202	0
hsa-miR-3920	0	3	0	0	0	0	0	0.939817	0	0	0	0
hsa-miR-3922-3p	0	5	0	0	0	0	0	1.56636	0	0	0	0
hsa-miR-3925-5p	0	0	0	0	3	0	0	0	0	0	0.576011	0
hsa-miR-3936	0	0	0	0	5	0	0	0	0	0	0.960018	0
hsa-miR-3939	0	0	0	3	0	0	0	0	0	0.674247	0	0
hsa-miR-3944-3p	0	0	0	0	5	0	0	0	0	0	0.960018	0
hsa-miR-3944-5p	0	0	6	0	0	0	0	0	2.88033	0	0	0
hsa-miR-412-3p	0	0	0	0	5	0	0	0	0	0	0.960018	0
hsa-miR-4423-3p	0	0	0	0	2	0	0	0	0	0	0.384007	0
hsa-miR-4429	0	0	0	1	0	0	0	0	0	0.224749	0	0
hsa-miR-4433a-5p	0	0	0	0	6	0	0	0	0	0	1.15202	0
hsa-miR-4433b-3p	0	0	0	0	6	0	0	0	0	0	1.15202	0
hsa-miR-4440	0	0	4	0	0	1	0	0	1.92022	0	0	0.233077
hsa-miR-4457	0	0	1	0	0	0	0	0	0.480055	0	0	0
hsa-miR-4463	0	0	0	0	2	0	0	0	0	0	0.384007	0
hsa-miR-4469	0	5	0	0	0	0	0	1.56636	0	0	0	0
hsa-miR-4473	0	0	1	3	0	0	0	0	0.480055	0.674247	0	0
hsa-miR-448	0	1	0	0	0	0	0	0.313272	0	0	0	0
hsa-miR-4489	0	0	1	5	0	0	0	0	0.480055	1.12375	0	0
hsa-miR-4498	0	5	0	8	4	0	0	1.56636	0	1.79799	0.768014	0
hsa-miR-4504	0	0	0	0	8	0	0	0	0	0	1.53603	0
hsa-miR-4508	0	4	1	0	2	11	0	1.25309	0.480055	0	0.384007	2.56385
hsa-miR-450a-1-3p	0	0	0	5	0	0	0	0	0	1.12375	0	0
hsa-miR-4525	0	0	0	8	0	5	0	0	0	1.79799	0	1.16538
hsa-miR-4527	0	2	0	0	0	0	0	0.626545	0	0	0	0
hsa-miR-4536-3p	0	0	4	0	0	0	0	0	1.92022	0	0	0
hsa-miR-4536-5p	0	0	4	0	0	0	0	0	1.92022	0	0	0
hsa-miR-4632-5p	0	0	0	0	3	0	0	0	0	0	0.576011	0
hsa-miR-4638-5p	0	0	0	0	11	0	0	0	0	0	2.11204	0
hsa-miR-4647	0	0	0	0	3	12	0	0	0	0	0.576011	2.79692
hsa-miR-4649-5p	0	0	0	4	0	3	0	0	0	0.898996	0	0.699231
hsa-miR-4657	0	0	2	0	3	0	0	0	0.96011	0	0.576011	0
hsa-miR-4660	0	0	0	2	4	0	0	0	0	0.449498	0.768014	0
hsa-miR-4661-3p	0	0	0	8	0	0	0	0	0	1.79799	0	0
hsa-miR-4662a-5p	0	0	0	0	0	1	0	0	0	0	0	0.233077
hsa-miR-4662b	0	0	0	0	0	1	0	0	0	0	0	0.233077
hsa-miR-4664-3p	0	1	0	0	2	0	0	0.313272	0	0	0.384007	0
hsa-miR-4676-3p	0	0	0	0	1	0	0	0	0	0	0.192004	0
hsa-miR-4676-5p	0	1	0	0	0	0	0	0.313272	0	0	0	0
hsa-miR-4684-3p	0	0	0	3	0	0	0	0	0	0.674247	0	0
hsa-miR-4686	0	0	0	1	0	0	0	0	0	0.224749	0	0
hsa-miR-4687-3p	0	0	2	4	0	0	0	0	0.96011	0.898996	0	0
hsa-miR-4689	0	0	0	0	4	0	0	0	0	0	0.768014	0
hsa-miR-4695-5p	0	0	0	0	4	0	0	0	0	0	0.768014	0
hsa-miR-4705	0	2	0	6	0	0	0	0.626545	0	1.34849	0	0
hsa-miR-4706	0	0	0	0	0	3	0	0	0	0	0	0.699231
hsa-miR-4709-3p	0	0	0	0	0	11	0	0	0	0	0	2.56385
hsa-miR-4711-3p	0	0	1	0	0	0	0	0	0.480055	0	0	0
hsa-miR-4717-3p	0	0	0	3	0	0	0	0	0	0.674247	0	0
hsa-miR-4717-5p	0	0	0	3	0	0	0	0	0	0.674247	0	0
hsa-miR-4721	0	4	2	2	5	0	0	1.25309	0.96011	0.449498	0.960018	0
hsa-miR-4723-3p	0	6	0	11	0	0	0	1.87963	0	2.47224	0	0
hsa-miR-4723-5p	0	4	0	0	0	0	0	1.25309	0	0	0	0
hsa-miR-4725-3p	0	0	4	3	1	0	0	0	1.92022	0.674247	0.192004	0
hsa-miR-4725-5p	0	0	0	0	0	3	0	0	0	0	0	0.699231
hsa-miR-4727-3p	0	3	0	0	0	0	0	0.939817	0	0	0	0
hsa-miR-4728-5p	0	0	0	1	0	0	0	0	0	0.224749	0	0
hsa-miR-4731-5p	0	5	0	8	12	4	0	1.56636	0	1.79799	2.30404	0.932307
hsa-miR-4734	0	0	0	0	4	0	0	0	0	0	0.768014	0
hsa-miR-4740-3p	0	2	0	0	0	0	0	0.626545	0	0	0	0
hsa-miR-4742-5p	0	0	6	7	0	3	0	0	2.88033	1.57324	0	0.699231
hsa-miR-4747-5p	0	0	0	0	3	0	0	0	0	0	0.576011	0
hsa-miR-4754	0	0	4	0	0	0	0	0	1.92022	0	0	0
hsa-miR-4761-3p	0	0	0	3	0	0	0	0	0	0.674247	0	0
hsa-miR-4762-3p	0	0	0	7	4	0	0	0	0	1.57324	0.768014	0
hsa-miR-4763-3p	0	0	0	6	7	11	0	0	0	1.34849	1.34402	2.56385
hsa-miR-4773	0	7	0	0	0	7	0	2.19291	0	0	0	1.63154
hsa-miR-4775	0	0	0	0	0	2	0	0	0	0	0	0.466154
hsa-miR-4781-3p	0	1	0	6	0	4	0	0.313272	0	1.34849	0	0.932307
hsa-miR-4787-3p	0	1	0	0	6	0	0	0.313272	0	0	1.15202	0
hsa-miR-4796-3p	0	0	0	0	1	0	0	0	0	0	0.192004	0
hsa-miR-4796-5p	0	0	0	0	0	1	0	0	0	0	0	0.233077
hsa-miR-4797-3p	0	0	0	6	0	0	0	0	0	1.34849	0	0
hsa-miR-4804-5p	0	0	0	0	0	1	0	0	0	0	0	0.233077
hsa-miR-487b-5p	0	0	3	0	0	3	0	0	1.44017	0	0	0.699231
hsa-miR-494-5p	0	2	0	3	23	0	0	0.626545	0	0.674247	4.41608	0
hsa-miR-495-5p	0	4	0	0	0	0	0	1.25309	0	0	0	0
hsa-miR-5001-5p	0	4	0	0	0	7	0	1.25309	0	0	0	1.63154
hsa-miR-5002-5p	0	0	4	3	0	0	0	0	1.92022	0.674247	0	0
hsa-miR-5004-5p	0	0	0	0	3	0	0	0	0	0	0.576011	0
hsa-miR-5009-5p	0	0	0	0	6	5	0	0	0	0	1.15202	1.16538
hsa-miR-500b-3p	0	0	0	5	0	10	0	0	0	1.12375	0	2.33077
hsa-miR-500b-5p	0	4	0	0	1	0	0	1.25309	0	0	0.192004	0
hsa-miR-505-5p	0	24	12	38	38	40	0	7.51854	5.76066	8.54046	7.29613	9.32307
hsa-miR-5088-5p	0	2	0	0	0	0	0	0.626545	0	0	0	0
hsa-miR-5089-3p	0	0	0	0	0	8	0	0	0	0	0	1.86461
hsa-miR-5090	0	0	5	0	0	0	0	0	2.40028	0	0	0
hsa-miR-511-5p	0	0	0	0	0	1	0	0	0	0	0	0.233077
hsa-miR-512-3p	0	2	0	0	0	0	0	0.626545	0	0	0	0
hsa-miR-514a-3p	0	4	0	0	0	0	0	1.25309	0	0	0	0
hsa-miR-516b-5p	0	0	0	0	9	0	0	0	0	0	1.72803	0
hsa-miR-5187-5p	0	0	1	0	0	0	0	0	0.480055	0	0	0
hsa-miR-5193	0	0	0	2	0	0	0	0	0	0.449498	0	0
hsa-miR-532-3p	0	6	0	1	13	4	0	1.87963	0	0.224749	2.49605	0.932307
hsa-miR-544b	0	7	0	12	11	6	0	2.19291	0	2.69699	2.11204	1.39846
hsa-miR-545-3p	0	0	0	0	0	3	0	0	0	0	0	0.699231
hsa-miR-548a-3p	0	2	0	0	0	0	0	0.626545	0	0	0	0
hsa-miR-548ab	0	3	0	0	0	0	0	0.939817	0	0	0	0
hsa-miR-548ad-5p	0	0	2	0	1	2	0	0	0.96011	0	0.192004	0.466154
hsa-miR-548ah-3p	0	2	0	0	3	0	0	0.626545	0	0	0.576011	0
hsa-miR-548ao-3p	0	0	6	9	1	0	0	0	2.88033	2.02274	0.192004	0
hsa-miR-548ap-3p	0	0	2	0	1	2	0	0	0.96011	0	0.192004	0.466154
hsa-miR-548aq-3p	0	0	0	0	0	4	0	0	0	0	0	0.932307
hsa-miR-548ax	0	2	0	0	0	0	0	0.626545	0	0	0	0
hsa-miR-548ay-3p	0	0	0	0	1	3	0	0	0	0	0.192004	0.699231
hsa-miR-548b-5p	0	0	0	1	0	0	0	0	0	0.224749	0	0
hsa-miR-548c-5p	0	0	0	0	0	2	0	0	0	0	0	0.466154
hsa-miR-548d-5p	0	0	2	4	1	7	0	0	0.96011	0.898996	0.192004	1.63154
hsa-miR-548f-3p	0	4	0	0	0	0	0	1.25309	0	0	0	0
hsa-miR-548g-5p	0	0	0	0	0	4	0	0	0	0	0	0.932307
hsa-miR-548h-3p	0	0	0	0	0	2	0	0	0	0	0	0.466154
hsa-miR-548h-5p	0	1	6	5	7	19	0	0.313272	2.88033	1.12375	1.34402	4.42846
hsa-miR-548l	0	2	4	0	8	8	0	0.626545	1.92022	0	1.53603	1.86461
hsa-miR-548n	0	5	0	0	2	0	0	1.56636	0	0	0.384007	0
hsa-miR-548p	0	2	0	0	3	0	0	0.626545	0	0	0.576011	0
hsa-miR-548t-3p	0	0	2	0	1	2	0	0	0.96011	0	0.192004	0.466154
hsa-miR-548u	0	4	0	0	0	0	0	1.25309	0	0	0	0
hsa-miR-551a	0	3	0	0	1	0	0	0.939817	0	0	0.192004	0
hsa-miR-551b-5p	0	0	2	8	3	2	0	0	0.96011	1.79799	0.576011	0.466154
hsa-miR-552-3p	0	0	0	0	3	0	0	0	0	0	0.576011	0
hsa-miR-5587-3p	0	0	0	0	2	0	0	0	0	0	0.384007	0
hsa-miR-5588-5p	0	4	0	3	0	0	0	1.25309	0	0.674247	0	0
hsa-miR-561-5p	0	2	0	0	0	11	0	0.626545	0	0	0	2.56385
hsa-miR-5698	0	0	0	0	4	1	0	0	0	0	0.768014	0.233077
hsa-miR-5699-5p	0	0	2	2	2	0	0	0	0.96011	0.449498	0.384007	0
hsa-miR-579-3p	0	3	0	0	0	0	0	0.939817	0	0	0	0
hsa-miR-581	0	8	0	1	0	0	0	2.50618	0	0.224749	0	0
hsa-miR-582-3p	0	0	1	2	0	0	0	0	0.480055	0.449498	0	0
hsa-miR-582-5p	0	0	1	0	0	0	0	0	0.480055	0	0	0
hsa-miR-583	0	1	0	0	7	0	0	0.313272	0	0	1.34402	0
hsa-miR-585-3p	0	0	7	13	3	0	0	0	3.36039	2.92174	0.576011	0
hsa-miR-589-3p	0	0	0	0	0	7	0	0	0	0	0	1.63154
hsa-miR-592	0	0	2	2	11	0	0	0	0.96011	0.449498	2.11204	0
hsa-miR-597-5p	0	3	0	0	0	0	0	0.939817	0	0	0	0
hsa-miR-598-5p	0	0	0	1	0	4	0	0	0	0.224749	0	0.932307
hsa-miR-605-5p	0	0	0	0	5	0	0	0	0	0	0.960018	0
hsa-miR-6132	0	0	0	0	2	0	0	0	0	0	0.384007	0
hsa-miR-627-5p	0	0	0	1	0	0	0	0	0	0.224749	0	0
hsa-miR-629-3p	0	0	0	4	0	0	0	0	0	0.898996	0	0
hsa-miR-636	0	0	2	0	0	0	0	0	0.96011	0	0	0
hsa-miR-642a-5p	0	0	0	0	7	0	0	0	0	0	1.34402	0
hsa-miR-642b-3p	0	0	0	0	7	0	0	0	0	0	1.34402	0
hsa-miR-643	0	0	0	6	0	0	0	0	0	1.34849	0	0
hsa-miR-6502-5p	0	0	0	0	1	5	0	0	0	0	0.192004	1.16538
hsa-miR-6509-3p	0	0	0	6	0	4	0	0	0	1.34849	0	0.932307
hsa-miR-6510-3p	0	0	0	0	0	4	0	0	0	0	0	0.932307
hsa-miR-6511a-3p	0	8	8	13	1	19	0	2.50618	3.84044	2.92174	0.192004	4.42846
hsa-miR-6511a-5p	0	6	7	2	17	15	0	1.87963	3.36039	0.449498	3.26406	3.49615
hsa-miR-6511b-3p	0	1	4	0	0	6	0	0.313272	1.92022	0	0	1.39846
hsa-miR-6512-5p	0	0	1	0	0	0	0	0	0.480055	0	0	0
hsa-miR-6516-5p	0	1	0	0	1	0	0	0.313272	0	0	0.192004	0
hsa-miR-659-5p	0	6	4	0	0	0	0	1.87963	1.92022	0	0	0
hsa-miR-664b-5p	0	3	1	0	0	0	0	0.939817	0.480055	0	0	0
hsa-miR-668-5p	0	0	0	8	0	0	0	0	0	1.79799	0	0
hsa-miR-6716-5p	0	1	0	0	0	0	0	0.313272	0	0	0	0
hsa-miR-6720-5p	0	1	0	0	0	0	0	0.313272	0	0	0	0
hsa-miR-6721-5p	0	0	0	0	16	0	0	0	0	0	3.07206	0
hsa-miR-6724-5p	0	4	0	0	19	20	0	1.25309	0	0	3.64807	4.66154
hsa-miR-6726-5p	0	0	2	8	0	0	0	0	0.96011	1.79799	0	0
hsa-miR-6727-5p	0	0	0	2	3	5	0	0	0	0.449498	0.576011	1.16538
hsa-miR-6729-5p	0	1	0	4	4	2	0	0.313272	0	0.898996	0.768014	0.466154
hsa-miR-6732-3p	0	0	0	0	0	3	0	0	0	0	0	0.699231
hsa-miR-6732-5p	0	0	0	0	0	3	0	0	0	0	0	0.699231
hsa-miR-6733-5p	0	0	0	0	0	2	0	0	0	0	0	0.466154
hsa-miR-6734-3p	0	1	0	0	0	0	0	0.313272	0	0	0	0
hsa-miR-6736-5p	0	2	0	0	2	0	0	0.626545	0	0	0.384007	0
hsa-miR-6740-3p	0	0	0	0	6	0	0	0	0	0	1.15202	0
hsa-miR-6741-5p	0	0	0	0	3	0	0	0	0	0	0.576011	0
hsa-miR-6743-3p	0	0	0	0	0	4	0	0	0	0	0	0.932307
hsa-miR-6743-5p	0	0	0	0	4	0	0	0	0	0	0.768014	0
hsa-miR-6745	0	12	0	0	6	1	0	3.75927	0	0	1.15202	0.233077
hsa-miR-6746-5p	0	0	0	0	0	4	0	0	0	0	0	0.932307
hsa-miR-6750-5p	0	0	0	5	0	13	0	0	0	1.12375	0	3.03
hsa-miR-6753-3p	0	0	0	5	3	2	0	0	0	1.12375	0.576011	0.466154
hsa-miR-675-3p	0	0	1	0	0	0	0	0	0.480055	0	0	0
hsa-miR-6754-3p	0	0	3	0	0	0	0	0	1.44017	0	0	0
hsa-miR-6757-5p	0	0	0	5	7	7	0	0	0	1.12375	1.34402	1.63154
hsa-miR-6762-3p	0	0	0	2	0	0	0	0	0	0.449498	0	0
hsa-miR-6762-5p	0	0	0	0	6	0	0	0	0	0	1.15202	0
hsa-miR-6764-5p	0	1	0	0	0	0	0	0.313272	0	0	0	0
hsa-miR-6766-3p	0	4	0	0	0	0	0	1.25309	0	0	0	0
hsa-miR-6766-5p	0	3	3	0	0	0	0	0.939817	1.44017	0	0	0
hsa-miR-6767-5p	0	4	0	0	0	0	0	1.25309	0	0	0	0
hsa-miR-6769b-3p	0	0	0	0	3	0	0	0	0	0	0.576011	0
hsa-miR-6770-3p	0	8	1	9	0	0	0	2.50618	0.480055	2.02274	0	0
hsa-miR-6772-3p	0	0	0	0	0	4	0	0	0	0	0	0.932307
hsa-miR-6779-5p	0	0	1	0	0	0	0	0	0.480055	0	0	0
hsa-miR-6780a-3p	0	2	0	0	0	0	0	0.626545	0	0	0	0
hsa-miR-6783-3p	0	1	4	0	0	0	0	0.313272	1.92022	0	0	0
hsa-miR-6783-5p	0	0	0	0	0	2	0	0	0	0	0	0.466154
hsa-miR-6784-5p	0	0	0	0	2	0	0	0	0	0	0.384007	0
hsa-miR-6785-5p	0	6	2	0	0	0	0	1.87963	0.96011	0	0	0
hsa-miR-6787-5p	0	0	0	0	7	0	0	0	0	0	1.34402	0
hsa-miR-6789-3p	0	0	0	0	2	23	0	0	0	0	0.384007	5.36077
hsa-miR-6796-5p	0	0	0	2	0	0	0	0	0	0.449498	0	0
hsa-miR-6797-5p	0	0	0	3	3	5	0	0	0	0.674247	0.576011	1.16538
hsa-miR-6798-3p	0	1	0	6	7	20	0	0.313272	0	1.34849	1.34402	4.66154
hsa-miR-6802-3p	0	0	3	0	0	0	0	0	1.44017	0	0	0
hsa-miR-6806-3p	0	0	9	0	0	0	0	0	4.3205	0	0	0
hsa-miR-6807-5p	0	5	0	0	1	9	0	1.56636	0	0	0.192004	2.09769
hsa-miR-6808-3p	0	0	0	0	3	0	0	0	0	0	0.576011	0
hsa-miR-6813-5p	0	0	0	0	0	7	0	0	0	0	0	1.63154
hsa-miR-6815-5p	0	0	2	0	0	4	0	0	0.96011	0	0	0.932307
hsa-miR-6819-3p	0	0	1	0	0	0	0	0	0.480055	0	0	0
hsa-miR-6821-5p	0	3	0	0	8	3	0	0.939817	0	0	1.53603	0.699231
hsa-miR-6822-5p	0	0	0	0	3	0	0	0	0	0	0.576011	0
hsa-miR-6837-3p	0	5	0	0	5	0	0	1.56636	0	0	0.960018	0
hsa-miR-6837-5p	0	1	0	7	0	0	0	0.313272	0	1.57324	0	0
hsa-miR-6840-5p	0	0	1	0	0	0	0	0	0.480055	0	0	0
hsa-miR-6842-3p	0	0	2	6	0	6	0	0	0.96011	1.34849	0	1.39846
hsa-miR-6845-5p	0	0	2	0	0	0	0	0	0.96011	0	0	0
hsa-miR-6847-5p	0	0	0	7	0	0	0	0	0	1.57324	0	0
hsa-miR-6851-5p	0	0	0	0	0	3	0	0	0	0	0	0.699231
hsa-miR-6855-3p	0	2	0	0	0	0	0	0.626545	0	0	0	0
hsa-miR-6859-5p	0	2	4	0	10	0	0	0.626545	1.92022	0	1.92004	0
hsa-miR-6861-5p	0	0	0	0	4	0	0	0	0	0	0.768014	0
hsa-miR-6862-5p	0	0	0	0	0	4	0	0	0	0	0	0.932307
hsa-miR-6867-5p	0	4	0	0	0	0	0	1.25309	0	0	0	0
hsa-miR-6868-3p	0	0	0	7	0	0	0	0	0	1.57324	0	0
hsa-miR-6869-5p	0	0	0	0	0	2	0	0	0	0	0	0.466154
hsa-miR-6874-5p	0	0	0	1	0	0	0	0	0	0.224749	0	0
hsa-miR-6875-3p	0	0	2	0	1	0	0	0	0.96011	0	0.192004	0
hsa-miR-6875-5p	0	0	2	4	10	0	0	0	0.96011	0.898996	1.92004	0
hsa-miR-6880-5p	0	0	0	0	0	5	0	0	0	0	0	1.16538
hsa-miR-6884-3p	0	0	0	5	0	0	0	0	0	1.12375	0	0
hsa-miR-6884-5p	0	0	0	0	2	0	0	0	0	0	0.384007	0
hsa-miR-6889-5p	0	1	9	13	7	23	0	0.313272	4.3205	2.92174	1.34402	5.36077
hsa-miR-6892-5p	0	4	0	0	0	6	0	1.25309	0	0	0	1.39846
hsa-miR-6894-3p	0	0	0	5	3	0	0	0	0	1.12375	0.576011	0
hsa-miR-7106-5p	0	0	0	0	0	3	0	0	0	0	0	0.699231
hsa-miR-7108-5p	0	4	0	11	11	4	0	1.25309	0	2.47224	2.11204	0.932307
hsa-miR-7110-5p	0	0	0	0	2	0	0	0	0	0	0.384007	0
hsa-miR-7111-3p	0	0	0	0	0	3	0	0	0	0	0	0.699231
hsa-miR-7113-5p	0	0	2	0	6	0	0	0	0.96011	0	1.15202	0
hsa-miR-7114-5p	0	4	0	20	7	0	0	1.25309	0	4.49498	1.34402	0
hsa-miR-766-3p	0	6	1	0	3	5	0	1.87963	0.480055	0	0.576011	1.16538
hsa-miR-766-5p	0	1	2	6	7	3	0	0.313272	0.96011	1.34849	1.34402	0.699231
hsa-miR-7851-3p	0	0	0	0	0	3	0	0	0	0	0	0.699231
hsa-miR-8072	0	2	0	0	0	0	0	0.626545	0	0	0	0
hsa-miR-885-3p	0	4	0	0	0	0	0	1.25309	0	0	0	0
hsa-miR-933	0	0	3	7	0	9	0	0	1.44017	1.57324	0	2.09769
hsa-miR-93-3p	0	7	5	8	20	8	0	2.19291	2.40028	1.79799	3.84007	1.86461
hsa-miR-937-5p	0	0	0	0	0	6	0	0	0	0	0	1.39846
hsa-miR-940	0	0	2	0	0	0	0	0	0.96011	0	0	0
hsa-miR-944	0	1	0	0	0	0	0	0.313272	0	0	0	0
hsa-miR-9851-3p	0	2	0	0	0	0	0	0.626545	0	0	0	0
hsa-miR-9903	0	0	2	0	0	1	0	0	0.96011	0	0	0.233077
hsa-miR-99a-3p	0	6	0	0	1	2	0	1.87963	0	0	0.192004	0.466154
novel_100	0	0	0	0	7	0	0	0	0	0	1.34402	0
novel_101	0	0	2	6	0	0	0	0	0.96011	1.34849	0	0
novel_103	0	0	0	0	8	0	0	0	0	0	1.53603	0
novel_106	0	0	0	0	0	7	0	0	0	0	0	1.63154
novel_107	0	0	0	0	0	8	0	0	0	0	0	1.86461
novel_108	0	0	0	12	0	0	0	0	0	2.69699	0	0
novel_109	0	0	0	9	0	0	0	0	0	2.02274	0	0
novel_112	0	4	0	0	0	4	0	1.25309	0	0	0	0.932307
novel_113	0	7	0	0	0	0	0	2.19291	0	0	0	0
novel_114	0	7	0	0	0	0	0	2.19291	0	0	0	0
novel_117	0	0	0	8	0	0	0	0	0	1.79799	0	0
novel_118	0	0	0	0	0	6	0	0	0	0	0	1.39846
novel_119	0	0	1	0	6	0	0	0	0.480055	0	1.15202	0
novel_120	0	0	0	8	0	0	0	0	0	1.79799	0	0
novel_13	0	0	0	0	8	5	0	0	0	0	1.53603	1.16538
novel_15	0	0	1	6	11	14	0	0	0.480055	1.34849	2.11204	3.26308
novel_19	0	14	0	0	0	0	0	4.38581	0	0	0	0
novel_2	0	7	0	5	0	0	0	2.19291	0	1.12375	0	0
novel_20	0	4	0	7	0	0	0	1.25309	0	1.57324	0	0
novel_21	0	0	17	0	0	0	0	0	8.16094	0	0	0
novel_34	0	2	0	0	2	7	0	0.626545	0	0	0.384007	1.63154
novel_39	0	0	0	13	0	0	0	0	0	2.92174	0	0
novel_42	0	5	0	0	7	0	0	1.56636	0	0	1.34402	0
novel_45	0	0	0	0	109	0	0	0	0	0	20.9284	0
novel_47	0	0	3	3	10	2	0	0	1.44017	0.674247	1.92004	0.466154
novel_50	0	0	2	4	0	6	0	0	0.96011	0.898996	0	1.39846
novel_51	0	0	0	10	5	0	0	0	0	2.24749	0.960018	0
novel_52	0	0	0	0	0	11	0	0	0	0	0	2.56385
novel_54	0	0	0	0	0	11	0	0	0	0	0	2.56385
novel_55	0	0	0	0	4	12	0	0	0	0	0.768014	2.79692
novel_56	0	0	0	11	0	0	0	0	0	2.47224	0	0
novel_57	0	0	0	8	1	0	0	0	0	1.79799	0.192004	0
novel_59	0	0	0	10	0	0	0	0	0	2.24749	0	0
novel_60	0	0	4	6	5	0	0	0	1.92022	1.34849	0.960018	0
novel_68	0	0	0	10	0	0	0	0	0	2.24749	0	0
novel_71	0	0	0	0	7	2	0	0	0	0	1.34402	0.466154
novel_76	0	0	0	8	0	0	0	0	0	1.79799	0	0
novel_77	0	0	0	8	0	0	0	0	0	1.79799	0	0
novel_78	0	0	0	0	0	9	0	0	0	0	0	2.09769
novel_8	0	0	0	0	6	0	0	0	0	0	1.15202	0
novel_81	0	0	0	10	0	0	0	0	0	2.24749	0	0
novel_82	0	0	0	0	0	8	0	0	0	0	0	1.86461
novel_83	0	0	0	7	0	0	0	0	0	1.57324	0	0
novel_9	0	0	0	0	0	14	0	0	0	0	0	3.26308
novel_91	0	0	0	0	6	8	0	0	0	0	1.15202	1.86461
novel_94	0	6	4	0	0	0	0	1.87963	1.92022	0	0	0
novel_96	0	0	4	0	4	1	0	0	1.92022	0	0.768014	0.233077
novel_97	0	0	0	9	0	0	0	0	0	2.02274	0	0
novel_99	0	2	0	6	0	0	0	0.626545	0	1.34849	0	0
These highlighted microRNAs only obtained one read in a single repeat of a sample. therefore, they will not be considered as miRNAs present in the EVs.
hsa-miR-1255b-5p
hsa-miR-200c-5p
hsa-miR-302c-3p
hsa-miR-378f
hsa-miR-4286
hsa-miR-4671-5p
hsa-miR-4676-3p
hsa-miR-4732-3p
hsa-miR-4796-3p
hsa-miR-6818-3p
hsa-miR-943

## Sheet: TableS6
Table S6: Differential analysis IPF1vsNL
miRNA	IPF1-readcount	NL-readcount	log2FoldChange	pval	padj	significant
hsa-let-7c-5p	4826.31	9463.38	-0.96183	2.0172e-10	3.1816e-09	TRUE
hsa-let-7d-3p	1455.12	2774.36	-0.91624	7.4055e-07	6.7623e-06	TRUE
hsa-let-7f-5p	25746	40069	-0.63176	2.5635e-05	0.00016541	TRUE
hsa-let-7g-5p	13807.4	27190.3	-0.96859	3.0183e-11	5.5124e-10	TRUE
hsa-let-7i-5p	38795.1	73847.8	-0.9191	2.0564e-09	2.7445e-08	TRUE
hsa-miR-10a-5p	125952	197533	-0.64355	5.0517e-06	4.0766e-05	TRUE
hsa-miR-122-5p	822827	137345	2.5596	9.6779e-72	1.6791e-69	TRUE
hsa-miR-122b-3p	822827	137344	2.5596	9.6732e-72	1.6791e-69	TRUE
hsa-miR-1246	3956.79	1971.79	0.98915	3.3919e-08	4.0586e-07	TRUE
hsa-miR-125a-5p	8278.35	21998.2	-1.3695	5.7631e-08	6.666e-07	TRUE
hsa-miR-125b-5p	53771.3	86344.1	-0.67591	1.5873e-05	0.0001124	TRUE
hsa-miR-1268a	158.161	57.471	1.3185	0.0019224	0.0076967	TRUE
hsa-miR-127-3p	28253.9	12085.7	1.2023	3.3732e-09	4.1804e-08	TRUE
hsa-miR-128-3p	9722.91	13933.9	-0.51366	0.00086423	0.0037486	TRUE
hsa-miR-129-5p	2118.86	464.629	2.1549	9.0159e-30	5.2142e-28	TRUE
hsa-miR-1299	286.738	62.2476	1.9723	8.1833e-06	6.3102e-05	TRUE
hsa-miR-1303	158.077	78.3113	0.93803	0.014222	0.041127	TRUE
hsa-miR-1307-3p	7892.61	5773.31	0.44541	0.0072157	0.0234	TRUE
hsa-miR-132-3p	243.158	387.987	-0.65393	0.016594	0.047197	TRUE
hsa-miR-133a-3p	154.181	44.2452	1.6403	0.00017504	0.00097964	TRUE
hsa-miR-134-5p	21284.9	11141.9	0.92085	1.4691e-07	1.5448e-06	TRUE
hsa-miR-139-5p	334.419	183.591	0.83389	0.0068204	0.022327	TRUE
hsa-miR-140-3p	2723.6	3786.97	-0.46967	0.0043329	0.015035	TRUE
hsa-miR-140-5p	244.091	612.391	-1.2731	9.9817e-06	7.5297e-05	TRUE
hsa-miR-143-3p	104292	302699	-1.5121	3.8357e-15	1.4789e-13	TRUE
hsa-miR-143-5p	575.461	1230.3	-1.0725	2.2187e-06	1.8331e-05	TRUE
hsa-miR-145-3p	169.851	372.213	-1.0911	0.00017141	0.00097505	TRUE
hsa-miR-146a-5p	80.1683	453.51	-2.3551	1.0571e-11	2.1577e-10	TRUE
hsa-miR-146b-5p	1621.29	8964.71	-2.415	6.5004e-29	3.2223e-27	TRUE
hsa-miR-148a-3p	32078.6	10377.1	1.5762	2.9183e-09	3.7505e-08	TRUE
hsa-miR-148a-5p	92.1682	22.6797	1.6761	0.0024665	0.0093031	TRUE
hsa-miR-148b-3p	824.309	1183.63	-0.51261	0.011988	0.036491	TRUE
hsa-miR-149-5p	672.768	1131.81	-0.73707	0.00065657	0.0029356	TRUE
hsa-miR-150-5p	240.433	84.6355	1.3784	0.0020734	0.0080156	TRUE
hsa-miR-151a-3p	20185.5	28203.8	-0.47818	0.00095247	0.0040306	TRUE
hsa-miR-155-5p	2072.18	3573.56	-0.77033	0.00018336	0.0010099	TRUE
hsa-miR-16-2-3p	540.056	978.078	-0.833	0.0014775	0.0060317	TRUE
hsa-miR-16-5p	218.988	367.51	-0.7216	0.014503	0.041591	TRUE
hsa-miR-17-5p	204.024	434.738	-1.0483	0.00021587	0.0011524	TRUE
hsa-miR-181a-2-3p	842.081	2637.81	-1.6137	1.2824e-13	3.1785e-12	TRUE
hsa-miR-181d-5p	136.788	300.749	-1.0586	0.0057342	0.019318	TRUE
hsa-miR-1843	186.645	492.957	-1.336	2.5773e-05	0.00016541	TRUE
hsa-miR-185-5p	1461.83	2104.23	-0.51819	0.0030507	0.011143	TRUE
hsa-miR-192-5p	5372.58	2478.39	1.0831	1.66e-05	0.0001152	TRUE
hsa-miR-197-3p	1295.73	666.881	0.9248	0.00072428	0.0031813	TRUE
hsa-miR-199a-5p	4992.92	7814.09	-0.63183	0.0041327	0.014633	TRUE
hsa-miR-200a-3p	242.023	96.4535	1.1983	0.0051575	0.017719	TRUE
hsa-miR-200b-3p	503.889	72.2869	2.5863	2.2354e-11	4.3093e-10	TRUE
hsa-miR-200c-3p	176.079	16.2663	2.9927	1.2504e-09	1.7356e-08	TRUE
hsa-miR-204-3p	282.099	77.0169	1.6637	0.00026872	0.0013514	TRUE
hsa-miR-20a-5p	715.275	1411.93	-0.95747	1.9484e-05	0.00013257	TRUE
hsa-miR-210-3p	363.476	1080.02	-1.5341	6.5517e-12	1.4209e-10	TRUE
hsa-miR-214-5p	45.971	115.232	-1.1926	0.0087119	0.027991	TRUE
hsa-miR-21-5p	504646	857835	-0.75743	8.8189e-07	7.8465e-06	TRUE
hsa-miR-221-3p	24838.4	14413.7	0.77688	4.1783e-07	4.1425e-06	TRUE
hsa-miR-222-3p	122592	70321.7	0.79026	1.2524e-05	9.0885e-05	TRUE
hsa-miR-23b-5p	98.9575	207.291	-0.99742	0.0090878	0.028668	TRUE
hsa-miR-24-3p	16622.6	34842.4	-1.0581	1.1418e-13	3.0477e-12	TRUE
hsa-miR-26a-5p	76595.7	112106	-0.54387	0.00036612	0.0017168	TRUE
hsa-miR-26b-5p	1077.46	1680.3	-0.62459	0.0056046	0.019067	TRUE
hsa-miR-27a-3p	13209.9	23381.2	-0.81427	5.6091e-07	5.2604e-06	TRUE
hsa-miR-27b-3p	31495	54609.3	-0.78466	1.7597e-06	1.4893e-05	TRUE
hsa-miR-28-5p	651.121	972.313	-0.56801	0.0060879	0.020313	TRUE
hsa-miR-3074-5p	16597.9	34804.2	-1.0587	1.0682e-13	3.0477e-12	TRUE
hsa-miR-30a-5p	31905.7	59591.5	-0.88483	1.2572e-05	9.0885e-05	TRUE
hsa-miR-30d-5p	50821.9	113547	-1.1432	1.9607e-10	3.1816e-09	TRUE
hsa-miR-30e-5p	4781.89	7537.24	-0.64202	0.0032674	0.01181	TRUE
hsa-miR-3120-3p	49.9871	115.232	-1.0947	0.012739	0.038109	TRUE
hsa-miR-3180	174.332	46.597	1.7445	4.0296e-05	0.00024531	TRUE
hsa-miR-3180-3p	174.332	46.597	1.7445	4.0296e-05	0.00024531	TRUE
hsa-miR-3184-3p	86461.1	32653.8	1.385	7.6325e-15	2.4077e-13	TRUE
hsa-miR-3184-5p	16044	25945.4	-0.68278	0.00024418	0.0012495	TRUE
hsa-miR-320b	5344.19	3717.41	0.5134	0.010589	0.032516	TRUE
hsa-miR-320c	1795.91	1169.05	0.60663	0.0019519	0.0076967	TRUE
hsa-miR-323a-3p	4309.15	2869.55	0.57141	0.012897	0.038249	TRUE
hsa-miR-323b-3p	1373.42	839.422	0.68396	0.0099804	0.0312	TRUE
hsa-miR-335-3p	121.764	282.716	-1.1499	0.00058378	0.0026654	TRUE
hsa-miR-339-5p	327.138	160.249	0.98874	0.00065988	0.0029356	TRUE
hsa-miR-340-5p	147.427	417.021	-1.4409	5.3284e-07	5.136e-06	TRUE
hsa-miR-363-3p	2.94048	103.3	-3.5625	9.6281e-08	1.0777e-06	TRUE
hsa-miR-365b-5p	131.564	37.7751	1.5526	0.0023932	0.0091258	TRUE
hsa-miR-3679-5p	69.8766	14.1373	1.7711	0.0042452	0.01488	TRUE
hsa-miR-369-3p	553.179	286.291	0.92297	0.00021571	0.0011524	TRUE
hsa-miR-375-3p	441.733	53.5857	2.8114	2.9803e-13	6.8944e-12	TRUE
hsa-miR-378a-3p	5102.77	2377.99	1.0872	1.1061e-10	1.919e-09	TRUE
hsa-miR-378c	419.153	225.63	0.85747	0.0030267	0.011143	TRUE
hsa-miR-409-3p	39728.3	28907.5	0.45431	0.0019326	0.0076967	TRUE
hsa-miR-409-5p	326.937	131.135	1.2442	0.00024021	0.0012495	TRUE
hsa-miR-411-3p	808.398	438.111	0.86749	5.2281e-05	0.00031278	TRUE
hsa-miR-411-5p	3829.78	2573.3	0.56764	0.00036457	0.0017168	TRUE
hsa-miR-412-5p	1472.6	855.556	0.76197	0.00090016	0.0038562	TRUE
hsa-miR-423-3p	16048.7	25951.1	-0.68268	0.00024486	0.0012495	TRUE
hsa-miR-423-5p	86467.4	32659.3	1.3849	7.5718e-15	2.4077e-13	TRUE
hsa-miR-424-3p	3416.09	7207.5	-1.0633	8.78e-10	1.2694e-08	TRUE
hsa-miR-432-5p	8481.76	3855.16	1.12	7.0047e-10	1.0568e-08	TRUE
hsa-miR-4326	803.941	3.25327	6.9935	6.8893e-57	7.9687e-55	TRUE
hsa-miR-433-3p	4885.66	3270.27	0.56911	0.0026255	0.0097963	TRUE
hsa-miR-4488	389.434	130.716	1.4476	0.00030371	0.0015056	TRUE
hsa-miR-455-5p	508.931	1135.18	-1.1265	1.4572e-06	1.2642e-05	TRUE
hsa-miR-484	1131.64	2033.54	-0.83188	2.6218e-05	0.00016541	TRUE
hsa-miR-486-3p	7921.47	3074.29	1.3256	1.4046e-07	1.5231e-06	TRUE
hsa-miR-486-5p	7932.54	3079.98	1.3247	1.6116e-07	1.6448e-06	TRUE
hsa-miR-490-3p	1938.86	3517.72	-0.84403	2.3234e-05	0.00015504	TRUE
hsa-miR-493-3p	1328.97	2177.06	-0.68974	0.0090558	0.028668	TRUE
hsa-miR-495-3p	1418.25	948.278	0.57093	0.010302	0.031919	TRUE
hsa-miR-501-3p	1.06381	186.893	-5.2863	1.4837e-17	6.4354e-16	TRUE
hsa-miR-532-5p	2148.29	3451.33	-0.67015	0.002079	0.0080156	TRUE
hsa-miR-541-5p	365.183	125.597	1.4679	6.4947e-06	5.122e-05	TRUE
hsa-miR-543	14103.4	10962.7	0.36005	0.013383	0.039356	TRUE
hsa-miR-574-5p	1446.32	996.621	0.52916	0.013704	0.039959	TRUE
hsa-miR-615-3p	784.195	6434.8	-2.9597	1.8093e-35	1.5695e-33	TRUE
hsa-miR-629-5p	1826.65	3038.02	-0.72178	0.00035427	0.0017116	TRUE
hsa-miR-6529-5p	9562.55	2619.49	1.8464	5.8323e-30	4.0476e-28	TRUE
hsa-miR-654-3p	5603.73	4132.78	0.43378	0.0065848	0.021761	TRUE
hsa-miR-654-5p	3069.34	1697.89	0.83565	7.0854e-05	0.00041672	TRUE
hsa-miR-708-5p	106.011	229.323	-1.0423	0.0036429	0.013032	TRUE
hsa-miR-885-5p	96.9736	23.9538	1.7701	0.00041082	0.0019007	TRUE
hsa-miR-92b-5p	418.755	227.562	0.83035	0.012501	0.037719	TRUE
hsa-miR-935	10.3871	65.6608	-2.1315	0.00035515	0.0017116	TRUE
hsa-miR-99a-5p	9261.24	15035	-0.68897	0.00011129	0.00064364	TRUE
novel_104	63.9002	10.2986	2.0021	0.0013968	0.0058394	TRUE
novel_85	67.1988	13.5154	1.8888	0.0014319	0.0059152	TRUE
hsa-let-7a-2-3p	33.8981	26.2591	0.28041	0.66441	NA	NA
hsa-let-7c-3p	1.06381	5.06625	-0.56983	0.4031	NA	NA
hsa-let-7f-1-3p	2.4504	0	0.30968	0.49071	NA	NA
hsa-let-7f-2-3p	1.06381	2.03582	-0.13804	0.80397	NA	NA
hsa-let-7i-3p	0.98016	17.2245	-1.6736	0.026942	NA	NA
hsa-miR-100-3p	0	0	NA	NA	NA	NA
hsa-miR-10394-3p	2.61769	3.16009	-0.078152	0.90447	NA	NA
hsa-miR-10395-3p	3.93243	0	0.65322	0.2701	NA	NA
hsa-miR-10399-3p	0	5.10273	-0.79556	0.20718	NA	NA
hsa-miR-10399-5p	0	3.79211	-0.44009	0.39413	NA	NA
hsa-miR-10526-3p	13.5185	0	1.5749	0.031135	NA	NA
hsa-miR-105-5p	5.40267	3.39303	0.20451	0.76551	NA	NA
hsa-miR-106a-5p	6.63377	5.28908	0.15165	0.8405	NA	NA
hsa-miR-10b-3p	16.8654	10.6248	0.42666	0.56187	NA	NA
hsa-miR-1185-5p	0	3.79211	-0.44009	0.39413	NA	NA
hsa-miR-1193	0	0.948027	-0.13609	0.66609	NA	NA
hsa-miR-12114	0	0	NA	NA	NA	NA
hsa-miR-12136	9.82518	9.72332	0.023876	0.97485	NA	NA
hsa-miR-122-3p	40.7592	28.6575	0.41847	0.48365	NA	NA
hsa-miR-1224-5p	2.78498	0.678606	0.34356	0.55536	NA	NA
hsa-miR-1226-3p	14.8096	4.75024	0.66139	0.37351	NA	NA
hsa-miR-1226-5p	4.01608	0	0.45211	0.38494	NA	NA
hsa-miR-1227-3p	3.43056	0	0.40524	0.41721	NA	NA
hsa-miR-1228-3p	28.3528	5.5585	1.3097	0.080815	NA	NA
hsa-miR-1228-5p	42.7077	21.3225	0.76305	0.22289	NA	NA
hsa-miR-1229-3p	11.1281	1.94264	1.1242	0.13735	NA	NA
hsa-miR-1231	0	0.678606	-0.098253	0.71724	NA	NA
hsa-miR-1233-3p	2.86863	0	0.34856	0.45943	NA	NA
hsa-miR-1234-3p	0	1.58004	-0.21423	0.5789	NA	NA
hsa-miR-124-3p	8.67773	11.5363	-0.14028	0.84736	NA	NA
hsa-miR-1244	0	0	NA	NA	NA	NA
hsa-miR-1245a	2.2949	2.71442	-0.033435	0.95148	NA	NA
hsa-miR-1245b-3p	2.86863	8.13316	-0.50736	0.48073	NA	NA
hsa-miR-124-5p	0	0	NA	NA	NA	NA
hsa-miR-1252-5p	0	1.89605	-0.25055	0.54382	NA	NA
hsa-miR-1255a	6.86112	7.04537	-0.017199	0.98083	NA	NA
hsa-miR-1255b-5p	0	0.316009	-0.048621	0.80205	NA	NA
hsa-miR-1260b	27.7308	13.5154	0.76757	0.2547	NA	NA
hsa-miR-1267	0	0	NA	NA	NA	NA
hsa-miR-1269a	0	0	NA	NA	NA	NA
hsa-miR-1270	0	2.71442	-0.32346	0.48058	NA	NA
hsa-miR-1273c	2.4504	3.79211	-0.11906	0.83923	NA	NA
hsa-miR-1276	0	0.678606	-0.098253	0.71724	NA	NA
hsa-miR-1277-5p	1.72118	5.2425	-0.43788	0.52101	NA	NA
hsa-miR-1278	10.0761	10.4951	-0.013639	0.98541	NA	NA
hsa-miR-128-1-5p	6.86112	0	0.67121	0.2598	NA	NA
hsa-miR-1282	0	0	NA	NA	NA	NA
hsa-miR-1284	0	0.678606	-0.098253	0.71724	NA	NA
hsa-miR-1285-3p	16.6145	41.4376	-1.0394	0.094781	NA	NA
hsa-miR-1285-5p	0	1.89605	-0.25055	0.54382	NA	NA
hsa-miR-1288-3p	4.01608	5.42885	-0.085355	0.8893	NA	NA
hsa-miR-1289	0	3.39303	-0.3844	0.43344	NA	NA
hsa-miR-1290	6.87291	2.35183	0.60074	0.41498	NA	NA
hsa-miR-1291	11.2954	10.485	0.064799	0.93018	NA	NA
hsa-miR-129-1-3p	10.1362	4.56389	0.55855	0.46085	NA	NA
hsa-miR-129-2-3p	25.6986	7.27831	1.2345	0.082365	NA	NA
hsa-miR-1293	11.941	18.6182	-0.43092	0.54394	NA	NA
hsa-miR-1294	18.3356	19.7991	-0.07094	0.91813	NA	NA
hsa-miR-1302	0.98016	0	0.14042	0.65965	NA	NA
hsa-miR-1304-5p	4.9008	12.4276	-0.53519	0.47245	NA	NA
hsa-miR-1306-3p	10.459	8.54235	0.15309	0.83985	NA	NA
hsa-miR-1306-5p	35.201	9.50049	0.90474	0.23207	NA	NA
hsa-miR-130a-5p	0	0.678606	-0.098253	0.71724	NA	NA
hsa-miR-133a-5p	1.72118	0	0.22876	0.56337	NA	NA
hsa-miR-133b	3.43056	1.35721	0.20575	0.70778	NA	NA
hsa-miR-1343-5p	4.41072	0	0.49046	0.36015	NA	NA
hsa-miR-134-3p	3.19142	3.39303	-0.0099631	0.98784	NA	NA
hsa-miR-135a-2-3p	0	0.678606	-0.098253	0.71724	NA	NA
hsa-miR-135a-3p	3.84879	1.35721	0.34047	0.59241	NA	NA
hsa-miR-135a-5p	0	7.46467	-0.66825	0.26196	NA	NA
hsa-miR-135b-3p	0	0	NA	NA	NA	NA
hsa-miR-135b-5p	1.47024	18.3224	-0.84414	0.2169	NA	NA
hsa-miR-136-5p	23.141	29.0829	-0.23274	0.74447	NA	NA
hsa-miR-137-3p	25.7705	12.9199	0.68015	0.32603	NA	NA
hsa-miR-138-1-3p	9.65789	0.678606	1.1838	0.10459	NA	NA
hsa-miR-138-5p	54.9597	15.1056	1.3338	0.053942	NA	NA
hsa-miR-141-3p	1.96032	0	0.25729	0.53642	NA	NA
hsa-miR-141-5p	6.31098	0	0.62534	0.28288	NA	NA
hsa-miR-142-3p	32.5833	16.5459	0.72363	0.28333	NA	NA
hsa-miR-144-5p	27.6471	26.9175	0.010905	0.98738	NA	NA
hsa-miR-146b-3p	13.0885	43.4734	-1.3486	0.031108	NA	NA
hsa-miR-147b-3p	22.7463	7.81715	1.0254	0.14847	NA	NA
hsa-miR-148b-5p	27.3962	37.6556	-0.34517	0.58235	NA	NA
hsa-miR-151b	2.2949	8.36611	-0.57685	0.41691	NA	NA
hsa-miR-152-5p	9.98068	21.1563	-0.7125	0.31736	NA	NA
hsa-miR-153-3p	0	1.35721	-0.18214	0.6125	NA	NA
hsa-miR-1538	11.7737	0	1.6466	0.025333	NA	NA
hsa-miR-154-3p	13.2675	1.67322	1.271	0.091954	NA	NA
hsa-miR-154-5p	16.7817	8.49576	0.61169	0.40322	NA	NA
hsa-miR-15a-5p	15.1324	2.71442	0.99105	0.18424	NA	NA
hsa-miR-15b-5p	17.1764	22.1773	-0.26338	0.71026	NA	NA
hsa-miR-17-3p	2.78498	0	0.50766	0.35064	NA	NA
hsa-miR-181b-2-3p	0	0.678606	-0.098253	0.71724	NA	NA
hsa-miR-181b-3p	4.25522	5.46533	-0.16352	0.8266	NA	NA
hsa-miR-181c-5p	6.04825	40.5463	-1.8272	0.0095192	NA	NA
hsa-miR-181d-3p	0	0.678606	-0.098253	0.71724	NA	NA
hsa-miR-183-3p	0	0.678606	-0.098253	0.71724	NA	NA
hsa-miR-186-3p	0	0	NA	NA	NA	NA
hsa-miR-187-3p	0	4.20129	-0.73601	0.2331	NA	NA
hsa-miR-188-5p	2.2949	2.35183	-0.0016952	0.99778	NA	NA
hsa-miR-18a-3p	10.9491	15.0955	-0.24858	0.74148	NA	NA
hsa-miR-18a-5p	20.7024	27.5332	-0.28901	0.66501	NA	NA
hsa-miR-18b-5p	0	0	NA	NA	NA	NA
hsa-miR-1908-3p	1.47024	0	0.20111	0.59115	NA	NA
hsa-miR-1909-3p	0	0	NA	NA	NA	NA
hsa-miR-1909-5p	0	3.4761	-0.41132	0.41404	NA	NA
hsa-miR-190a-5p	15.0488	0	2.0119	0.0074395	NA	NA
hsa-miR-190b-5p	14.2477	24.8452	-0.54956	0.44145	NA	NA
hsa-miR-1910-3p	3.44235	0	0.40219	0.41939	NA	NA
hsa-miR-191-3p	27.719	29.5488	-0.074325	0.90929	NA	NA
hsa-miR-1914-3p	0.98016	0	0.14042	0.65965	NA	NA
hsa-miR-1914-5p	17.3555	18.9808	-0.093583	0.8928	NA	NA
hsa-miR-192-3p	0	0	NA	NA	NA	NA
hsa-miR-193a-3p	0.49008	3.16009	-0.3228	0.54195	NA	NA
hsa-miR-194-3p	0	0.948027	-0.13609	0.66609	NA	NA
hsa-miR-195-5p	6.37104	11.5728	-0.33267	0.65371	NA	NA
hsa-miR-196a-5p	0.49008	8.40258	-1.1185	0.12022	NA	NA
hsa-miR-196b-5p	0.49008	8.00351	-1.0385	0.14433	NA	NA
hsa-miR-1972	1.47024	0.948027	0.06292	0.89288	NA	NA
hsa-miR-197-5p	13.0885	1.58004	1.1765	0.1169	NA	NA
hsa-miR-19a-3p	13.9013	22.8296	-0.47385	0.50171	NA	NA
hsa-miR-200a-5p	21.9099	7.59432	0.96459	0.18835	NA	NA
hsa-miR-200b-5p	27.9935	1.89605	1.9777	0.0084577	NA	NA
hsa-miR-200c-5p	0.49008	0	0.074071	0.75415	NA	NA
hsa-miR-202-5p	1.55389	0	0.32018	0.48266	NA	NA
hsa-miR-205-5p	8.59409	2.35183	0.76653	0.30401	NA	NA
hsa-miR-208b-3p	35.6074	23.2752	0.48072	0.44112	NA	NA
hsa-miR-20b-5p	0	0.316009	-0.048621	0.80205	NA	NA
hsa-miR-210-5p	5.88096	11.0603	-0.24531	0.715	NA	NA
hsa-miR-211-3p	1.96032	0	0.25729	0.53642	NA	NA
hsa-miR-2115-3p	1.14745	0	0.16079	0.63529	NA	NA
hsa-miR-2116-3p	13.5785	7.91033	0.47934	0.51802	NA	NA
hsa-miR-212-3p	6.62198	0.678606	0.8265	0.23039	NA	NA
hsa-miR-216a-3p	20.5351	2.30524	1.7876	0.016422	NA	NA
hsa-miR-216a-5p	22.8182	5.37215	0.98314	0.19434	NA	NA
hsa-miR-216b-5p	33.5399	2.30524	2.4629	0.00057179	NA	NA
hsa-miR-217-3p	2.53405	0	0.47681	0.36992	NA	NA
hsa-miR-217-5p	2.94048	44.468	-2.3257	0.0014614	NA	NA
hsa-miR-219a-1-3p	17.69	19.2866	-0.094961	0.89687	NA	NA
hsa-miR-219a-5p	4.01608	2.89067	0.10921	0.86769	NA	NA
hsa-miR-219b-3p	0	4.75024	-0.49252	0.35986	NA	NA
hsa-miR-223-3p	14.3914	11.1636	0.23671	0.74664	NA	NA
hsa-miR-224-3p	0	0.678606	-0.098253	0.71724	NA	NA
hsa-miR-2276-3p	5.48632	2.03582	0.39095	0.56254	NA	NA
hsa-miR-2277-3p	1.72118	2.03582	-0.028249	0.95632	NA	NA
hsa-miR-2277-5p	3.27506	7.23173	-0.49298	0.51186	NA	NA
hsa-miR-2278	4.82895	0.678606	0.63986	0.33268	NA	NA
hsa-miR-2355-3p	16.3753	34.5786	-0.79264	0.23463	NA	NA
hsa-miR-2355-5p	2.4504	0.678606	0.21415	0.66731	NA	NA
hsa-miR-24-1-5p	10.9491	11.3864	-0.029115	0.96931	NA	NA
hsa-miR-2467-3p	4.5898	0.678606	0.39157	0.48797	NA	NA
hsa-miR-26a-2-3p	4.5898	2.52807	0.15641	0.79387	NA	NA
hsa-miR-26b-3p	17.0209	30.4968	-0.64012	0.32959	NA	NA
hsa-miR-299-5p	43.1377	19.789	0.85946	0.17119	NA	NA
hsa-miR-29a-5p	2.2949	2.25865	-0.0023599	0.99694	NA	NA
hsa-miR-29b-1-5p	25.1013	14.3703	0.56223	0.41855	NA	NA
hsa-miR-29b-2-5p	9.82518	9.99274	-0.00036537	0.99961	NA	NA
hsa-miR-29c-3p	9.25146	22.783	-0.84886	0.23731	NA	NA
hsa-miR-29c-5p	7.84128	23.6114	-0.63451	0.39517	NA	NA
hsa-miR-301a-3p	0	1.89605	-0.25055	0.54382	NA	NA
hsa-miR-301a-5p	6.62198	9.26754	-0.23372	0.75764	NA	NA
hsa-miR-301b-3p	0	8.22634	-1.2803	0.070907	NA	NA
hsa-miR-302a-5p	6.70562	4.74013	0.15557	0.82833	NA	NA
hsa-miR-302c-3p	0.49008	0	0.074071	0.75415	NA	NA
hsa-miR-3064-5p	6.53833	15.3183	-0.67416	0.37054	NA	NA
hsa-miR-3065-3p	25.2085	24.4298	0.027079	0.97133	NA	NA
hsa-miR-3065-5p	3.44235	13.2095	-0.5769	0.41267	NA	NA
hsa-miR-3074-3p	10.9491	12.2879	-0.09012	0.90521	NA	NA
hsa-miR-30b-3p	19.6386	11.8422	0.50776	0.47014	NA	NA
hsa-miR-30c-1-3p	16.6145	33.2113	-0.76671	0.23577	NA	NA
hsa-miR-30d-3p	21.6825	18.9342	0.14078	0.83264	NA	NA
hsa-miR-3121-3p	0.49008	1.35721	-0.11441	0.78814	NA	NA
hsa-miR-3124-5p	1.14745	0	0.16079	0.63529	NA	NA
hsa-miR-3125	0	0.678606	-0.098253	0.71724	NA	NA
hsa-miR-3126-3p	0	1.89605	-0.25055	0.54382	NA	NA
hsa-miR-3126-5p	27.8262	12.4276	0.84333	0.21057	NA	NA
hsa-miR-3127-3p	4.33887	0	0.76805	0.21773	NA	NA
hsa-miR-3127-5p	9.16781	2.84408	0.58192	0.42594	NA	NA
hsa-miR-3129-3p	7.27935	8.85836	-0.14912	0.84338	NA	NA
hsa-miR-3129-5p	25.2804	31.8176	-0.25963	0.67185	NA	NA
hsa-miR-3137	0.573725	0.678606	-0.012921	0.97235	NA	NA
hsa-miR-3138	23.0809	9.76991	0.73459	0.32651	NA	NA
hsa-miR-31-3p	0	0	NA	NA	NA	NA
hsa-miR-3140-3p	2.70134	3.39303	-0.066417	0.91764	NA	NA
hsa-miR-3145-5p	0	2.21206	-0.28526	0.51265	NA	NA
hsa-miR-3148	0	0	NA	NA	NA	NA
hsa-miR-3150a-5p	0	4.75024	-0.49252	0.35986	NA	NA
hsa-miR-3150b-3p	0	2.71442	-0.32346	0.48058	NA	NA
hsa-miR-3151-5p	0.98016	0	0.14042	0.65965	NA	NA
hsa-miR-3152-3p	0	0	NA	NA	NA	NA
hsa-miR-3154	1.72118	2.84408	-0.11791	0.82996	NA	NA
hsa-miR-3155a	0	4.10811	-0.46778	0.37575	NA	NA
hsa-miR-3155b	2.78498	0	0.50766	0.35064	NA	NA
hsa-miR-3156-5p	0	2.03582	-0.25645	0.53841	NA	NA
hsa-miR-3157-3p	0	5.05614	-0.54585	0.32767	NA	NA
hsa-miR-3157-5p	0	0	NA	NA	NA	NA
hsa-miR-3159	1.47024	0	0.20111	0.59115	NA	NA
hsa-miR-3161	0.98016	0	0.14042	0.65965	NA	NA
hsa-miR-3163	0	3.83869	-0.65201	0.27235	NA	NA
hsa-miR-3164	7.61393	7.04537	0.034002	0.96416	NA	NA
hsa-miR-3167	19.9496	8.84825	0.51862	0.49212	NA	NA
hsa-miR-3173-3p	0.98016	0	0.14042	0.65965	NA	NA
hsa-miR-3173-5p	0	5.5585	-0.94176	0.15458	NA	NA
hsa-miR-3174	4.57801	5.41874	-0.10531	0.88613	NA	NA
hsa-miR-3175	15.2396	2.71442	0.85423	0.24108	NA	NA
hsa-miR-3176	0.98016	5.37215	-0.41571	0.48558	NA	NA
hsa-miR-3179	6.8847	6.2837	0.045521	0.94937	NA	NA
hsa-miR-3180-5p	19.8177	0	2.2728	0.002652	NA	NA
hsa-miR-3183	0	5.05614	-0.54585	0.32767	NA	NA
hsa-miR-3187-3p	44.9072	23.0524	0.78737	0.18889	NA	NA
hsa-miR-3187-5p	1.47024	2.03582	-0.054004	0.91545	NA	NA
hsa-miR-3190-3p	5.39088	2.98384	0.2434	0.72043	NA	NA
hsa-miR-3191-5p	5.39088	2.03582	0.26515	0.65662	NA	NA
hsa-miR-3192-5p	3.27506	5.19591	-0.26833	0.71684	NA	NA
hsa-miR-3198	3.6815	4.47071	-0.11717	0.87227	NA	NA
hsa-miR-3199	3.44235	12.93	-0.73624	0.32137	NA	NA
hsa-miR-3200-3p	0	3.4761	-0.41132	0.41404	NA	NA
hsa-miR-3202	0	2.21206	-0.28526	0.51265	NA	NA
hsa-miR-320a-5p	13.8413	0.678606	1.4584	0.049913	NA	NA
hsa-miR-320e	0.573725	2.21206	-0.21155	0.66511	NA	NA
hsa-miR-323b-5p	0	4.5173	-0.7774	0.21523	NA	NA
hsa-miR-32-3p	4.01608	2.03582	0.16946	0.76691	NA	NA
hsa-miR-324-3p	6.63377	4.75024	0.15765	0.82134	NA	NA
hsa-miR-324-5p	6.63377	11.9354	-0.43994	0.5608	NA	NA
hsa-miR-32-5p	1.72118	11.0339	-0.89697	0.21923	NA	NA
hsa-miR-326	0.49008	3.39303	-0.32202	0.54166	NA	NA
hsa-miR-328-5p	0	0	NA	NA	NA	NA
hsa-miR-329-5p	7.69757	7.00889	0.077416	0.91851	NA	NA
hsa-miR-331-3p	9.32331	5.69827	0.36205	0.6324	NA	NA
hsa-miR-337-5p	7.93672	11.6194	-0.29888	0.69035	NA	NA
hsa-miR-338-3p	3.44235	13.2095	-0.5769	0.41267	NA	NA
hsa-miR-338-5p	25.2085	24.4298	0.027079	0.97133	NA	NA
hsa-miR-33a-3p	0	2.03582	-0.25645	0.53841	NA	NA
hsa-miR-33a-5p	0	2.71442	-0.32346	0.48058	NA	NA
hsa-miR-33b-3p	0	1.35721	-0.18214	0.6125	NA	NA
hsa-miR-340-3p	7.53028	12.9199	-0.45964	0.53951	NA	NA
hsa-miR-34b-3p	5.64182	6.82254	-0.13276	0.86068	NA	NA
hsa-miR-34c-3p	1.47024	4.24788	-0.37342	0.57274	NA	NA
hsa-miR-3611	0	1.58004	-0.21423	0.5789	NA	NA
hsa-miR-3617-5p	0	2.25865	-0.43432	0.39993	NA	NA
hsa-miR-3620-5p	1.47024	7.23173	-0.69131	0.331	NA	NA
hsa-miR-3622a-5p	4.5898	22.1874	-1.0623	0.16055	NA	NA
hsa-miR-3622b-3p	4.5898	22.1874	-1.0623	0.16055	NA	NA
hsa-miR-362-5p	18.993	21.8248	-0.15198	0.82403	NA	NA
hsa-miR-363-5p	2.4504	3.20668	-0.094239	0.88319	NA	NA
hsa-miR-3651	0	3.79211	-0.44009	0.39413	NA	NA
hsa-miR-3661	18.0128	22.4568	-0.23314	0.73627	NA	NA
hsa-miR-3664-3p	6.21554	14.2406	-0.66799	0.37267	NA	NA
hsa-miR-3675-5p	0	0	NA	NA	NA	NA
hsa-miR-3677-3p	2.04397	0	0.40198	0.42042	NA	NA
hsa-miR-3678-3p	0	2.84408	-0.3507	0.45893	NA	NA
hsa-miR-3679-3p	0	0	NA	NA	NA	NA
hsa-miR-3681-5p	0	0.678606	-0.098253	0.71724	NA	NA
hsa-miR-3682-3p	2.4504	0	0.30968	0.49071	NA	NA
hsa-miR-3688-3p	5.72546	0	0.97219	0.14367	NA	NA
hsa-miR-3688-5p	2.2949	0	0.291	0.50651	NA	NA
hsa-miR-3689a-5p	1.47024	0	0.20111	0.59115	NA	NA
hsa-miR-3689f	0	0	NA	NA	NA	NA
hsa-miR-3691-5p	8.5823	3.4761	0.42528	0.55462	NA	NA
hsa-miR-370-5p	31.7469	34.8379	-0.11589	0.84474	NA	NA
hsa-miR-371a-5p	2.4504	4.07164	-0.12259	0.83277	NA	NA
hsa-miR-371b-3p	2.4504	4.07164	-0.12259	0.83277	NA	NA
hsa-miR-372-3p	3.92064	0	0.44897	0.38704	NA	NA
hsa-miR-374a-3p	24.2884	31.771	-0.29533	0.64139	NA	NA
hsa-miR-374a-5p	16.7582	14.826	0.12389	0.86472	NA	NA
hsa-miR-374b-3p	10.6381	3.88528	0.71579	0.34465	NA	NA
hsa-miR-376a-3p	35.0938	22.5237	0.44869	0.52895	NA	NA
hsa-miR-376a-5p	1.14745	2.71442	-0.15939	0.75944	NA	NA
hsa-miR-376b-3p	2.86863	0	0.34856	0.45943	NA	NA
hsa-miR-376b-5p	0	6.78606	-0.62835	0.28212	NA	NA
hsa-miR-376c-5p	0	6.78606	-0.62835	0.28212	NA	NA
hsa-miR-378a-5p	6.46648	5.60509	0.10382	0.89087	NA	NA
hsa-miR-378f	0	0.316009	-0.048621	0.80205	NA	NA
hsa-miR-378g	0.49008	0	0.074071	0.75415	NA	NA
hsa-miR-378i	1.06381	0	0.22975	0.56269	NA	NA
hsa-miR-379-3p	27.4799	15.9037	0.56265	0.40497	NA	NA
hsa-miR-380-3p	3.10777	0	0.58319	0.30702	NA	NA
hsa-miR-380-5p	22.6863	12.5573	0.51221	0.48541	NA	NA
hsa-miR-383-5p	4.9008	7.91033	-0.23744	0.74328	NA	NA
hsa-miR-3907	2.94048	0	0.35887	0.45146	NA	NA
hsa-miR-3911	4.7453	1.89605	0.34229	0.6142	NA	NA
hsa-miR-3912-3p	1.96032	8.89484	-0.63036	0.36754	NA	NA
hsa-miR-3913-3p	1.72118	8.31952	-0.70682	0.32294	NA	NA
hsa-miR-3913-5p	1.72118	9.58355	-0.83583	0.25157	NA	NA
hsa-miR-3918	1.72118	2.21206	-0.058245	0.91249	NA	NA
hsa-miR-3920	0	2.03582	-0.25645	0.53841	NA	NA
hsa-miR-3922-3p	0	3.39303	-0.3844	0.43344	NA	NA
hsa-miR-3925-5p	1.47024	0	0.20111	0.59115	NA	NA
hsa-miR-3934-5p	30.5994	9.3972	1.1932	0.080959	NA	NA
hsa-miR-3936	2.4504	0	0.30968	0.49071	NA	NA
hsa-miR-3939	0	0	NA	NA	NA	NA
hsa-miR-3940-3p	14.4032	10.7544	0.26324	0.71733	NA	NA
hsa-miR-3940-5p	9.82518	3.97846	0.63496	0.40168	NA	NA
hsa-miR-3944-3p	2.4504	0	0.30968	0.49071	NA	NA
hsa-miR-3944-5p	0	0	NA	NA	NA	NA
hsa-miR-410-5p	15.8016	8.71859	0.49345	0.50658	NA	NA
hsa-miR-412-3p	2.4504	0	0.30968	0.49071	NA	NA
hsa-miR-424-5p	19.2804	43.4835	-0.72844	0.31959	NA	NA
hsa-miR-4286	0	0.316009	-0.048621	0.80205	NA	NA
hsa-miR-429	0	0.948027	-0.13609	0.66609	NA	NA
hsa-miR-431-5p	17.4273	27.0308	-0.46273	0.48354	NA	NA
hsa-miR-432-3p	4.01608	3.4761	0.033567	0.9556	NA	NA
hsa-miR-433-5p	4.00429	3.61586	0.058506	0.93552	NA	NA
hsa-miR-4423-3p	0.98016	0	0.14042	0.65965	NA	NA
hsa-miR-4429	0	0	NA	NA	NA	NA
hsa-miR-4433a-5p	2.94048	0	0.35887	0.45146	NA	NA
hsa-miR-4433b-3p	2.94048	0	0.35887	0.45146	NA	NA
hsa-miR-4435	13.9968	11.433	0.18206	0.80246	NA	NA
hsa-miR-4440	0.573725	0	0.085585	0.73545	NA	NA
hsa-miR-4449	1.06381	0.632018	0.078013	0.87257	NA	NA
hsa-miR-4457	0	0	NA	NA	NA	NA
hsa-miR-4463	0.98016	0	0.14042	0.65965	NA	NA
hsa-miR-4466	24.4911	11.6194	0.67287	0.36074	NA	NA
hsa-miR-4467	0.573725	3.4761	-0.33567	0.53496	NA	NA
hsa-miR-4469	0	3.39303	-0.3844	0.43344	NA	NA
hsa-miR-4470	8.74959	3.52269	0.55325	0.46212	NA	NA
hsa-miR-4473	0	0	NA	NA	NA	NA
hsa-miR-4474-3p	0.49008	3.79211	-0.38109	0.48936	NA	NA
hsa-miR-4479	1.47024	1.89605	-0.052038	0.91902	NA	NA
hsa-miR-448	0	0.678606	-0.098253	0.71724	NA	NA
hsa-miR-4489	0	0	NA	NA	NA	NA
hsa-miR-4498	1.96032	3.39303	-0.12023	0.82983	NA	NA
hsa-miR-449a	4.33887	0.632018	0.58133	0.3733	NA	NA
hsa-miR-449c-5p	0.49008	5.2425	-0.75898	0.26082	NA	NA
hsa-miR-4504	3.92064	0	0.44897	0.38704	NA	NA
hsa-miR-4508	7.29114	2.71442	0.41385	0.54775	NA	NA
hsa-miR-450a-1-3p	0	0	NA	NA	NA	NA
hsa-miR-450a-2-3p	25.1967	41.464	-0.55479	0.39533	NA	NA
hsa-miR-4521	2.70134	1.31062	0.26665	0.68858	NA	NA
hsa-miR-4525	2.86863	0	0.34856	0.45943	NA	NA
hsa-miR-4527	0	1.35721	-0.18214	0.6125	NA	NA
hsa-miR-4536-3p	0	0	NA	NA	NA	NA
hsa-miR-4536-5p	0	0	NA	NA	NA	NA
hsa-miR-454-3p	4.9008	1.58004	0.28714	0.62863	NA	NA
hsa-miR-454-5p	25.7823	19.4365	0.31017	0.63958	NA	NA
hsa-miR-4632-5p	1.47024	0	0.20111	0.59115	NA	NA
hsa-miR-4636	1.96032	2.98384	-0.12915	0.83882	NA	NA
hsa-miR-4638-5p	5.39088	0	0.56805	0.31393	NA	NA
hsa-miR-4647	8.35494	0	1.207	0.083826	NA	NA
hsa-miR-4649-5p	1.72118	0	0.22876	0.56337	NA	NA
hsa-miR-4657	1.47024	0	0.20111	0.59115	NA	NA
hsa-miR-4660	1.96032	0	0.25729	0.53642	NA	NA
hsa-miR-4661-3p	0	0	NA	NA	NA	NA
hsa-miR-4661-5p	2.2949	7.59432	-0.54976	0.44086	NA	NA
hsa-miR-4662a-5p	0.573725	0	0.085585	0.73545	NA	NA
hsa-miR-4662b	0.573725	0	0.085585	0.73545	NA	NA
hsa-miR-4664-3p	0.98016	0.678606	0.047052	0.90889	NA	NA
hsa-miR-4665-5p	27.9099	10.8942	0.97306	0.15734	NA	NA
hsa-miR-4667-5p	0.573725	6.33029	-0.82825	0.22886	NA	NA
hsa-miR-4671-5p	0	0.316009	-0.048621	0.80205	NA	NA
hsa-miR-4674	0	2.89067	-0.52747	0.34056	NA	NA
hsa-miR-4676-3p	0.49008	0	0.074071	0.75415	NA	NA
hsa-miR-4676-5p	0	0.678606	-0.098253	0.71724	NA	NA
hsa-miR-4677-3p	14.726	12.2413	0.1506	0.83713	NA	NA
hsa-miR-4677-5p	2.86863	3.16009	-0.032236	0.95569	NA	NA
hsa-miR-4683	0.98016	11.1636	-1.2183	0.10096	NA	NA
hsa-miR-4684-3p	0	0	NA	NA	NA	NA
hsa-miR-4685-3p	5.73725	0.632018	0.49179	0.40982	NA	NA
hsa-miR-4686	0	0	NA	NA	NA	NA
hsa-miR-4687-3p	0	0	NA	NA	NA	NA
hsa-miR-4689	1.96032	0	0.25729	0.53642	NA	NA
hsa-miR-4690-3p	2.4504	13.562	-0.96765	0.19575	NA	NA
hsa-miR-4695-5p	1.96032	0	0.25729	0.53642	NA	NA
hsa-miR-4705	0	1.35721	-0.18214	0.6125	NA	NA
hsa-miR-4706	1.72118	0	0.22876	0.56337	NA	NA
hsa-miR-4707-5p	16.2198	11.3034	0.30116	0.68869	NA	NA
hsa-miR-4709-3p	6.31098	0	0.62534	0.28288	NA	NA
hsa-miR-4711-3p	0	0	NA	NA	NA	NA
hsa-miR-4717-3p	0	0	NA	NA	NA	NA
hsa-miR-4717-5p	0	0	NA	NA	NA	NA
hsa-miR-4721	2.4504	2.71442	-0.016583	0.97616	NA	NA
hsa-miR-4723-3p	0	4.07164	-0.44077	0.39363	NA	NA
hsa-miR-4723-5p	0	2.71442	-0.32346	0.48058	NA	NA
hsa-miR-4725-3p	0.49008	0	0.074071	0.75415	NA	NA
hsa-miR-4725-5p	1.72118	0	0.22876	0.56337	NA	NA
hsa-miR-4726-5p	0.98016	5.9211	-0.68007	0.32503	NA	NA
hsa-miR-4727-3p	0	2.03582	-0.25645	0.53841	NA	NA
hsa-miR-4728-3p	5.80911	2.52807	0.34736	0.61998	NA	NA
hsa-miR-4728-5p	0	0	NA	NA	NA	NA
hsa-miR-4731-5p	8.17586	3.39303	0.41819	0.55537	NA	NA
hsa-miR-4732-3p	0	0.316009	-0.048621	0.80205	NA	NA
hsa-miR-4734	1.96032	0	0.25729	0.53642	NA	NA
hsa-miR-4740-3p	0	1.35721	-0.18214	0.6125	NA	NA
hsa-miR-4741	10.148	4.34106	0.61575	0.41624	NA	NA
hsa-miR-4742-3p	0	0.632018	-0.093694	0.72395	NA	NA
hsa-miR-4742-5p	1.72118	0	0.22876	0.56337	NA	NA
hsa-miR-4743-5p	6.06004	2.84408	0.31207	0.65505	NA	NA
hsa-miR-4745-5p	9.07238	3.79211	0.41894	0.5622	NA	NA
hsa-miR-4746-5p	8.59409	19.8255	-0.72208	0.33284	NA	NA
hsa-miR-4747-5p	1.47024	0	0.20111	0.59115	NA	NA
hsa-miR-4749-5p	0	5.19591	-0.88548	0.17364	NA	NA
hsa-miR-4750-5p	6.70562	8.54235	-0.17627	0.8158	NA	NA
hsa-miR-4753-5p	1.72118	6.63619	-0.38845	0.53059	NA	NA
hsa-miR-4754	0	0	NA	NA	NA	NA
hsa-miR-4755-3p	2.21126	2.84408	-0.091827	0.8836	NA	NA
hsa-miR-4755-5p	2.21126	2.84408	-0.091827	0.8836	NA	NA
hsa-miR-4761-3p	0	0	NA	NA	NA	NA
hsa-miR-4762-3p	1.96032	0	0.25729	0.53642	NA	NA
hsa-miR-4763-3p	9.74154	0	1.4611	0.043536	NA	NA
hsa-miR-4767	0	3.16009	-0.38154	0.43557	NA	NA
hsa-miR-4773	4.01608	4.75024	-0.044284	0.94179	NA	NA
hsa-miR-4775	1.14745	0	0.16079	0.63529	NA	NA
hsa-miR-4781-3p	2.2949	0.678606	0.19522	0.69005	NA	NA
hsa-miR-4787-3p	2.94048	0.678606	0.26078	0.6146	NA	NA
hsa-miR-4788	2.4504	13.1062	-0.95559	0.20149	NA	NA
hsa-miR-4796-3p	0.49008	0	0.074071	0.75415	NA	NA
hsa-miR-4796-5p	0.573725	0	0.085585	0.73545	NA	NA
hsa-miR-4797-3p	0	0	NA	NA	NA	NA
hsa-miR-4804-5p	0.573725	0	0.085585	0.73545	NA	NA
hsa-miR-487a-3p	42.8278	20.8403	0.74609	0.27964	NA	NA
hsa-miR-487b-5p	1.72118	0	0.22876	0.56337	NA	NA
hsa-miR-494-5p	11.2718	1.35721	0.64667	0.32195	NA	NA
hsa-miR-495-5p	0	2.71442	-0.32346	0.48058	NA	NA
hsa-miR-496	4.01608	3.25327	0.075711	0.90994	NA	NA
hsa-miR-497-5p	23.6311	8.27293	0.99792	0.16722	NA	NA
hsa-miR-5000-5p	0	5.37215	-0.57074	0.31342	NA	NA
hsa-miR-5001-5p	4.01608	2.71442	0.10543	0.85619	NA	NA
hsa-miR-5002-5p	0	0	NA	NA	NA	NA
hsa-miR-5004-5p	1.47024	0	0.20111	0.59115	NA	NA
hsa-miR-5009-5p	5.80911	0	0.98954	0.13844	NA	NA
hsa-miR-500a-5p	1.63753	5.74486	-0.51216	0.46258	NA	NA
hsa-miR-500b-3p	5.73725	0	0.58557	0.30416	NA	NA
hsa-miR-500b-5p	0.49008	2.71442	-0.26	0.60428	NA	NA
hsa-miR-5010-3p	5.16353	0.632018	0.45055	0.44138	NA	NA
hsa-miR-5010-5p	2.70134	2.84408	-0.030959	0.96181	NA	NA
hsa-miR-501-5p	3.44235	0.316009	0.37711	0.47903	NA	NA
hsa-miR-503-3p	2.61769	2.52807	-0.00047193	0.99941	NA	NA
hsa-miR-504-5p	3.43056	12.0751	-0.63837	0.38332	NA	NA
hsa-miR-505-5p	41.5721	16.2865	0.66394	0.38068	NA	NA
hsa-miR-5088-5p	0	1.35721	-0.18214	0.6125	NA	NA
hsa-miR-5089-3p	4.5898	0	0.4994	0.35455	NA	NA
hsa-miR-5090	0	0	NA	NA	NA	NA
hsa-miR-509-3-5p	0	3.79211	-0.44009	0.39413	NA	NA
hsa-miR-511-5p	0.573725	0	0.085585	0.73545	NA	NA
hsa-miR-512-3p	0	1.35721	-0.18214	0.6125	NA	NA
hsa-miR-514a-3p	0	2.71442	-0.32346	0.48058	NA	NA
hsa-miR-516b-5p	4.41072	0	0.49046	0.36015	NA	NA
hsa-miR-5187-5p	0	0	NA	NA	NA	NA
hsa-miR-5188	0	2.52807	-0.31862	0.48452	NA	NA
hsa-miR-5193	0	0	NA	NA	NA	NA
hsa-miR-532-3p	8.66594	4.07164	0.37043	0.6034	NA	NA
hsa-miR-539-5p	26.1051	21.1563	0.23926	0.71647	NA	NA
hsa-miR-541-3p	41.3812	6.45994	1.858	0.0066866	NA	NA
hsa-miR-542-5p	0	6.09734	-0.96274	0.14743	NA	NA
hsa-miR-544b	8.83323	4.75024	0.31878	0.65762	NA	NA
hsa-miR-545-3p	1.72118	0	0.22876	0.56337	NA	NA
hsa-miR-548a-3p	0	1.35721	-0.18214	0.6125	NA	NA
hsa-miR-548ab	0	2.03582	-0.25645	0.53841	NA	NA
hsa-miR-548ad-5p	1.63753	0	0.33301	0.47235	NA	NA
hsa-miR-548ah-3p	1.47024	1.35721	0.019338	0.96795	NA	NA
hsa-miR-548ao-3p	0.49008	0	0.074071	0.75415	NA	NA
hsa-miR-548ap-3p	1.63753	0	0.33301	0.47235	NA	NA
hsa-miR-548aq-3p	2.2949	0	0.291	0.50651	NA	NA
hsa-miR-548ax	0	1.35721	-0.18214	0.6125	NA	NA
hsa-miR-548ay-3p	2.21126	0	0.42475	0.40446	NA	NA
hsa-miR-548b-5p	0	0	NA	NA	NA	NA
hsa-miR-548bc	1.55389	3.16009	-0.22217	0.72014	NA	NA
hsa-miR-548c-5p	1.14745	0	0.16079	0.63529	NA	NA
hsa-miR-548d-5p	4.50616	0	0.71766	0.23937	NA	NA
hsa-miR-548e-3p	14.8096	18.4419	-0.21253	0.76045	NA	NA
hsa-miR-548f-3p	0	2.71442	-0.32346	0.48058	NA	NA
hsa-miR-548f-5p	1.55389	3.16009	-0.22217	0.72014	NA	NA
hsa-miR-548g-5p	2.2949	0	0.291	0.50651	NA	NA
hsa-miR-548h-3p	1.14745	0	0.16079	0.63529	NA	NA
hsa-miR-548h-5p	14.3313	0.678606	1.522	0.041602	NA	NA
hsa-miR-548j-5p	18.3238	2.52807	1.2731	0.092702	NA	NA
hsa-miR-548k	21.5989	20.5608	0.049601	0.94021	NA	NA
hsa-miR-548l	8.51044	1.35721	0.83473	0.24421	NA	NA
hsa-miR-548n	0.98016	3.39303	-0.23965	0.65637	NA	NA
hsa-miR-548o-3p	17.8338	24.2698	-0.32586	0.62294	NA	NA
hsa-miR-548p	1.47024	1.35721	0.019338	0.96795	NA	NA
hsa-miR-548q	0	4.29447	-0.75576	0.22466	NA	NA
hsa-miR-548t-3p	1.63753	0	0.33301	0.47235	NA	NA
hsa-miR-548u	0	2.71442	-0.32346	0.48058	NA	NA
hsa-miR-548w	1.47024	4.8799	-0.44599	0.50865	NA	NA
hsa-miR-550a-3p	1.47024	0.632018	0.11016	0.80615	NA	NA
hsa-miR-550b-2-5p	1.47024	0.632018	0.11016	0.80615	NA	NA
hsa-miR-551a	0.49008	2.03582	-0.19152	0.68298	NA	NA
hsa-miR-551b-5p	2.61769	0	0.50662	0.35142	NA	NA
hsa-miR-552-3p	1.47024	0	0.20111	0.59115	NA	NA
hsa-miR-556-5p	0	0.632018	-0.093694	0.72395	NA	NA
hsa-miR-5581-3p	0	1.26404	-0.17616	0.61901	NA	NA
hsa-miR-5587-3p	0.98016	0	0.14042	0.65965	NA	NA
hsa-miR-5588-5p	0	2.71442	-0.32346	0.48058	NA	NA
hsa-miR-561-5p	6.31098	1.35721	0.39658	0.50958	NA	NA
hsa-miR-5697	0	0.632018	-0.093694	0.72395	NA	NA
hsa-miR-5698	2.53405	0	0.47681	0.36992	NA	NA
hsa-miR-5699-3p	1.72118	2.21206	-0.058245	0.91249	NA	NA
hsa-miR-5699-5p	0.98016	0	0.14042	0.65965	NA	NA
hsa-miR-570-5p	0	2.21206	-0.28526	0.51265	NA	NA
hsa-miR-576-5p	6.78927	0.994615	0.92848	0.20309	NA	NA
hsa-miR-579-3p	0	2.03582	-0.25645	0.53841	NA	NA
hsa-miR-579-5p	0	2.84408	-0.3507	0.45893	NA	NA
hsa-miR-581	0	5.42885	-0.54083	0.3305	NA	NA
hsa-miR-582-3p	0	0	NA	NA	NA	NA
hsa-miR-582-5p	0	0	NA	NA	NA	NA
hsa-miR-583	3.43056	0.678606	0.30425	0.56942	NA	NA
hsa-miR-585-3p	1.47024	0	0.20111	0.59115	NA	NA
hsa-miR-589-3p	4.01608	0	0.45211	0.38494	NA	NA
hsa-miR-590-3p	6.06004	10.252	-0.38248	0.61344	NA	NA
hsa-miR-592	5.39088	0	0.56805	0.31393	NA	NA
hsa-miR-597-3p	8.5823	4.38765	0.40038	0.58886	NA	NA
hsa-miR-597-5p	0	2.03582	-0.25645	0.53841	NA	NA
hsa-miR-598-3p	6.87291	11.3398	-0.41472	0.58109	NA	NA
hsa-miR-598-5p	2.2949	0	0.291	0.50651	NA	NA
hsa-miR-605-5p	2.4504	0	0.30968	0.49071	NA	NA
hsa-miR-610	4.41072	4.92649	-0.044425	0.94934	NA	NA
hsa-miR-6132	0.98016	0	0.14042	0.65965	NA	NA
hsa-miR-615-5p	1.96032	4.92649	-0.35706	0.59998	NA	NA
hsa-miR-616-3p	10.6498	7.45456	0.24428	0.7471	NA	NA
hsa-miR-616-5p	0	2.66784	-0.4961	0.35992	NA	NA
hsa-miR-618	10.2198	4.78672	0.48064	0.52445	NA	NA
hsa-miR-619-5p	1.14745	11.0238	-1.1326	0.12539	NA	NA
hsa-miR-627-5p	0	0	NA	NA	NA	NA
hsa-miR-628-5p	0	7.50115	-1.1948	0.087469	NA	NA
hsa-miR-629-3p	0	0	NA	NA	NA	NA
hsa-miR-636	0	0	NA	NA	NA	NA
hsa-miR-641	9.3351	8.77529	0.055957	0.94086	NA	NA
hsa-miR-642a-3p	38.1297	21.2394	0.67152	0.26842	NA	NA
hsa-miR-642a-5p	3.43056	0	0.40524	0.41721	NA	NA
hsa-miR-642b-3p	3.43056	0	0.40524	0.41721	NA	NA
hsa-miR-642b-5p	38.1297	21.2394	0.67152	0.26842	NA	NA
hsa-miR-643	0	0	NA	NA	NA	NA
hsa-miR-6500-3p	4.99624	6.23711	-0.1413	0.85085	NA	NA
hsa-miR-6502-5p	3.35871	0	0.58354	0.30662	NA	NA
hsa-miR-6505-3p	1.47024	0.316009	0.16644	0.69749	NA	NA
hsa-miR-6505-5p	3.59785	0.948027	0.39467	0.53422	NA	NA
hsa-miR-6509-3p	2.2949	0	0.291	0.50651	NA	NA
hsa-miR-6509-5p	4.42251	1.58004	0.34951	0.5969	NA	NA
hsa-miR-6510-3p	2.2949	0	0.291	0.50651	NA	NA
hsa-miR-6511a-3p	11.3909	5.42885	0.33454	0.63331	NA	NA
hsa-miR-6511a-5p	16.9372	4.07164	0.85696	0.25226	NA	NA
hsa-miR-6511b-3p	3.44235	0.678606	0.30089	0.57262	NA	NA
hsa-miR-6511b-5p	26.4396	15.4115	0.56778	0.39931	NA	NA
hsa-miR-6512-5p	0	0	NA	NA	NA	NA
hsa-miR-6514-5p	14.8096	8.08657	0.51398	0.48715	NA	NA
hsa-miR-6515-5p	1.72118	14.0442	-1.0715	0.14672	NA	NA
hsa-miR-651-5p	12.1201	3.93187	0.81135	0.28408	NA	NA
hsa-miR-6516-5p	0.49008	0.678606	-0.024614	0.94613	NA	NA
hsa-miR-655-3p	0	17.9132	-1.6566	0.024326	NA	NA
hsa-miR-659-5p	0	4.07164	-0.44077	0.39363	NA	NA
hsa-miR-663a	0	6.72936	-1.0286	0.12774	NA	NA
hsa-miR-664a-3p	21.037	4.20129	1.3554	0.067132	NA	NA
hsa-miR-664b-5p	0	2.03582	-0.25645	0.53841	NA	NA
hsa-miR-665	17.0927	7.00889	0.77109	0.30192	NA	NA
hsa-miR-668-5p	0	0	NA	NA	NA	NA
hsa-miR-6716-5p	0	0.678606	-0.098253	0.71724	NA	NA
hsa-miR-6720-3p	14.3431	12.4276	0.083554	0.91093	NA	NA
hsa-miR-6720-5p	0	0.678606	-0.098253	0.71724	NA	NA
hsa-miR-6721-5p	7.84128	0	0.73334	0.23083	NA	NA
hsa-miR-6724-5p	20.786	2.71442	1.3068	0.083795	NA	NA
hsa-miR-6726-3p	0	0.316009	-0.048621	0.80205	NA	NA
hsa-miR-6726-5p	0	0	NA	NA	NA	NA
hsa-miR-6727-5p	4.33887	0	0.76805	0.21773	NA	NA
hsa-miR-6729-5p	3.10777	0.678606	0.40891	0.50003	NA	NA
hsa-miR-6732-3p	1.72118	0	0.22876	0.56337	NA	NA
hsa-miR-6732-5p	1.72118	0	0.22876	0.56337	NA	NA
hsa-miR-6733-5p	1.14745	0	0.16079	0.63529	NA	NA
hsa-miR-6734-3p	0	0.678606	-0.098253	0.71724	NA	NA
hsa-miR-6735-5p	13.0048	9.85297	0.25352	0.73063	NA	NA
hsa-miR-6736-5p	0.98016	1.35721	-0.041335	0.9278	NA	NA
hsa-miR-6738-3p	0	4.74013	-0.52065	0.34261	NA	NA
hsa-miR-6739-5p	0	2.52807	-0.31862	0.48452	NA	NA
hsa-miR-6740-3p	2.94048	0	0.35887	0.45146	NA	NA
hsa-miR-6741-3p	2.4504	8.53224	-0.40642	0.52868	NA	NA
hsa-miR-6741-5p	1.47024	0	0.20111	0.59115	NA	NA
hsa-miR-6743-3p	2.2949	0	0.291	0.50651	NA	NA
hsa-miR-6743-5p	1.96032	0	0.25729	0.53642	NA	NA
hsa-miR-6745	3.51421	8.14327	-0.32724	0.6322	NA	NA
hsa-miR-6746-3p	9.15602	9.25743	-0.021771	0.97707	NA	NA
hsa-miR-6746-5p	2.2949	0	0.291	0.50651	NA	NA
hsa-miR-6747-3p	8.92867	11.0238	-0.17223	0.81986	NA	NA
hsa-miR-6750-5p	7.45843	0	0.69915	0.24642	NA	NA
hsa-miR-6753-3p	2.61769	0	0.50662	0.35142	NA	NA
hsa-miR-675-3p	0	0	NA	NA	NA	NA
hsa-miR-6754-3p	0	0	NA	NA	NA	NA
hsa-miR-6757-5p	7.44664	0	1.2063	0.084299	NA	NA
hsa-miR-6759-5p	0	2.52807	-0.31862	0.48452	NA	NA
hsa-miR-6761-3p	0	2.21206	-0.28526	0.51265	NA	NA
hsa-miR-6761-5p	0	3.56927	-0.64827	0.27466	NA	NA
hsa-miR-6762-3p	0	0	NA	NA	NA	NA
hsa-miR-6762-5p	2.94048	0	0.35887	0.45146	NA	NA
hsa-miR-6763-5p	1.47024	2.84408	-0.14553	0.78922	NA	NA
hsa-miR-6764-5p	0	0.678606	-0.098253	0.71724	NA	NA
hsa-miR-6765-5p	0	1.26404	-0.17616	0.61901	NA	NA
hsa-miR-6766-3p	0	2.71442	-0.32346	0.48058	NA	NA
hsa-miR-6766-5p	0	2.03582	-0.25645	0.53841	NA	NA
hsa-miR-6767-5p	0	2.71442	-0.32346	0.48058	NA	NA
hsa-miR-6769b-3p	1.47024	0	0.20111	0.59115	NA	NA
hsa-miR-6770-3p	0	5.42885	-0.54083	0.3305	NA	NA
hsa-miR-6772-3p	2.2949	0	0.291	0.50651	NA	NA
hsa-miR-6779-5p	0	0	NA	NA	NA	NA
hsa-miR-6780a-3p	0	1.35721	-0.18214	0.6125	NA	NA
hsa-miR-6780a-5p	3.92064	1.89605	0.17732	0.75973	NA	NA
hsa-miR-6783-3p	0	0.678606	-0.098253	0.71724	NA	NA
hsa-miR-6783-5p	1.14745	0	0.16079	0.63529	NA	NA
hsa-miR-6784-3p	0	6.91572	-1.1167	0.10515	NA	NA
hsa-miR-6784-5p	0.98016	0	0.14042	0.65965	NA	NA
hsa-miR-6785-5p	0	4.07164	-0.44077	0.39363	NA	NA
hsa-miR-6786-3p	2.94048	2.35183	0.080179	0.89774	NA	NA
hsa-miR-6787-3p	14.5705	11.9253	0.16045	0.82748	NA	NA
hsa-miR-6787-5p	3.43056	0	0.40524	0.41721	NA	NA
hsa-miR-6789-3p	14.1758	0	1.521	0.036274	NA	NA
hsa-miR-6796-5p	0	0	NA	NA	NA	NA
hsa-miR-6797-3p	0	2.84408	-0.3507	0.45893	NA	NA
hsa-miR-6797-5p	4.33887	0	0.76805	0.21773	NA	NA
hsa-miR-6798-3p	14.9051	0.678606	1.5576	0.037369	NA	NA
hsa-miR-6802-3p	0	0	NA	NA	NA	NA
hsa-miR-6803-3p	0	4.5173	-0.7774	0.21523	NA	NA
hsa-miR-6805-3p	0	3.4761	-0.41132	0.41404	NA	NA
hsa-miR-6805-5p	7.45843	8.71859	-0.089144	0.90265	NA	NA
hsa-miR-6806-3p	0	0	NA	NA	NA	NA
hsa-miR-6807-5p	5.65361	3.39303	0.20049	0.7636	NA	NA
hsa-miR-6808-3p	1.47024	0	0.20111	0.59115	NA	NA
hsa-miR-6813-5p	4.01608	0	0.45211	0.38494	NA	NA
hsa-miR-6815-5p	2.2949	0	0.291	0.50651	NA	NA
hsa-miR-6818-3p	0	0.316009	-0.048621	0.80205	NA	NA
hsa-miR-6819-3p	0	0	NA	NA	NA	NA
hsa-miR-6820-5p	0.98016	2.84408	-0.2106	0.69165	NA	NA
hsa-miR-6821-5p	5.64182	2.03582	0.41095	0.54506	NA	NA
hsa-miR-6822-5p	1.47024	0	0.20111	0.59115	NA	NA
hsa-miR-6827-3p	0	3.16009	-0.38154	0.43557	NA	NA
hsa-miR-6827-5p	6.1319	9.49038	-0.32274	0.66984	NA	NA
hsa-miR-6837-3p	2.4504	3.39303	-0.072325	0.89879	NA	NA
hsa-miR-6837-5p	0	0.678606	-0.098253	0.71724	NA	NA
hsa-miR-6840-5p	0	0	NA	NA	NA	NA
hsa-miR-6842-3p	3.44235	0	0.40219	0.41939	NA	NA
hsa-miR-6845-5p	0	0	NA	NA	NA	NA
hsa-miR-6847-5p	0	0	NA	NA	NA	NA
hsa-miR-6850-5p	8.83323	4.5173	0.4516	0.55087	NA	NA
hsa-miR-6851-5p	1.72118	0	0.22876	0.56337	NA	NA
hsa-miR-6852-5p	1.72118	8.49576	-0.75389	0.29653	NA	NA
hsa-miR-6855-3p	0	1.35721	-0.18214	0.6125	NA	NA
hsa-miR-6855-5p	5.47453	0.632018	0.65738	0.3187	NA	NA
hsa-miR-6858-5p	10.8053	5.05614	0.40911	0.58062	NA	NA
hsa-miR-6859-5p	4.9008	1.35721	0.3141	0.58877	NA	NA
hsa-miR-6861-5p	1.96032	0	0.25729	0.53642	NA	NA
hsa-miR-6862-5p	2.2949	0	0.291	0.50651	NA	NA
hsa-miR-6866-5p	8.51044	11.5262	-0.25248	0.73463	NA	NA
hsa-miR-6867-5p	0	2.71442	-0.32346	0.48058	NA	NA
hsa-miR-6868-3p	0	0	NA	NA	NA	NA
hsa-miR-6869-5p	1.14745	0	0.16079	0.63529	NA	NA
hsa-miR-6873-3p	6.8847	4.5173	0.18111	0.79636	NA	NA
hsa-miR-6874-5p	0	0	NA	NA	NA	NA
hsa-miR-6875-3p	0.49008	0	0.074071	0.75415	NA	NA
hsa-miR-6875-5p	4.9008	0	0.53026	0.33581	NA	NA
hsa-miR-6877-5p	10.4708	17.4007	-0.47845	0.50473	NA	NA
hsa-miR-6880-5p	2.86863	0	0.34856	0.45943	NA	NA
hsa-miR-6881-3p	2.86863	3.16009	-0.032236	0.95569	NA	NA
hsa-miR-6884-3p	0	0	NA	NA	NA	NA
hsa-miR-6884-5p	0.98016	0	0.14042	0.65965	NA	NA
hsa-miR-6889-5p	16.6262	0.678606	1.6566	0.027429	NA	NA
hsa-miR-6892-5p	3.44235	2.71442	0.063418	0.91175	NA	NA
hsa-miR-6894-3p	1.47024	0	0.20111	0.59115	NA	NA
hsa-miR-7106-5p	1.72118	0	0.22876	0.56337	NA	NA
hsa-miR-7107-5p	0	5.68816	-0.59464	0.3002	NA	NA
hsa-miR-7108-5p	7.68578	2.71442	0.47675	0.49865	NA	NA
hsa-miR-7110-5p	0.98016	0	0.14042	0.65965	NA	NA
hsa-miR-7111-3p	1.72118	0	0.22876	0.56337	NA	NA
hsa-miR-7113-5p	2.94048	0	0.35887	0.45146	NA	NA
hsa-miR-7114-5p	3.43056	2.71442	0.065677	0.90892	NA	NA
hsa-miR-7-1-3p	6.14369	3.16009	0.26814	0.69929	NA	NA
hsa-miR-7155-3p	0	1.58004	-0.21423	0.5789	NA	NA
hsa-miR-744-3p	16.6145	7.86374	0.67926	0.35275	NA	NA
hsa-miR-765	1.47024	4.92649	-0.44966	0.50625	NA	NA
hsa-miR-766-3p	4.33887	4.07164	0.0366	0.95684	NA	NA
hsa-miR-766-5p	5.15174	0.678606	0.67306	0.31199	NA	NA
hsa-miR-769-3p	12.371	7.90022	0.22963	0.75445	NA	NA
hsa-miR-7851-3p	1.72118	0	0.22876	0.56337	NA	NA
hsa-miR-7854-3p	0.573725	4.78672	-0.61826	0.33833	NA	NA
hsa-miR-7974	0	0.994615	-0.21291	0.58139	NA	NA
hsa-miR-7976	2.70134	2.52807	0.0090133	0.98878	NA	NA
hsa-miR-802	7.1957	0.632018	0.92906	0.18915	NA	NA
hsa-miR-8072	0	1.35721	-0.18214	0.6125	NA	NA
hsa-miR-8485	4.5898	4.47071	0.00037725	0.99956	NA	NA
hsa-miR-877-3p	8.59409	4.20129	0.47545	0.52987	NA	NA
hsa-miR-885-3p	0	2.71442	-0.32346	0.48058	NA	NA
hsa-miR-887-3p	0.573725	3.52269	-0.47556	0.43864	NA	NA
hsa-miR-887-5p	1.96032	3.79211	-0.16922	0.76993	NA	NA
hsa-miR-889-5p	0.573725	4.1547	-0.54984	0.38389	NA	NA
hsa-miR-92a-1-5p	9.82518	17.4108	-0.46035	0.53882	NA	NA
hsa-miR-933	5.16353	0	0.54391	0.32776	NA	NA
hsa-miR-93-3p	14.3914	4.75024	0.62775	0.39607	NA	NA
hsa-miR-937-5p	3.44235	0	0.40219	0.41939	NA	NA
hsa-miR-939-5p	14.3195	3.16009	0.89521	0.23389	NA	NA
hsa-miR-9-3p	2.94048	51.1183	-1.7023	0.024372	NA	NA
hsa-miR-940	0	0	NA	NA	NA	NA
hsa-miR-942-3p	0.98016	3.16009	-0.2397	0.65809	NA	NA
hsa-miR-942-5p	8.66594	1.89605	0.70181	0.33108	NA	NA
hsa-miR-943	0	0.316009	-0.048621	0.80205	NA	NA
hsa-miR-944	0	0.678606	-0.098253	0.71724	NA	NA
hsa-miR-96-5p	3.19142	5.5585	-0.32793	0.66002	NA	NA
hsa-miR-9851-3p	0	1.35721	-0.18214	0.6125	NA	NA
hsa-miR-9903	0.573725	0	0.085585	0.73545	NA	NA
hsa-miR-99a-3p	1.63753	4.07164	-0.26874	0.66771	NA	NA
novel_1	2.4504	1.89605	0.051601	0.92447	NA	NA
novel_10	0	3.79211	-0.44009	0.39413	NA	NA
novel_100	3.43056	0	0.40524	0.41721	NA	NA
novel_101	0	0	NA	NA	NA	NA
novel_102	0	5.68816	-0.59464	0.3002	NA	NA
novel_103	3.92064	0	0.44897	0.38704	NA	NA
novel_105	0	4.42412	-0.49464	0.3586	NA	NA
novel_106	4.01608	0	0.45211	0.38494	NA	NA
novel_107	4.5898	0	0.4994	0.35455	NA	NA
novel_108	0	0	NA	NA	NA	NA
novel_109	0	0	NA	NA	NA	NA
novel_11	0	3.79211	-0.44009	0.39413	NA	NA
novel_110	0	2.21206	-0.28526	0.51265	NA	NA
novel_111	0	2.21206	-0.28526	0.51265	NA	NA
novel_112	2.2949	2.71442	-0.033435	0.95148	NA	NA
novel_113	0	4.75024	-0.49252	0.35986	NA	NA
novel_114	0	4.75024	-0.49252	0.35986	NA	NA
novel_115	0	4.42412	-0.49464	0.3586	NA	NA
novel_116	0	2.52807	-0.31862	0.48452	NA	NA
novel_117	0	0	NA	NA	NA	NA
novel_118	3.44235	0	0.40219	0.41939	NA	NA
novel_119	2.94048	0	0.35887	0.45146	NA	NA
novel_12	0	4.74013	-0.52065	0.34261	NA	NA
novel_120	0	0	NA	NA	NA	NA
novel_13	6.78927	0	1.1177	0.10395	NA	NA
novel_14	0	3.79211	-0.44009	0.39413	NA	NA
novel_15	13.423	0	1.8659	0.0125	NA	NA
novel_16	16.7099	7.64091	0.63144	0.4019	NA	NA
novel_17	0	4.10811	-0.46778	0.37575	NA	NA
novel_18	10.8053	1.89605	0.89643	0.22565	NA	NA
novel_19	0	9.50049	-0.77554	0.21313	NA	NA
novel_2	0	4.75024	-0.49252	0.35986	NA	NA
novel_20	0	2.71442	-0.32346	0.48058	NA	NA
novel_21	0	0	NA	NA	NA	NA
novel_22	1.47024	2.84408	-0.14553	0.78922	NA	NA
novel_25	0	2.52807	-0.31862	0.48452	NA	NA
novel_26	0.98016	5.28908	-0.60092	0.37547	NA	NA
novel_28	0	4.74013	-0.52065	0.34261	NA	NA
novel_29	0	4.74013	-0.52065	0.34261	NA	NA
novel_3	1.72118	1.26404	0.047233	0.92384	NA	NA
novel_30	0	5.05614	-0.54585	0.32767	NA	NA
novel_31	3.35871	21.6385	-1.4428	0.055442	NA	NA
novel_32	0	3.4761	-0.41132	0.41404	NA	NA
novel_33	0	2.84408	-0.3507	0.45893	NA	NA
novel_34	4.99624	1.35721	0.45587	0.48803	NA	NA
novel_35	0	3.79211	-0.44009	0.39413	NA	NA
novel_36	4.9008	4.74013	0.0059619	0.99244	NA	NA
novel_37	6.62198	3.52269	0.34605	0.6409	NA	NA
novel_38	0	4.42412	-0.49464	0.3586	NA	NA
novel_39	0	0	NA	NA	NA	NA
novel_4	14.6305	51.0009	-1.2752	0.063387	NA	NA
novel_40	16.0525	3.79211	0.83416	0.26569	NA	NA
novel_41	0	3.4761	-0.41132	0.41404	NA	NA
novel_42	3.43056	3.39303	0.0099616	0.98641	NA	NA
novel_43	0	4.42412	-0.49464	0.3586	NA	NA
novel_44	0	3.4761	-0.41132	0.41404	NA	NA
novel_45	53.4187	0	0.19243	0.59987	NA	NA
novel_46	0	1.26404	-0.17616	0.61901	NA	NA
novel_47	6.04825	0	0.95377	0.14912	NA	NA
novel_48	0	4.10811	-0.46778	0.37575	NA	NA
novel_49	2.94048	1.26404	0.17211	0.75063	NA	NA
novel_5	2.86863	6.95219	-0.28249	0.65427	NA	NA
novel_50	3.44235	0	0.40219	0.41939	NA	NA
novel_51	2.4504	0	0.30968	0.49071	NA	NA
novel_52	6.31098	0	0.62534	0.28288	NA	NA
novel_53	0	3.16009	-0.38154	0.43557	NA	NA
novel_54	6.31098	0	0.62534	0.28288	NA	NA
novel_55	8.84502	0	1.2941	0.067617	NA	NA
novel_56	0	0	NA	NA	NA	NA
novel_57	0.49008	0	0.074071	0.75415	NA	NA
novel_58	0	2.52807	-0.31862	0.48452	NA	NA
novel_59	0	0	NA	NA	NA	NA
novel_6	0	4.10811	-0.46778	0.37575	NA	NA
novel_60	2.4504	0	0.30968	0.49071	NA	NA
novel_61	8.34315	5.46533	0.279	0.71252	NA	NA
novel_62	0	2.52807	-0.31862	0.48452	NA	NA
novel_63	0	1.89605	-0.25055	0.54382	NA	NA
novel_65	0	2.21206	-0.28526	0.51265	NA	NA
novel_66	0	1.58004	-0.21423	0.5789	NA	NA
novel_67	0.49008	3.93187	-0.58027	0.3642	NA	NA
novel_68	0	0	NA	NA	NA	NA
novel_69	0	3.79211	-0.44009	0.39413	NA	NA
novel_7	0	3.16009	-0.38154	0.43557	NA	NA
novel_70	2.12761	1.58004	0.071191	0.90549	NA	NA
novel_71	4.57801	0	0.78481	0.21061	NA	NA
novel_72	0	1.89605	-0.25055	0.54382	NA	NA
novel_73	10.0761	0.316009	1.264	0.08034	NA	NA
novel_74	0	2.84408	-0.3507	0.45893	NA	NA
novel_75	0	6.00417	-0.61789	0.28775	NA	NA
novel_76	0	0	NA	NA	NA	NA
novel_77	0	0	NA	NA	NA	NA
novel_78	5.16353	0	0.54391	0.32776	NA	NA
novel_79	0	3.4761	-0.41132	0.41404	NA	NA
novel_8	2.94048	0	0.35887	0.45146	NA	NA
novel_80	2.86863	0.632018	0.25767	0.61958	NA	NA
novel_81	0	0	NA	NA	NA	NA
novel_82	4.5898	0	0.4994	0.35455	NA	NA
novel_83	0	0	NA	NA	NA	NA
novel_84	0.49008	3.4761	-0.35251	0.5145	NA	NA
novel_86	0	2.52807	-0.31862	0.48452	NA	NA
novel_87	0	2.84408	-0.3507	0.45893	NA	NA
novel_88	0	3.4761	-0.41132	0.41404	NA	NA
novel_89	0	2.52807	-0.31862	0.48452	NA	NA
novel_9	8.03215	0	0.73352	0.23072	NA	NA
novel_91	7.53028	0	1.2082	0.083896	NA	NA
novel_92	0	2.21206	-0.28526	0.51265	NA	NA
novel_93	0	5.68816	-0.59464	0.3002	NA	NA
novel_94	0	4.07164	-0.44077	0.39363	NA	NA
novel_95	0	3.4761	-0.41132	0.41404	NA	NA
novel_96	2.53405	0	0.47681	0.36992	NA	NA
novel_97	0	0	NA	NA	NA	NA
novel_98	2.2949	2.21206	0.0010484	0.99847	NA	NA
novel_99	0	1.35721	-0.18214	0.6125	NA	NA
hsa-let-7a-3p	83.7425	74.2234	0.16258	0.74811	0.83643	FALSE
hsa-let-7a-5p	166355	213151	-0.35395	0.020149	0.055194	FALSE
hsa-let-7b-3p	130.704	85.387	0.56645	0.19598	0.32078	FALSE
hsa-let-7b-5p	132113	137874	-0.060967	0.68285	0.78459	FALSE
hsa-let-7d-5p	4650.54	4786.76	-0.040655	0.8017	0.86281	FALSE
hsa-let-7e-3p	92.6594	99.9296	-0.10268	0.83893	0.88753	FALSE
hsa-let-7e-5p	7320.92	6221.68	0.23246	0.15107	0.26343	FALSE
hsa-miR-100-5p	835411	831820	0.0061389	0.96965	0.9781	FALSE
hsa-miR-101-3p	3633.09	3106.47	0.2237	0.16036	0.27683	FALSE
hsa-miR-103a-3p	3523.5	3130.32	0.16886	0.28854	0.43532	FALSE
hsa-miR-103b	3467.55	3059.08	0.17879	0.26143	0.4014	FALSE
hsa-miR-10401-3p	66.0632	30.1909	0.94489	0.093162	0.18161	FALSE
hsa-miR-10527-5p	48.7077	59.5736	-0.2426	0.65732	0.77058	FALSE
hsa-miR-106b-3p	790.504	852.163	-0.10888	0.63528	0.75494	FALSE
hsa-miR-106b-5p	79.439	84.4755	-0.073415	0.86847	0.90498	FALSE
hsa-miR-107	692.766	600.841	0.20208	0.33354	0.48087	FALSE
hsa-miR-10a-3p	1769.9	2419.5	-0.44442	0.021101	0.056761	FALSE
hsa-miR-10b-5p	3902.69	3861.14	0.015748	0.95858	0.97545	FALSE
hsa-miR-1180-3p	1333.74	1279.69	0.056935	0.7683	0.84904	FALSE
hsa-miR-1185-1-3p	596.739	669.925	-0.15884	0.57243	0.71194	FALSE
hsa-miR-1185-2-3p	114.976	126.099	-0.11461	0.79868	0.86281	FALSE
hsa-miR-1197	49.9152	47.5147	0.040016	0.94821	0.97059	FALSE
hsa-miR-122b-5p	45.1817	33.0816	0.37083	0.51814	0.67088	FALSE
hsa-miR-125a-3p	944.969	749.533	0.31416	0.33398	0.48087	FALSE
hsa-miR-125b-1-3p	5553.56	6583.11	-0.24271	0.15423	0.26759	FALSE
hsa-miR-125b-2-3p	187.254	302.744	-0.6636	0.026271	0.068542	FALSE
hsa-miR-1262	56.7999	69.4165	-0.25656	0.59978	0.72354	FALSE
hsa-miR-126-3p	1522.79	1483.26	0.03924	0.86589	0.90498	FALSE
hsa-miR-126-5p	105.771	103.975	0.018695	0.96393	0.97686	FALSE
hsa-miR-1271-5p	58.1029	43.3802	0.35754	0.49192	0.64414	FALSE
hsa-miR-127-5p	262.51	367.566	-0.46883	0.10091	0.19346	FALSE
hsa-miR-1287-5p	157.396	164.397	-0.050442	0.89306	0.92782	FALSE
hsa-miR-1292-5p	87.483	54.161	0.57034	0.29223	0.43897	FALSE
hsa-miR-1296-5p	87.1967	43.9758	0.87882	0.070955	0.15388	FALSE
hsa-miR-1298-5p	4.33887	76.0039	-1.5756	0.036095	0.088894	FALSE
hsa-miR-1301-3p	206.093	176.784	0.20685	0.58581	0.71577	FALSE
hsa-miR-1307-5p	72.4707	40.9555	0.71831	0.17983	0.30146	FALSE
hsa-miR-130a-3p	84.8299	103.995	-0.26419	0.53149	0.67836	FALSE
hsa-miR-130b-3p	58.0557	76.0992	-0.33345	0.528	0.67836	FALSE
hsa-miR-130b-5p	692.192	752.4	-0.1205	0.60052	0.72354	FALSE
hsa-miR-132-5p	177.595	222.429	-0.3111	0.40566	0.56129	FALSE
hsa-miR-1343-3p	163.216	195.429	-0.24772	0.52082	0.67184	FALSE
hsa-miR-136-3p	1089.27	1328.15	-0.28224	0.17153	0.29321	FALSE
hsa-miR-137-5p	49.8551	51.0313	-0.024199	0.9656	0.97686	FALSE
hsa-miR-139-3p	67.4262	26.332	1.049	0.087615	0.17397	FALSE
hsa-miR-1-3p	323.674	392.289	-0.23064	0.67239	0.78199	FALSE
hsa-miR-142-5p	288.53	182.892	0.63067	0.0331	0.083231	FALSE
hsa-miR-144-3p	51.7082	38.4639	0.37142	0.49028	0.64414	FALSE
hsa-miR-145-5p	131.303	185.564	-0.45354	0.25341	0.39081	FALSE
hsa-miR-1468-5p	28.9737	76.8143	-1.2092	0.023643	0.062151	FALSE
hsa-miR-151a-5p	51.1463	65.4319	-0.27122	0.6549	0.77034	FALSE
hsa-miR-152-3p	3407.52	4112.52	-0.26798	0.087562	0.17397	FALSE
hsa-miR-15b-3p	47.5967	36.6975	0.31494	0.58192	0.7146	FALSE
hsa-miR-181a-3p	177.822	192.19	-0.10049	0.81562	0.87083	FALSE
hsa-miR-181a-5p	6024.43	7607.52	-0.33099	0.07415	0.15981	FALSE
hsa-miR-181b-5p	2490.51	3176.5	-0.34379	0.092637	0.18161	FALSE
hsa-miR-181c-3p	41.6439	74.6124	-0.74056	0.13099	0.23191	FALSE
hsa-miR-182-5p	35.8466	45.8982	-0.30215	0.61267	0.73309	FALSE
hsa-miR-183-5p	52.3538	55.6417	-0.066384	0.89851	0.92873	FALSE
hsa-miR-184	83.9441	71.5859	0.1825	0.77795	0.85577	FALSE
hsa-miR-185-3p	53.9195	63.465	-0.20904	0.71276	0.80563	FALSE
hsa-miR-186-5p	1337.51	1765	-0.39017	0.095572	0.18521	FALSE
hsa-miR-1908-5p	86.8245	56.4865	0.48754	0.42717	0.57901	FALSE
hsa-miR-1910-5p	43.6278	50.3689	-0.18272	0.75797	0.84092	FALSE
hsa-miR-191-5p	31758.7	27616.8	0.19964	0.17504	0.29628	FALSE
hsa-miR-193a-5p	2113.12	1550.27	0.43451	0.067995	0.14933	FALSE
hsa-miR-193b-3p	143.16	195.781	-0.42826	0.24374	0.38333	FALSE
hsa-miR-193b-5p	962.096	899.625	0.091453	0.72741	0.81686	FALSE
hsa-miR-194-5p	150.846	204.725	-0.38352	0.47202	0.62799	FALSE
hsa-miR-195-3p	36.1694	71.3855	-0.84809	0.11184	0.20553	FALSE
hsa-miR-199a-3p	5161.99	5622.98	-0.1223	0.43654	0.58942	FALSE
hsa-miR-199b-5p	485.335	692.901	-0.5021	0.02033	0.055194	FALSE
hsa-miR-19b-3p	24.0493	49.8969	-0.85989	0.13728	0.24059	FALSE
hsa-miR-203a-3p	140.304	73.006	0.82571	0.11107	0.20553	FALSE
hsa-miR-203b-5p	140.304	73.006	0.82571	0.11107	0.20553	FALSE
hsa-miR-204-5p	11.5228	59.215	-1.2548	0.096074	0.18521	FALSE
hsa-miR-206	98.8267	38.9763	1.1399	0.043984	0.10312	FALSE
hsa-miR-2110	353.506	296.393	0.24195	0.37616	0.5306	FALSE
hsa-miR-212-5p	131.768	169.553	-0.34432	0.35187	0.50041	FALSE
hsa-miR-21-3p	160.278	322.225	-0.90757	0.047818	0.11136	FALSE
hsa-miR-214-3p	338.698	304.62	0.14569	0.59204	0.72084	FALSE
hsa-miR-215-5p	52.5093	27.9323	0.76095	0.18527	0.30761	FALSE
hsa-miR-218-5p	6438.13	5831.17	0.13844	0.5828	0.7146	FALSE
hsa-miR-219a-2-3p	4.82895	461.628	-1.2004	0.085034	0.17255	FALSE
hsa-miR-219b-5p	4.82895	458.235	-1.2016	0.084809	0.17255	FALSE
hsa-miR-221-5p	1206.36	975.031	0.30373	0.11631	0.21131	FALSE
hsa-miR-222-5p	118.895	59.1644	0.92549	0.031905	0.081403	FALSE
hsa-miR-223-5p	76.1286	63.309	0.2291	0.66066	0.77188	FALSE
hsa-miR-22-3p	41922.3	42444.4	-0.017711	0.89929	0.92873	FALSE
hsa-miR-224-5p	2876.94	3583.18	-0.31307	0.077471	0.16184	FALSE
hsa-miR-22-5p	798.512	1092	-0.44475	0.036603	0.089444	FALSE
hsa-miR-23a-3p	3133.14	3166.16	-0.014499	0.92782	0.95536	FALSE
hsa-miR-23a-5p	177.692	113.03	0.61773	0.080377	0.16602	FALSE
hsa-miR-23b-3p	584.783	408.499	0.50766	0.04204	0.099236	FALSE
hsa-miR-24-2-5p	213.98	353.949	-0.68106	0.048272	0.11167	FALSE
hsa-miR-25-3p	2679.41	3100.55	-0.20835	0.18901	0.31084	FALSE
hsa-miR-25-5p	40.7592	58.0665	-0.44263	0.40675	0.56129	FALSE
hsa-miR-2682-5p	162.237	217.254	-0.40403	0.22876	0.3647	FALSE
hsa-miR-27a-5p	86.1918	130.929	-0.54768	0.24414	0.38333	FALSE
hsa-miR-27b-5p	193.769	236.218	-0.2692	0.42559	0.57901	FALSE
hsa-miR-28-3p	3083	3068.26	0.005915	0.97473	0.98038	FALSE
hsa-miR-296-3p	417.121	530.199	-0.33661	0.23024	0.36481	FALSE
hsa-miR-299-3p	78.4471	81.4187	-0.034201	0.94546	0.97059	FALSE
hsa-miR-29a-3p	9532.8	11711.1	-0.29353	0.0594	0.13444	FALSE
hsa-miR-29b-3p	120.735	62.5109	0.85518	0.066859	0.14777	FALSE
hsa-miR-30a-3p	1372.56	1598.25	-0.21434	0.28387	0.43203	FALSE
hsa-miR-30b-5p	44.7281	50.1764	-0.12359	0.83341	0.88438	FALSE
hsa-miR-30c-2-3p	207.719	320.197	-0.58467	0.11382	0.20787	FALSE
hsa-miR-30c-5p	867.985	1013.09	-0.21216	0.4427	0.59542	FALSE
hsa-miR-30e-3p	242.86	271.313	-0.14293	0.69322	0.79389	FALSE
hsa-miR-3117-3p	215.273	238.969	-0.14174	0.67864	0.78235	FALSE
hsa-miR-3120-5p	141.033	99.9234	0.46593	0.22398	0.36149	FALSE
hsa-miR-3158-3p	34.9265	59.9525	-0.65601	0.24643	0.38345	FALSE
hsa-miR-3158-5p	34.9265	59.9525	-0.65601	0.24643	0.38345	FALSE
hsa-miR-31-5p	214.949	300.186	-0.46684	0.10844	0.2045	FALSE
hsa-miR-3177-3p	78.327	50.5452	0.50665	0.3739	0.52957	FALSE
hsa-miR-320a-3p	75991.4	70797	0.10112	0.49654	0.64774	FALSE
hsa-miR-320d	592.719	568.434	0.056179	0.8137	0.87083	FALSE
hsa-miR-323a-5p	348.114	178.008	0.89149	0.02036	0.055194	FALSE
hsa-miR-328-3p	2291.25	2927.69	-0.34935	0.058576	0.13372	FALSE
hsa-miR-329-3p	313.751	200.126	0.62512	0.037242	0.090371	FALSE
hsa-miR-330-3p	447.169	460.268	-0.042092	0.85774	0.90193	FALSE
hsa-miR-330-5p	43.7115	99.8667	-1.0547	0.032284	0.081772	FALSE
hsa-miR-331-5p	181.445	140.081	0.35769	0.3462	0.49437	FALSE
hsa-miR-335-5p	69.3264	110.465	-0.60256	0.18516	0.30761	FALSE
hsa-miR-337-3p	112.201	74.5293	0.5423	0.20668	0.33671	FALSE
hsa-miR-339-3p	126.39	217.237	-0.73933	0.028376	0.073481	FALSE
hsa-miR-342-3p	41.7276	60.6148	-0.45472	0.38765	0.54239	FALSE
hsa-miR-342-5p	152.327	132.725	0.18105	0.64639	0.76552	FALSE
hsa-miR-345-5p	115.968	196.267	-0.70029	0.077794	0.16184	FALSE
hsa-miR-34a-5p	87.1366	138.667	-0.61619	0.11819	0.21361	FALSE
hsa-miR-34c-5p	415.747	625.233	-0.56577	0.059666	0.13444	FALSE
hsa-miR-3529-3p	2126.88	2033.74	0.064467	0.80314	0.86281	FALSE
hsa-miR-3605-3p	142.227	222.496	-0.61556	0.075489	0.16167	FALSE
hsa-miR-3605-5p	59.9913	51.6633	0.19259	0.71021	0.80563	FALSE
hsa-miR-361-3p	1905.88	2580.41	-0.43067	0.020173	0.055194	FALSE
hsa-miR-3615	830.917	626.875	0.39009	0.12852	0.22988	FALSE
hsa-miR-361-5p	552.977	715.064	-0.36418	0.10652	0.20198	FALSE
hsa-miR-365a-3p	60.2069	71.4523	-0.21592	0.64996	0.76713	FALSE
hsa-miR-365a-5p	90.6261	71.5921	0.29968	0.54748	0.69588	FALSE
hsa-miR-369-5p	373.278	388.789	-0.055919	0.83124	0.88438	FALSE
hsa-miR-370-3p	8576.88	7326.81	0.2221	0.30948	0.46091	FALSE
hsa-miR-374b-5p	52.3538	40.5463	0.32345	0.55566	0.70106	FALSE
hsa-miR-374c-3p	52.3538	40.5463	0.32345	0.55566	0.70106	FALSE
hsa-miR-376c-3p	41.8831	38.4639	0.11055	0.84441	0.89061	FALSE
hsa-miR-377-3p	38.0461	45.6226	-0.19071	0.75852	0.84092	FALSE
hsa-miR-377-5p	58.2101	48.2136	0.21894	0.69688	0.79545	FALSE
hsa-miR-378d	65.1313	31.9107	0.89228	0.092332	0.18161	FALSE
hsa-miR-379-5p	7117.85	6589.85	0.10965	0.48581	0.64098	FALSE
hsa-miR-381-3p	4230.56	5733.44	-0.43092	0.031334	0.08054	FALSE
hsa-miR-382-3p	267.374	230.36	0.20079	0.50887	0.66134	FALSE
hsa-miR-382-5p	8469.79	8957.23	-0.079715	0.60702	0.72885	FALSE
hsa-miR-3909	23.8102	55.2589	-1.0107	0.077889	0.16184	FALSE
hsa-miR-3928-3p	25.7823	48.1872	-0.72118	0.22818	0.3647	FALSE
hsa-miR-410-3p	385.194	303.51	0.33732	0.22912	0.3647	FALSE
hsa-miR-421	152.651	136.724	0.15565	0.67382	0.78199	FALSE
hsa-miR-425-3p	151.682	94.0854	0.64136	0.086656	0.17397	FALSE
hsa-miR-425-5p	477.039	317.596	0.56843	0.02141	0.057148	FALSE
hsa-miR-431-3p	100.143	77.2336	0.32002	0.55762	0.70106	FALSE
hsa-miR-4485-3p	38.2133	44.4883	-0.16202	0.78774	0.85957	FALSE
hsa-miR-450a-5p	457.294	612.167	-0.41311	0.075944	0.16167	FALSE
hsa-miR-450b-5p	359.937	277.603	0.3665	0.18716	0.30925	FALSE
hsa-miR-451a	344.279	4243.14	-1.5376	0.041819	0.099236	FALSE
hsa-miR-452-5p	136.837	254.95	-0.84033	0.018451	0.052053	FALSE
hsa-miR-455-3p	25.615	60.0092	-1.0375	0.061325	0.13729	FALSE
hsa-miR-483-3p	42.3249	83.015	-0.84093	0.1096	0.20553	FALSE
hsa-miR-483-5p	60.9951	65.3813	-0.093555	0.86423	0.90498	FALSE
hsa-miR-485-3p	1665.27	1676.72	-0.010845	0.95729	0.97545	FALSE
hsa-miR-485-5p	3849.6	3331.1	0.2039	0.31763	0.46582	FALSE
hsa-miR-487a-5p	70.594	56.7761	0.28614	0.57512	0.71273	FALSE
hsa-miR-487b-3p	312.616	248.613	0.32217	0.32262	0.47037	FALSE
hsa-miR-490-5p	63.9484	132.752	-0.93624	0.050131	0.1152	FALSE
hsa-miR-493-5p	1443.77	1647.7	-0.18415	0.41899	0.57256	FALSE
hsa-miR-494-3p	1047.9	843.709	0.30765	0.17438	0.29628	FALSE
hsa-miR-499a-5p	125.721	71.6953	0.73911	0.11195	0.20553	FALSE
hsa-miR-499b-3p	125.721	70.7007	0.75711	0.10366	0.19763	FALSE
hsa-miR-500a-3p	109.107	133.607	-0.27034	0.53174	0.67836	FALSE
hsa-miR-502-3p	52.5093	79.7252	-0.5244	0.28706	0.43497	FALSE
hsa-miR-503-5p	3894.1	5162.54	-0.39792	0.081037	0.16639	FALSE
hsa-miR-505-3p	194.33	206.193	-0.085703	0.78684	0.85957	FALSE
hsa-miR-539-3p	159.81	123.229	0.35567	0.38547	0.54153	FALSE
hsa-miR-542-3p	174.333	291.015	-0.70372	0.022079	0.058484	FALSE
hsa-miR-549a-3p	216.539	260.903	-0.2598	0.4191	0.57256	FALSE
hsa-miR-549a-5p	217.196	255.93	-0.22949	0.47804	0.63313	FALSE
hsa-miR-550a-3-5p	49.186	72.8095	-0.49717	0.31249	0.46142	FALSE
hsa-miR-550a-5p	49.186	72.8095	-0.49717	0.31249	0.46142	FALSE
hsa-miR-550b-3p	48.2058	48.094	0.0097622	0.98571	0.98856	FALSE
hsa-miR-574-3p	847.743	717.458	0.22962	0.39699	0.55323	FALSE
hsa-miR-576-3p	46.6519	93.4371	-0.86687	0.087735	0.17397	FALSE
hsa-miR-584-5p	989.937	601.111	0.67887	0.039916	0.095524	FALSE
hsa-miR-589-5p	133.86	86.3878	0.5676	0.17595	0.29638	FALSE
hsa-miR-625-3p	69.1956	57.5114	0.2374	0.67666	0.78235	FALSE
hsa-miR-625-5p	48.5168	34.4489	0.42069	0.47235	0.62799	FALSE
hsa-miR-628-3p	41.082	36.0654	0.15818	0.77932	0.85577	FALSE
hsa-miR-652-3p	168.882	96.4838	0.75769	0.035648	0.088894	FALSE
hsa-miR-656-3p	150.893	82.7091	0.81143	0.036121	0.088894	FALSE
hsa-miR-660-5p	55.2943	80.6368	-0.47078	0.33769	0.48421	FALSE
hsa-miR-664a-5p	206.103	240.379	-0.21397	0.56403	0.70657	FALSE
hsa-miR-668-3p	52.1265	80.8759	-0.56629	0.25155	0.38968	FALSE
hsa-miR-671-3p	278.526	373.291	-0.41189	0.13563	0.23891	FALSE
hsa-miR-671-5p	47.2739	35.0911	0.34311	0.59914	0.72354	FALSE
hsa-miR-6716-3p	35.4048	79.5753	-0.98019	0.076801	0.16184	FALSE
hsa-miR-708-3p	88.7023	120.002	-0.3964	0.33348	0.48087	FALSE
hsa-miR-744-5p	7600.55	7250.22	0.066565	0.72112	0.81243	FALSE
hsa-miR-758-3p	444.946	280.2	0.63918	0.018731	0.052416	FALSE
hsa-miR-7-5p	2126.88	2033.74	0.064467	0.80314	0.86281	FALSE
hsa-miR-760	146.482	85.067	0.69074	0.12921	0.22992	FALSE
hsa-miR-769-5p	868.546	1035.42	-0.25026	0.21333	0.34591	FALSE
hsa-miR-7704	159.832	78.3579	0.89873	0.069659	0.15202	FALSE
hsa-miR-7706	255.589	288.106	-0.16931	0.63362	0.75494	FALSE
hsa-miR-874-3p	157.863	118.945	0.37887	0.40763	0.56129	FALSE
hsa-miR-877-5p	81.7575	63.1794	0.33243	0.47166	0.62799	FALSE
hsa-miR-889-3p	177.943	160.885	0.14471	0.71178	0.80563	FALSE
hsa-miR-92a-3p	28829.4	27896.1	0.046666	0.79341	0.86281	FALSE
hsa-miR-92b-3p	6397.13	6395.68	-0.0001415	0.99952	0.99952	FALSE
hsa-miR-93-5p	1553.26	1814.56	-0.21835	0.29825	0.44609	FALSE
hsa-miR-937-3p	90.5307	100.685	-0.14233	0.74966	0.83643	FALSE
hsa-miR-941	407.62	578.174	-0.48223	0.12244	0.22013	FALSE
hsa-miR-95-3p	28.7946	59.8958	-0.85038	0.16428	0.2822	FALSE
hsa-miR-9-5p	177.645	3122.4	-1.3578	0.065781	0.14632	FALSE
hsa-miR-98-5p	190.816	314.284	-0.67954	0.037694	0.090832	FALSE
hsa-miR-99b-3p	1974.74	2375.16	-0.26117	0.26291	0.4019	FALSE
hsa-miR-99b-5p	63749.2	55944.6	0.18546	0.31815	0.46582	FALSE
novel_23	12522.3	14197.7	-0.17368	0.57065	0.71194	FALSE
novel_24	103.844	2.84408	0.22167	0.5802	0.7146	FALSE

## Sheet: TableS7
Table S7:Differential analysis IPF2vsNL
miRNA	IPF2-eadcount	NL-readcount	log2FoldChange	pval	padj	significant
hsa-let-7c-5p	3205.94	7730.89	-1.2443	9.6537e-11	4.6499e-09	TRUE
hsa-miR-122-5p	334107	112185	1.5467	1.6238e-17	1.1732e-15	TRUE
hsa-miR-122b-3p	334107	112185	1.5467	1.623e-17	1.1732e-15	TRUE
hsa-miR-129-5p	1381.18	379.493	1.8152	4.1671e-16	2.4086e-14	TRUE
hsa-miR-1299	211.15	50.9642	1.7458	0.00024973	0.0048114	TRUE
hsa-miR-1303	163.574	63.9972	1.2137	0.0024249	0.03504	TRUE
hsa-miR-133a-3p	133.319	36.1325	1.5317	0.00376	0.049393	TRUE
hsa-miR-138-5p	158.078	12.2897	2.5837	3.8096e-05	0.00091747	TRUE
hsa-miR-143-3p	121690	247404	-0.99751	4.7015e-06	0.00015097	TRUE
hsa-miR-148a-3p	33660	8488.44	1.6696	0.00095375	0.015313	TRUE
hsa-miR-181a-2-3p	881.274	2156.5	-1.2446	2.1617e-06	7.8093e-05	TRUE
hsa-miR-193a-5p	2128.78	1266.73	0.72581	0.0029342	0.04038	TRUE
hsa-miR-200c-3p	201.71	13.2994	2.1989	0.0012007	0.018264	TRUE
hsa-miR-221-3p	24253.6	11776.4	1.0204	2.2927e-07	9.4657e-06	TRUE
hsa-miR-221-5p	1794.17	796.21	1.0767	0.0039682	0.049861	TRUE
hsa-miR-222-3p	149166	57423.2	1.3043	2.453e-05	0.00064447	TRUE
hsa-miR-323b-3p	280.037	686.557	-1.2114	0.00030106	0.005438	TRUE
hsa-miR-339-5p	289.289	130.91	1.0852	0.00038864	0.0066068	TRUE
hsa-miR-424-3p	2915.2	5890.43	-0.98751	8.6442e-06	0.00024982	TRUE
hsa-miR-4326	957.291	2.65988	6.8393	5.6817e-43	8.2101e-41	TRUE
hsa-miR-615-3p	246.988	5261.81	-4.1917	1.2776e-45	3.6922e-43	TRUE
hsa-miR-708-3p	267.127	97.9502	1.3616	5.6343e-05	0.0011631	TRUE
hsa-miR-708-5p	482.178	187.245	1.2851	4.8773e-05	0.0010843	TRUE
hsa-let-7a-2-3p	51.1936	21.4391	1.0334	0.054408	NA	NA
hsa-let-7c-3p	0	4.11791	-0.55593	0.28435	NA	NA
hsa-let-7f-1-3p	2	0	0.24531	0.50471	NA	NA
hsa-let-7f-2-3p	3.07244	1.65357	0.18532	0.73352	NA	NA
hsa-let-7i-3p	21.2173	14.0427	0.37671	0.5812	NA	NA
hsa-miR-100-3p	4.54487	0	0.79571	0.16122	NA	NA
hsa-miR-10394-3p	0	2.59583	-0.27273	0.48832	NA	NA
hsa-miR-10395-3p	1.07243	0	0.13795	0.62762	NA	NA
hsa-miR-10399-3p	0	4.18536	-0.60925	0.25542	NA	NA
hsa-miR-10399-5p	3.60001	3.115	0.039671	0.93841	NA	NA
hsa-miR-10401-3p	34.7417	24.6502	0.40514	0.48018	NA	NA
hsa-miR-10526-3p	0	0	NA	NA	NA	NA
hsa-miR-10527-5p	39.0314	48.6178	-0.25001	0.6291	NA	NA
hsa-miR-105-5p	1.6	2.75595	-0.086456	0.85168	NA	NA
hsa-miR-106a-5p	7.87245	4.31345	0.38844	0.567	NA	NA
hsa-miR-106b-5p	37.652	68.9545	-0.64844	0.25322	NA	NA
hsa-miR-10b-3p	22.8865	8.65892	0.848	0.20774	NA	NA
hsa-miR-1185-5p	0	3.115	-0.31269	0.45227	NA	NA
hsa-miR-1193	4.27244	0.77875	0.49439	0.39035	NA	NA
hsa-miR-1197	25.6346	38.9307	-0.38262	0.55904	NA	NA
hsa-miR-12114	1.07243	0	0.13795	0.62762	NA	NA
hsa-miR-12136	31.7038	7.91219	1.2153	0.071788	NA	NA
hsa-miR-122-3p	41.3557	23.3843	0.59495	0.32332	NA	NA
hsa-miR-1224-5p	0	0.55119	-0.071868	0.73956	NA	NA
hsa-miR-1226-3p	8.16216	3.85833	0.30802	0.62117	NA	NA
hsa-miR-1226-5p	4.94487	0	0.84907	0.14243	NA	NA
hsa-miR-1227-3p	0	0	NA	NA	NA	NA
hsa-miR-1228-3p	8.14488	4.54101	0.40953	0.55168	NA	NA
hsa-miR-1228-5p	9.07245	17.4527	-0.45643	0.50822	NA	NA
hsa-miR-1229-3p	1.2	1.58952	-0.047287	0.92556	NA	NA
hsa-miR-122b-5p	48.8454	27.0185	0.64398	0.25982	NA	NA
hsa-miR-1231	0	0.55119	-0.071868	0.73956	NA	NA
hsa-miR-1233-3p	0	0	NA	NA	NA	NA
hsa-miR-1234-3p	0	1.29792	-0.1561	0.61392	NA	NA
hsa-miR-124-3p	2.80001	9.37022	-0.3052	0.57631	NA	NA
hsa-miR-1244	6.00001	0	0.55552	0.27278	NA	NA
hsa-miR-1245a	4.4173	2.20476	0.2238	0.69785	NA	NA
hsa-miR-1245b-3p	1.07243	6.6497	-0.70711	0.26044	NA	NA
hsa-miR-124-5p	1.07243	0	0.13795	0.62762	NA	NA
hsa-miR-1252-5p	3.21729	1.5575	0.12388	0.79189	NA	NA
hsa-miR-1255a	0	5.77488	-0.81188	0.16495	NA	NA
hsa-miR-1255b-5p	0	0.259583	-0.036334	0.81531	NA	NA
hsa-miR-1260b	9.34488	11.0272	-0.089407	0.89668	NA	NA
hsa-miR-1267	4.00001	0	0.41933	0.35907	NA	NA
hsa-miR-1269a	1.07243	0	0.13795	0.62762	NA	NA
hsa-miR-1270	4.80001	2.20476	0.18755	0.71142	NA	NA
hsa-miR-1271-5p	60.2487	35.4532	0.64122	0.22754	NA	NA
hsa-miR-1273c	2.14486	3.115	-0.086935	0.85564	NA	NA
hsa-miR-1276	0	0.55119	-0.071868	0.73956	NA	NA
hsa-miR-1277-5p	0	4.28143	-0.70033	0.21248	NA	NA
hsa-miR-1278	15.2519	8.52743	0.3523	0.60449	NA	NA
hsa-miR-128-1-5p	12.9795	0	1.7277	0.010254	NA	NA
hsa-miR-1282	2.14486	0	0.24246	0.50743	NA	NA
hsa-miR-1284	4.67244	0.55119	0.59609	0.29856	NA	NA
hsa-miR-1285-3p	39.959	33.8637	0.20218	0.70814	NA	NA
hsa-miR-1285-5p	2	1.5575	0.048873	0.91402	NA	NA
hsa-miR-1288-3p	0	4.40952	-0.37517	0.40068	NA	NA
hsa-miR-1289	2.14486	2.75595	-0.050646	0.91249	NA	NA
hsa-miR-1290	1.07243	1.91315	-0.13591	0.78331	NA	NA
hsa-miR-1291	5.87244	8.56285	-0.21408	0.75584	NA	NA
hsa-miR-129-1-3p	0	3.73024	-0.62526	0.24876	NA	NA
hsa-miR-129-2-3p	3.21729	5.93499	-0.26154	0.67142	NA	NA
hsa-miR-1293	8.83459	15.2125	-0.49952	0.46239	NA	NA
hsa-miR-1294	14.1795	16.1514	-0.13211	0.84075	NA	NA
hsa-miR-1296-5p	61.3903	35.905	0.64516	0.19719	NA	NA
hsa-miR-1298-5p	7.50702	61.7332	-0.12875	0.68283	NA	NA
hsa-miR-1302	0	0	NA	NA	NA	NA
hsa-miR-1304-5p	6.40002	10.1524	-0.22215	0.74032	NA	NA
hsa-miR-1306-3p	5.74487	6.97333	-0.11222	0.87075	NA	NA
hsa-miR-1306-5p	11.8897	7.71665	0.20779	0.74615	NA	NA
hsa-miR-1307-5p	44.3244	33.4052	0.32835	0.5925	NA	NA
hsa-miR-130a-5p	7.90702	0.55119	0.73262	0.21572	NA	NA
hsa-miR-130b-3p	36.3417	62.1801	-0.62362	0.22437	NA	NA
hsa-miR-133a-5p	0	0	NA	NA	NA	NA
hsa-miR-133b	1.2	1.10238	0.022535	0.9547	NA	NA
hsa-miR-1343-5p	0	0	NA	NA	NA	NA
hsa-miR-134-3p	0	2.75595	-0.27074	0.49005	NA	NA
hsa-miR-135a-2-3p	0	0.55119	-0.071868	0.73956	NA	NA
hsa-miR-135a-3p	1.07243	1.10238	-0.0076274	0.98411	NA	NA
hsa-miR-135a-5p	0.400001	6.06309	-0.44533	0.38107	NA	NA
hsa-miR-135b-3p	0.400001	0	0.058798	0.75733	NA	NA
hsa-miR-135b-5p	1.2	14.8821	-0.61909	0.2801	NA	NA
hsa-miR-136-5p	16.6725	23.8462	-0.23442	0.73408	NA	NA
hsa-miR-137-3p	12.6725	10.5755	0.14546	0.8329	NA	NA
hsa-miR-137-5p	33.9244	41.6444	-0.19625	0.73396	NA	NA
hsa-miR-138-1-3p	20.2141	0.55119	1.8712	0.0064617	NA	NA
hsa-miR-139-3p	35.8314	21.574	0.49425	0.43468	NA	NA
hsa-miR-141-3p	6.16216	0	0.87355	0.13436	NA	NA
hsa-miR-141-5p	0	0	NA	NA	NA	NA
hsa-miR-142-3p	18.3243	13.4915	0.29012	0.65821	NA	NA
hsa-miR-144-3p	33.0141	31.396	0.071999	0.89719	NA	NA
hsa-miR-144-5p	56.7006	22.0612	0.95224	0.12569	NA	NA
hsa-miR-1468-5p	36.6487	62.7988	-0.6725	0.1896	NA	NA
hsa-miR-146b-3p	26.8346	35.5173	-0.25901	0.6753	NA	NA
hsa-miR-147b-3p	0	6.39011	-0.95706	0.11782	NA	NA
hsa-miR-148b-5p	28.5038	30.7133	-0.097455	0.87283	NA	NA
hsa-miR-151b	3.47244	6.80981	-0.33472	0.61801	NA	NA
hsa-miR-152-5p	22.0865	17.2538	0.21385	0.74453	NA	NA
hsa-miR-153-3p	0	1.10238	-0.1314	0.6463	NA	NA
hsa-miR-1538	1.07243	0	0.13795	0.62762	NA	NA
hsa-miR-154-3p	14.4346	1.36196	1.5017	0.029358	NA	NA
hsa-miR-154-5p	17.507	6.9413	0.8338	0.21311	NA	NA
hsa-miR-15a-5p	10.1449	2.20476	0.62898	0.31813	NA	NA
hsa-miR-15b-3p	41.1762	29.97	0.37744	0.47891	NA	NA
hsa-miR-15b-5p	13.8897	18.1674	-0.21984	0.74578	NA	NA
hsa-miR-17-3p	3.47244	0	0.62039	0.23715	NA	NA
hsa-miR-181b-2-3p	0	0.55119	-0.071868	0.73956	NA	NA
hsa-miR-181b-3p	0	4.47696	-0.69037	0.21624	NA	NA
hsa-miR-181c-5p	26.0865	33.0816	-0.27555	0.63927	NA	NA
hsa-miR-181d-3p	1.07243	0.55119	0.06257	0.85932	NA	NA
hsa-miR-182-5p	54.3179	37.5653	0.38969	0.49359	NA	NA
hsa-miR-183-3p	0	0.55119	-0.071868	0.73956	NA	NA
hsa-miR-183-5p	59.4249	45.4067	0.29059	0.60195	NA	NA
hsa-miR-184	25.5762	58.2728	-0.77967	0.23822	NA	NA
hsa-miR-185-3p	17.2346	51.9705	-1.1293	0.068236	NA	NA
hsa-miR-186-3p	2.80001	0	0.32074	0.43554	NA	NA
hsa-miR-187-3p	2	3.43863	-0.16008	0.78497	NA	NA
hsa-miR-188-5p	0	1.91315	-0.33456	0.43874	NA	NA
hsa-miR-18a-3p	21.5762	12.3251	0.37142	0.59052	NA	NA
hsa-miR-18a-5p	23.9416	22.4421	0.067146	0.91508	NA	NA
hsa-miR-18b-5p	0.800002	0	0.11138	0.66572	NA	NA
hsa-miR-1908-3p	0	0	NA	NA	NA	NA
hsa-miR-1909-3p	2.80001	0	0.32074	0.43554	NA	NA
hsa-miR-1909-5p	2.80001	2.85542	0.00089027	0.99857	NA	NA
hsa-miR-190a-5p	6.43459	0	0.51922	0.29402	NA	NA
hsa-miR-190b-5p	0.400001	20.3402	-1.9286	0.0051651	NA	NA
hsa-miR-1910-3p	0	0	NA	NA	NA	NA
hsa-miR-1910-5p	28.0865	41.2315	-0.43994	0.45914	NA	NA
hsa-miR-191-3p	32.1968	24.1665	0.31906	0.59518	NA	NA
hsa-miR-1914-3p	0	0	NA	NA	NA	NA
hsa-miR-1914-5p	10.4173	15.5042	-0.31937	0.63514	NA	NA
hsa-miR-192-3p	0.400001	0	0.058798	0.75733	NA	NA
hsa-miR-193a-3p	0	2.59583	-0.27273	0.48832	NA	NA
hsa-miR-194-3p	0	0.77875	-0.1002	0.69165	NA	NA
hsa-miR-195-3p	36.5211	58.3893	-0.57647	0.28757	NA	NA
hsa-miR-195-5p	9.87245	9.43767	0.069124	0.92012	NA	NA
hsa-miR-196a-5p	0.800002	6.87726	-0.77776	0.22228	NA	NA
hsa-miR-196b-5p	12.4519	6.51821	0.44471	0.51941	NA	NA
hsa-miR-1972	0	0.77875	-0.1002	0.69165	NA	NA
hsa-miR-197-5p	6.43459	1.29792	0.33694	0.51391	NA	NA
hsa-miR-19a-3p	31.6519	18.6158	0.56884	0.36891	NA	NA
hsa-miR-19b-3p	46.4108	40.7376	0.14595	0.77742	NA	NA
hsa-miR-200a-5p	14.9968	6.19458	0.65054	0.34522	NA	NA
hsa-miR-200b-5p	13.3622	1.5575	1.1067	0.10144	NA	NA
hsa-miR-200c-5p	0	0	NA	NA	NA	NA
hsa-miR-202-5p	5.08973	0	0.78068	0.16686	NA	NA
hsa-miR-204-5p	2.94486	48.117	-1.6444	0.016943	NA	NA
hsa-miR-205-5p	2.80001	1.91315	0.13289	0.80832	NA	NA
hsa-miR-206	36.4692	31.7482	0.16968	0.78623	NA	NA
hsa-miR-208b-3p	8.16216	19.0068	-0.79018	0.23664	NA	NA
hsa-miR-20b-5p	0.400001	0.259583	0.025756	0.92244	NA	NA
hsa-miR-210-5p	8.56217	9.08542	-0.041246	0.94929	NA	NA
hsa-miR-211-3p	0	0	NA	NA	NA	NA
hsa-miR-2115-3p	3.21729	0	0.32815	0.4293	NA	NA
hsa-miR-2116-3p	11.0725	6.45416	0.38362	0.57653	NA	NA
hsa-miR-212-3p	1.07243	0.55119	0.06257	0.85932	NA	NA
hsa-miR-215-5p	32.7071	22.8011	0.39367	0.53534	NA	NA
hsa-miR-216a-3p	30.5557	1.88113	1.6102	0.01922	NA	NA
hsa-miR-216a-5p	33.1005	4.41292	0.99213	0.13825	NA	NA
hsa-miR-216b-5p	53.3491	1.88113	1.7401	0.011074	NA	NA
hsa-miR-217-3p	0	0	NA	NA	NA	NA
hsa-miR-217-5p	20.5795	36.3281	-0.61523	0.28741	NA	NA
hsa-miR-219a-1-3p	23.1589	15.7992	0.30042	0.65558	NA	NA
hsa-miR-219a-5p	0	2.36827	-0.41324	0.37779	NA	NA
hsa-miR-219b-3p	0	3.85833	-0.34315	0.42629	NA	NA
hsa-miR-223-3p	0.800002	9.11404	-1.0181	0.12504	NA	NA
hsa-miR-223-5p	47.7384	51.7362	-0.11078	0.82128	NA	NA
hsa-miR-224-3p	0	0.55119	-0.071868	0.73956	NA	NA
hsa-miR-2276-3p	0	1.65357	-0.18321	0.58128	NA	NA
hsa-miR-2277-3p	1.2	1.65357	-0.035237	0.93306	NA	NA
hsa-miR-2277-5p	4.80001	5.90297	-0.066115	0.91832	NA	NA
hsa-miR-2278	0	0.55119	-0.071868	0.73956	NA	NA
hsa-miR-2355-3p	12.4173	28.2169	-0.74049	0.25518	NA	NA
hsa-miR-2355-5p	0	0.55119	-0.071868	0.73956	NA	NA
hsa-miR-24-1-5p	12	9.30958	0.15741	0.8142	NA	NA
hsa-miR-2467-3p	0	0.55119	-0.071868	0.73956	NA	NA
hsa-miR-25-5p	37.5762	47.4547	-0.29359	0.56886	NA	NA
hsa-miR-26a-2-3p	3.47244	2.07667	0.15882	0.78094	NA	NA
hsa-miR-26b-3p	22.4346	24.9452	-0.084828	0.89415	NA	NA
hsa-miR-299-5p	12.8	16.1868	-0.12193	0.85789	NA	NA
hsa-miR-29a-5p	4.80001	1.84911	0.33212	0.57207	NA	NA
hsa-miR-29b-1-5p	38.1384	11.7419	1.1965	0.053299	NA	NA
hsa-miR-29b-2-5p	20.5038	8.13975	0.58238	0.39676	NA	NA
hsa-miR-29c-3p	7.07245	18.5837	-0.701	0.30791	NA	NA
hsa-miR-29c-5p	5.36216	19.1956	-0.58415	0.36709	NA	NA
hsa-miR-301a-3p	3.34487	1.5575	0.21428	0.70523	NA	NA
hsa-miR-301a-5p	7.6173	7.55654	0.027083	0.96871	NA	NA
hsa-miR-301b-3p	1.07243	6.71374	-0.7132	0.25745	NA	NA
hsa-miR-302a-5p	3.07244	3.89375	-0.082176	0.88811	NA	NA
hsa-miR-302c-3p	0	0	NA	NA	NA	NA
hsa-miR-3064-5p	7.07245	12.5206	-0.37616	0.58585	NA	NA
hsa-miR-3065-3p	6.43459	19.8428	-0.091806	0.78174	NA	NA
hsa-miR-3065-5p	2.14486	10.7322	-0.53093	0.37422	NA	NA
hsa-miR-3074-3p	12	10.0563	0.11269	0.86627	NA	NA
hsa-miR-30b-3p	15.4725	9.66523	0.35706	0.60481	NA	NA
hsa-miR-30b-5p	46.1211	40.9297	0.1536	0.77209	NA	NA
hsa-miR-30c-1-3p	13.507	27.15	-0.73456	0.2392	NA	NA
hsa-miR-30d-3p	21.2865	15.4721	0.26256	0.69092	NA	NA
hsa-miR-3121-3p	0	1.10238	-0.1314	0.6463	NA	NA
hsa-miR-3124-5p	6.96216	0	1.039	0.089019	NA	NA
hsa-miR-3125	4.8173	0.55119	0.63252	0.28025	NA	NA
hsa-miR-3126-3p	0	1.5575	-0.18173	0.583	NA	NA
hsa-miR-3126-5p	13.6	10.1524	0.18355	0.78513	NA	NA
hsa-miR-3127-3p	11.0897	0	1.5717	0.017959	NA	NA
hsa-miR-3127-5p	5.08973	2.33625	0.24414	0.68027	NA	NA
hsa-miR-3129-3p	10.9622	7.23291	0.34435	0.61481	NA	NA
hsa-miR-3129-5p	27.4314	25.9802	0.033223	0.95603	NA	NA
hsa-miR-3137	2.14486	0.55119	0.16932	0.67822	NA	NA
hsa-miR-3138	5.74487	7.94421	-0.16117	0.81161	NA	NA
hsa-miR-31-3p	3.20001	0	0.35533	0.40714	NA	NA
hsa-miR-3140-3p	0.400001	2.75595	-0.24161	0.57822	NA	NA
hsa-miR-3145-5p	0	1.81708	-0.20609	0.55559	NA	NA
hsa-miR-3148	2.14486	0	0.24246	0.50743	NA	NA
hsa-miR-3150a-5p	0	3.85833	-0.34315	0.42629	NA	NA
hsa-miR-3150b-3p	0.400001	2.20476	-0.19569	0.63569	NA	NA
hsa-miR-3151-5p	0	0	NA	NA	NA	NA
hsa-miR-3152-3p	2.80001	0	0.32074	0.43554	NA	NA
hsa-miR-3154	2.14486	2.33625	-0.028973	0.95007	NA	NA
hsa-miR-3155a	0	3.37458	-0.33154	0.43619	NA	NA
hsa-miR-3155b	1.07243	0	0.13795	0.62762	NA	NA
hsa-miR-3156-5p	0	1.65357	-0.18321	0.58128	NA	NA
hsa-miR-3157-3p	0	4.15333	-0.38418	0.39406	NA	NA
hsa-miR-3157-5p	1.6	0	0.20392	0.54794	NA	NA
hsa-miR-3158-3p	35.4141	49.0477	-0.37143	0.5016	NA	NA
hsa-miR-3158-5p	35.4141	49.0477	-0.37143	0.5016	NA	NA
hsa-miR-3159	0	0	NA	NA	NA	NA
hsa-miR-3161	3.21729	0	0.32815	0.4293	NA	NA
hsa-miR-3163	0	3.14702	-0.50528	0.31559	NA	NA
hsa-miR-3164	1.07243	5.77488	-0.56665	0.34446	NA	NA
hsa-miR-3167	24.9211	7.26833	0.6067	0.36055	NA	NA
hsa-miR-3173-3p	0	0	NA	NA	NA	NA
hsa-miR-3173-5p	4.27244	4.54101	-0.0085001	0.98991	NA	NA
hsa-miR-3174	12.7243	4.44494	0.58061	0.3932	NA	NA
hsa-miR-3175	10.5622	2.20476	0.69764	0.27963	NA	NA
hsa-miR-3176	2.14486	4.41292	-0.16702	0.73728	NA	NA
hsa-miR-3177-3p	41.7038	41.395	-4.124e-06	0.99999	NA	NA
hsa-miR-3179	5.47244	5.12422	0.074844	0.912	NA	NA
hsa-miR-3180	58.266	38.0457	0.53514	0.2863	NA	NA
hsa-miR-3180-3p	58.266	38.0457	0.53514	0.2863	NA	NA
hsa-miR-3180-5p	12.5795	0	1.6735	0.012522	NA	NA
hsa-miR-3183	0	4.15333	-0.38418	0.39406	NA	NA
hsa-miR-3187-3p	34.5795	18.8113	0.6425	0.31182	NA	NA
hsa-miR-3187-5p	0	1.65357	-0.18321	0.58128	NA	NA
hsa-miR-3190-3p	5.36216	2.43232	0.24662	0.67288	NA	NA
hsa-miR-3191-5p	5.36216	1.65357	0.23716	0.63128	NA	NA
hsa-miR-3192-5p	0	4.2494	-0.69009	0.21697	NA	NA
hsa-miR-3198	0	3.66619	-0.55957	0.28294	NA	NA
hsa-miR-3199	9.36217	10.54	-0.094252	0.89066	NA	NA
hsa-miR-3200-3p	1.2	2.85542	-0.15204	0.74503	NA	NA
hsa-miR-3202	0	1.81708	-0.20609	0.55559	NA	NA
hsa-miR-320a-5p	0	0.55119	-0.071868	0.73956	NA	NA
hsa-miR-320e	0	1.81708	-0.20609	0.55559	NA	NA
hsa-miR-323b-5p	0	3.69821	-0.60522	0.25879	NA	NA
hsa-miR-32-3p	0	1.65357	-0.18321	0.58128	NA	NA
hsa-miR-324-3p	1.6	3.85833	-0.16186	0.73814	NA	NA
hsa-miR-324-5p	5.87244	9.72928	-0.2924	0.67106	NA	NA
hsa-miR-32-5p	10.9795	8.98255	0.12776	0.85312	NA	NA
hsa-miR-326	2	2.75595	-0.048788	0.91739	NA	NA
hsa-miR-328-5p	1.07243	0	0.13795	0.62762	NA	NA
hsa-miR-329-5p	14.7243	5.70743	0.6895	0.31784	NA	NA
hsa-miR-331-3p	1.47243	4.63708	-0.45989	0.46285	NA	NA
hsa-miR-337-5p	9.61731	9.46969	0.04483	0.94812	NA	NA
hsa-miR-338-3p	2.14486	10.7322	-0.53093	0.37422	NA	NA
hsa-miR-338-5p	6.43459	19.8428	-0.091806	0.78174	NA	NA
hsa-miR-33a-3p	0	1.65357	-0.18321	0.58128	NA	NA
hsa-miR-33a-5p	0	2.20476	-0.22924	0.53099	NA	NA
hsa-miR-33b-3p	2.14486	1.10238	0.09503	0.82257	NA	NA
hsa-miR-340-3p	28.3589	10.5755	0.9258	0.15246	NA	NA
hsa-miR-342-3p	45.7211	49.4605	-0.085925	0.86581	NA	NA
hsa-miR-34b-3p	9.77945	5.57934	0.315	0.64562	NA	NA
hsa-miR-34c-3p	0	3.47065	-0.59074	0.26707	NA	NA
hsa-miR-3605-5p	37.559	42.1636	-0.1218	0.81866	NA	NA
hsa-miR-3611	0	1.29792	-0.1561	0.61392	NA	NA
hsa-miR-3617-5p	6.0173	1.84911	0.59154	0.37385	NA	NA
hsa-miR-3620-5p	1.87243	5.90297	-0.58758	0.37775	NA	NA
hsa-miR-3622a-5p	38.6141	18.132	0.84512	0.14876	NA	NA
hsa-miR-3622b-3p	38.6141	18.132	0.84512	0.14876	NA	NA
hsa-miR-362-5p	6.00001	17.8404	-0.65026	0.34355	NA	NA
hsa-miR-363-5p	0	2.62786	-0.44552	0.35492	NA	NA
hsa-miR-3651	0	3.115	-0.31269	0.45227	NA	NA
hsa-miR-3661	12.4346	18.3596	-0.38348	0.55576	NA	NA
hsa-miR-3664-3p	5.36216	11.6104	-0.3887	0.55129	NA	NA
hsa-miR-3675-5p	0.400001	0	0.058798	0.75733	NA	NA
hsa-miR-3677-3p	2.27243	0	0.44796	0.33719	NA	NA
hsa-miR-3678-3p	0	2.33625	-0.25149	0.50869	NA	NA
hsa-miR-3679-3p	1.2	0	0.1595	0.59996	NA	NA
hsa-miR-3679-5p	34.7417	11.5818	1.0455	0.10724	NA	NA
hsa-miR-3681-5p	0	0.55119	-0.071868	0.73956	NA	NA
hsa-miR-3682-3p	2.40001	0	0.28415	0.46774	NA	NA
hsa-miR-3688-3p	0	0	NA	NA	NA	NA
hsa-miR-3688-5p	0	0	NA	NA	NA	NA
hsa-miR-3689a-5p	0	0	NA	NA	NA	NA
hsa-miR-3689f	1.2	0	0.1595	0.59996	NA	NA
hsa-miR-3691-5p	10.8	2.85542	0.39686	0.48727	NA	NA
hsa-miR-370-5p	15.507	28.4799	-0.64105	0.29543	NA	NA
hsa-miR-371a-5p	0	3.30714	-0.3085	0.45572	NA	NA
hsa-miR-371b-3p	0	3.30714	-0.3085	0.45572	NA	NA
hsa-miR-372-3p	0	0	NA	NA	NA	NA
hsa-miR-374a-3p	8.68974	25.9481	-1.0685	0.095797	NA	NA
hsa-miR-374a-5p	26.6141	12.0975	0.8047	0.20019	NA	NA
hsa-miR-374b-3p	0.400001	3.17905	-0.46528	0.39945	NA	NA
hsa-miR-374b-5p	37.2454	33.0816	0.085272	0.89879	NA	NA
hsa-miR-374c-3p	37.2454	33.0816	0.085272	0.89879	NA	NA
hsa-miR-376a-3p	19.4898	18.3207	0.076372	0.91176	NA	NA
hsa-miR-376a-5p	0	2.20476	-0.22924	0.53099	NA	NA
hsa-miR-376b-3p	0	0	NA	NA	NA	NA
hsa-miR-376b-5p	4.00001	5.5119	-0.069392	0.89516	NA	NA
hsa-miR-376c-3p	19.3795	31.396	-0.50787	0.39221	NA	NA
hsa-miR-376c-5p	6.14487	5.5119	0.054931	0.9283	NA	NA
hsa-miR-377-3p	41.5762	37.1641	0.13605	0.82023	NA	NA
hsa-miR-377-5p	32.7762	39.411	-0.23901	0.66882	NA	NA
hsa-miR-378a-5p	13.9416	4.57303	0.46176	0.46723	NA	NA
hsa-miR-378d	46.052	26.0442	0.61218	0.32831	NA	NA
hsa-miR-378f	0	0.259583	-0.036334	0.81531	NA	NA
hsa-miR-378g	0.400001	0	0.058798	0.75733	NA	NA
hsa-miR-378i	1.07243	0	0.13795	0.62762	NA	NA
hsa-miR-379-3p	11.2173	13.0078	-0.10272	0.88012	NA	NA
hsa-miR-380-3p	0	0	NA	NA	NA	NA
hsa-miR-380-5p	5.36216	10.2839	-0.31962	0.61912	NA	NA
hsa-miR-383-5p	3.60001	6.45416	-0.23373	0.71706	NA	NA
hsa-miR-3907	0	0	NA	NA	NA	NA
hsa-miR-3909	35.2692	45.1859	-0.26793	0.63098	NA	NA
hsa-miR-3911	0	1.5575	-0.18173	0.583	NA	NA
hsa-miR-3912-3p	5.87244	7.30036	-0.10421	0.87496	NA	NA
hsa-miR-3913-3p	28.4865	6.77779	1.3447	0.041695	NA	NA
hsa-miR-3913-5p	28.4865	7.81612	1.2744	0.04747	NA	NA
hsa-miR-3918	4.4173	1.81708	0.27749	0.63765	NA	NA
hsa-miR-3920	0	1.65357	-0.18321	0.58128	NA	NA
hsa-miR-3922-3p	0	2.75595	-0.27074	0.49005	NA	NA
hsa-miR-3925-5p	0	0	NA	NA	NA	NA
hsa-miR-3928-3p	13.3622	39.3082	-1.1063	0.069784	NA	NA
hsa-miR-3934-5p	67.7557	7.68803	2.3991	2.8819e-05	NA	NA
hsa-miR-3936	0	0	NA	NA	NA	NA
hsa-miR-3939	1.2	0	0.1595	0.59996	NA	NA
hsa-miR-3940-3p	17.814	8.79041	0.51669	0.45257	NA	NA
hsa-miR-3940-5p	1.07243	3.24309	-0.32604	0.5586	NA	NA
hsa-miR-3944-3p	0	0	NA	NA	NA	NA
hsa-miR-3944-5p	6.43459	0	0.51922	0.29402	NA	NA
hsa-miR-410-5p	10.307	7.13684	0.2297	0.73935	NA	NA
hsa-miR-412-3p	0	0	NA	NA	NA	NA
hsa-miR-424-5p	31.2692	35.4819	-0.12018	0.8319	NA	NA
hsa-miR-4286	0	0.259583	-0.036334	0.81531	NA	NA
hsa-miR-429	0.400001	0.77875	-0.052178	0.87334	NA	NA
hsa-miR-431-5p	13.8897	22.0544	-0.40357	0.53654	NA	NA
hsa-miR-432-3p	0	2.85542	-0.29311	0.46957	NA	NA
hsa-miR-433-5p	3.07244	2.95149	0.037019	0.95438	NA	NA
hsa-miR-4423-3p	0	0	NA	NA	NA	NA
hsa-miR-4429	0.400001	0	0.058798	0.75733	NA	NA
hsa-miR-4433a-5p	0	0	NA	NA	NA	NA
hsa-miR-4433b-3p	0	0	NA	NA	NA	NA
hsa-miR-4435	9.20002	9.3416	0.01516	0.98192	NA	NA
hsa-miR-4440	4.28973	0	0.4008	0.37252	NA	NA
hsa-miR-4449	1.6	0.519167	0.14254	0.72035	NA	NA
hsa-miR-4457	1.07243	0	0.13795	0.62762	NA	NA
hsa-miR-4463	0	0	NA	NA	NA	NA
hsa-miR-4466	12.4173	9.46969	0.24938	0.71704	NA	NA
hsa-miR-4467	4.28973	2.85542	0.079397	0.87453	NA	NA
hsa-miR-4469	0	2.75595	-0.27074	0.49005	NA	NA
hsa-miR-4470	1.07243	2.88744	-0.27196	0.61089	NA	NA
hsa-miR-4473	2.27243	0	0.44796	0.33719	NA	NA
hsa-miR-4474-3p	2.80001	3.115	-0.018778	0.97017	NA	NA
hsa-miR-4479	0	1.5575	-0.18173	0.583	NA	NA
hsa-miR-448	0	0.55119	-0.071868	0.73956	NA	NA
hsa-miR-4489	3.07244	0	0.56696	0.26512	NA	NA
hsa-miR-4498	3.20001	2.75595	0.044637	0.92752	NA	NA
hsa-miR-449a	1.87243	0.519167	0.24072	0.62113	NA	NA
hsa-miR-449c-5p	5.34487	4.28143	0.14841	0.82777	NA	NA
hsa-miR-4504	0	0	NA	NA	NA	NA
hsa-miR-4508	1.07243	2.20476	-0.11067	0.79468	NA	NA
hsa-miR-450a-1-3p	2	0	0.24531	0.50471	NA	NA
hsa-miR-450a-2-3p	17.2346	33.9666	-0.64809	0.31787	NA	NA
hsa-miR-4521	9.36217	1.07036	1.1858	0.081526	NA	NA
hsa-miR-4525	3.20001	0	0.35533	0.40714	NA	NA
hsa-miR-4527	0	1.10238	-0.1314	0.6463	NA	NA
hsa-miR-4536-3p	4.28973	0	0.4008	0.37252	NA	NA
hsa-miR-4536-5p	4.28973	0	0.4008	0.37252	NA	NA
hsa-miR-454-3p	5.6173	1.29792	0.51954	0.39715	NA	NA
hsa-miR-454-5p	5.34487	15.8598	-0.85926	0.20839	NA	NA
hsa-miR-455-3p	34.3762	49.0443	-0.44459	0.40089	NA	NA
hsa-miR-4632-5p	0	0	NA	NA	NA	NA
hsa-miR-4636	2	2.43232	-0.031064	0.95595	NA	NA
hsa-miR-4638-5p	0	0	NA	NA	NA	NA
hsa-miR-4647	0	0	NA	NA	NA	NA
hsa-miR-4649-5p	1.6	0	0.20392	0.54794	NA	NA
hsa-miR-4657	2.14486	0	0.24246	0.50743	NA	NA
hsa-miR-4660	0.800002	0	0.11138	0.66572	NA	NA
hsa-miR-4661-3p	3.20001	0	0.35533	0.40714	NA	NA
hsa-miR-4661-5p	1.6	6.19458	-0.51525	0.41712	NA	NA
hsa-miR-4662a-5p	0	0	NA	NA	NA	NA
hsa-miR-4662b	0	0	NA	NA	NA	NA
hsa-miR-4664-3p	0	0.55119	-0.071868	0.73956	NA	NA
hsa-miR-4665-5p	10.5622	8.88648	0.15109	0.82498	NA	NA
hsa-miR-4667-5p	2.80001	5.15624	-0.20954	0.73559	NA	NA
hsa-miR-4671-5p	0	0.259583	-0.036334	0.81531	NA	NA
hsa-miR-4674	0	2.36827	-0.41324	0.37779	NA	NA
hsa-miR-4676-3p	0	0	NA	NA	NA	NA
hsa-miR-4676-5p	0	0.55119	-0.071868	0.73956	NA	NA
hsa-miR-4677-3p	2.54486	10.0243	-0.80758	0.23377	NA	NA
hsa-miR-4677-5p	0	2.59583	-0.27273	0.48832	NA	NA
hsa-miR-4683	8.56217	9.11404	-0.066688	0.92264	NA	NA
hsa-miR-4684-3p	1.2	0	0.1595	0.59996	NA	NA
hsa-miR-4685-3p	0.400001	0.519167	-0.015754	0.95805	NA	NA
hsa-miR-4686	0.400001	0	0.058798	0.75733	NA	NA
hsa-miR-4687-3p	3.74487	0	0.67852	0.2093	NA	NA
hsa-miR-4689	0	0	NA	NA	NA	NA
hsa-miR-4690-3p	2.94486	11.0592	-0.87528	0.20364	NA	NA
hsa-miR-4695-5p	0	0	NA	NA	NA	NA
hsa-miR-4705	2.40001	1.10238	0.1393	0.75356	NA	NA
hsa-miR-4706	0	0	NA	NA	NA	NA
hsa-miR-4707-5p	0	9.21011	-1.2027	0.061462	NA	NA
hsa-miR-4709-3p	0	0	NA	NA	NA	NA
hsa-miR-4711-3p	1.07243	0	0.13795	0.62762	NA	NA
hsa-miR-4717-3p	1.2	0	0.1595	0.59996	NA	NA
hsa-miR-4717-5p	1.2	0	0.1595	0.59996	NA	NA
hsa-miR-4721	2.94486	2.20476	0.082277	0.88061	NA	NA
hsa-miR-4723-3p	4.40001	3.30714	0.079805	0.87611	NA	NA
hsa-miR-4723-5p	0	2.20476	-0.22924	0.53099	NA	NA
hsa-miR-4725-3p	5.48973	0	0.86356	0.13763	NA	NA
hsa-miR-4725-5p	0	0	NA	NA	NA	NA
hsa-miR-4726-5p	0	4.83261	-0.76899	0.18293	NA	NA
hsa-miR-4727-3p	0	1.65357	-0.18321	0.58128	NA	NA
hsa-miR-4728-3p	0	2.07667	-0.2293	0.53099	NA	NA
hsa-miR-4728-5p	0.400001	0	0.058798	0.75733	NA	NA
hsa-miR-4731-5p	3.20001	2.75595	0.044637	0.92752	NA	NA
hsa-miR-4732-3p	0	0.259583	-0.036334	0.81531	NA	NA
hsa-miR-4734	0	0	NA	NA	NA	NA
hsa-miR-4740-3p	0	1.10238	-0.1314	0.6463	NA	NA
hsa-miR-4741	1.2	3.5347	-0.29363	0.60835	NA	NA
hsa-miR-4742-3p	0	0.519167	-0.069348	0.74407	NA	NA
hsa-miR-4742-5p	9.2346	0	1.3323	0.03903	NA	NA
hsa-miR-4743-5p	12.2897	2.33625	0.82082	0.2177	NA	NA
hsa-miR-4745-5p	2.80001	3.115	-0.018778	0.97017	NA	NA
hsa-miR-4746-5p	39.9005	16.2543	0.74851	0.26786	NA	NA
hsa-miR-4747-5p	0	0	NA	NA	NA	NA
hsa-miR-4749-5p	1.2	4.2494	-0.3984	0.5057	NA	NA
hsa-miR-4750-5p	0	6.97333	-1.0255	0.099323	NA	NA
hsa-miR-4753-5p	0	5.45125	-0.46121	0.33884	NA	NA
hsa-miR-4754	4.28973	0	0.4008	0.37252	NA	NA
hsa-miR-4755-3p	12.8173	2.33625	0.82326	0.21412	NA	NA
hsa-miR-4755-5p	12.8173	2.33625	0.82326	0.21412	NA	NA
hsa-miR-4761-3p	1.2	0	0.1595	0.59996	NA	NA
hsa-miR-4762-3p	2.80001	0	0.32074	0.43554	NA	NA
hsa-miR-4763-3p	2.40001	0	0.28415	0.46774	NA	NA
hsa-miR-4767	0	2.59583	-0.27273	0.48832	NA	NA
hsa-miR-4773	0	3.85833	-0.34315	0.42629	NA	NA
hsa-miR-4775	0	0	NA	NA	NA	NA
hsa-miR-4781-3p	2.40001	0.55119	0.21708	0.61413	NA	NA
hsa-miR-4787-3p	0	0.55119	-0.071868	0.73956	NA	NA
hsa-miR-4788	1.07243	10.7036	-1.0815	0.10455	NA	NA
hsa-miR-4796-3p	0	0	NA	NA	NA	NA
hsa-miR-4796-5p	0	0	NA	NA	NA	NA
hsa-miR-4797-3p	2.40001	0	0.28415	0.46774	NA	NA
hsa-miR-4804-5p	0	0	NA	NA	NA	NA
hsa-miR-483-3p	2	67.8235	-3.1264	7.112e-07	NA	NA
hsa-miR-483-5p	5.2173	53.4572	-2.4035	9.9289e-05	NA	NA
hsa-miR-487a-3p	10.1449	16.9942	-0.38091	0.57712	NA	NA
hsa-miR-487a-5p	31.3038	46.3135	-0.46008	0.4134	NA	NA
hsa-miR-487b-5p	3.21729	0	0.32815	0.4293	NA	NA
hsa-miR-494-5p	1.2	1.10238	0.022535	0.9547	NA	NA
hsa-miR-495-5p	0	2.20476	-0.22924	0.53099	NA	NA
hsa-miR-496	5.36216	2.65988	0.21807	0.71121	NA	NA
hsa-miR-497-5p	9.74488	6.74577	0.2965	0.6675	NA	NA
hsa-miR-5000-5p	0	4.41292	-0.40057	0.38171	NA	NA
hsa-miR-5001-5p	0	2.20476	-0.22924	0.53099	NA	NA
hsa-miR-5002-5p	5.48973	0	0.86356	0.13763	NA	NA
hsa-miR-5004-5p	0	0	NA	NA	NA	NA
hsa-miR-5009-5p	0	0	NA	NA	NA	NA
hsa-miR-500a-5p	0	4.6691	-0.59848	0.26042	NA	NA
hsa-miR-500b-3p	2	0	0.24531	0.50471	NA	NA
hsa-miR-500b-5p	0	2.20476	-0.22924	0.53099	NA	NA
hsa-miR-5010-3p	0.400001	0.519167	-0.015754	0.95805	NA	NA
hsa-miR-5010-5p	0.400001	2.33625	-0.22328	0.60219	NA	NA
hsa-miR-501-5p	4.28973	0.259583	0.3977	0.40563	NA	NA
hsa-miR-503-3p	0	2.07667	-0.2293	0.53099	NA	NA
hsa-miR-504-5p	10.8173	9.82534	0.10045	0.88429	NA	NA
hsa-miR-505-5p	28.0692	13.2285	0.41147	0.5386	NA	NA
hsa-miR-5088-5p	0	1.10238	-0.1314	0.6463	NA	NA
hsa-miR-5089-3p	0	0	NA	NA	NA	NA
hsa-miR-5090	5.36216	0	0.46376	0.32884	NA	NA
hsa-miR-509-3-5p	0	3.115	-0.31269	0.45227	NA	NA
hsa-miR-511-5p	0	0	NA	NA	NA	NA
hsa-miR-512-3p	0	1.10238	-0.1314	0.6463	NA	NA
hsa-miR-514a-3p	0	2.20476	-0.22924	0.53099	NA	NA
hsa-miR-516b-5p	0	0	NA	NA	NA	NA
hsa-miR-5187-5p	1.07243	0	0.13795	0.62762	NA	NA
hsa-miR-5188	0	2.07667	-0.2293	0.53099	NA	NA
hsa-miR-5193	0.800002	0	0.11138	0.66572	NA	NA
hsa-miR-532-3p	0.400001	3.30714	-0.28304	0.53132	NA	NA
hsa-miR-539-5p	13.9243	17.2538	-0.21485	0.75051	NA	NA
hsa-miR-541-3p	15.7968	5.28774	0.78948	0.25198	NA	NA
hsa-miR-542-5p	0	4.99613	-0.74171	0.19328	NA	NA
hsa-miR-544b	4.80001	3.85833	0.065862	0.89925	NA	NA
hsa-miR-545-3p	0	0	NA	NA	NA	NA
hsa-miR-548a-3p	0	1.10238	-0.1314	0.6463	NA	NA
hsa-miR-548ab	0	1.65357	-0.18321	0.58128	NA	NA
hsa-miR-548ad-5p	2.14486	0	0.24246	0.50743	NA	NA
hsa-miR-548ah-3p	0	1.10238	-0.1314	0.6463	NA	NA
hsa-miR-548ao-3p	10.0346	0	1.4486	0.027128	NA	NA
hsa-miR-548ap-3p	2.14486	0	0.24246	0.50743	NA	NA
hsa-miR-548aq-3p	0	0	NA	NA	NA	NA
hsa-miR-548ax	0	1.10238	-0.1314	0.6463	NA	NA
hsa-miR-548ay-3p	0	0	NA	NA	NA	NA
hsa-miR-548b-5p	0.400001	0	0.058798	0.75733	NA	NA
hsa-miR-548bc	3.34487	2.59583	0.066026	0.90918	NA	NA
hsa-miR-548c-5p	0	0	NA	NA	NA	NA
hsa-miR-548d-5p	3.74487	0	0.67852	0.2093	NA	NA
hsa-miR-548e-3p	8.70702	15.049	-0.44951	0.5146	NA	NA
hsa-miR-548f-3p	0	2.20476	-0.22924	0.53099	NA	NA
hsa-miR-548f-5p	3.34487	2.59583	0.066026	0.90918	NA	NA
hsa-miR-548g-5p	0	0	NA	NA	NA	NA
hsa-miR-548h-3p	0	0	NA	NA	NA	NA
hsa-miR-548h-5p	8.43459	0.55119	0.97307	0.12543	NA	NA
hsa-miR-548j-5p	1.07243	2.07667	-0.11228	0.79407	NA	NA
hsa-miR-548k	10.1795	16.8021	-0.44498	0.51669	NA	NA
hsa-miR-548l	4.28973	1.10238	0.24217	0.6095	NA	NA
hsa-miR-548n	0	2.75595	-0.27074	0.49005	NA	NA
hsa-miR-548o-3p	16.4519	19.8176	-0.20291	0.7482	NA	NA
hsa-miR-548p	0	1.10238	-0.1314	0.6463	NA	NA
hsa-miR-548q	3.34487	3.50268	-0.032486	0.96068	NA	NA
hsa-miR-548t-3p	2.14486	0	0.24246	0.50743	NA	NA
hsa-miR-548u	0	2.20476	-0.22924	0.53099	NA	NA
hsa-miR-548w	0	3.98982	-0.65834	0.23213	NA	NA
hsa-miR-550a-3p	0	0.519167	-0.069348	0.74407	NA	NA
hsa-miR-550b-2-5p	0	0.519167	-0.069348	0.74407	NA	NA
hsa-miR-550b-3p	30.4174	39.2441	-0.20337	0.75987	NA	NA
hsa-miR-551a	0	1.65357	-0.18321	0.58128	NA	NA
hsa-miR-551b-5p	5.34487	0	0.89948	0.12629	NA	NA
hsa-miR-552-3p	0	0	NA	NA	NA	NA
hsa-miR-556-5p	0	0.519167	-0.069348	0.74407	NA	NA
hsa-miR-5581-3p	0	1.03833	-0.12899	0.64952	NA	NA
hsa-miR-5587-3p	0	0	NA	NA	NA	NA
hsa-miR-5588-5p	1.2	2.20476	-0.085057	0.84608	NA	NA
hsa-miR-561-5p	0	1.10238	-0.1314	0.6463	NA	NA
hsa-miR-5697	0	0.519167	-0.069348	0.74407	NA	NA
hsa-miR-5698	0	0	NA	NA	NA	NA
hsa-miR-5699-3p	0	1.81708	-0.20609	0.55559	NA	NA
hsa-miR-5699-5p	2.94486	0	0.54134	0.27933	NA	NA
hsa-miR-570-5p	0	1.81708	-0.20609	0.55559	NA	NA
hsa-miR-576-5p	2.40001	0.810773	0.26513	0.60471	NA	NA
hsa-miR-579-3p	0	1.65357	-0.18321	0.58128	NA	NA
hsa-miR-579-5p	0	2.33625	-0.25149	0.50869	NA	NA
hsa-miR-581	0.400001	4.40952	-0.3555	0.45844	NA	NA
hsa-miR-582-3p	1.87243	0	0.38068	0.38488	NA	NA
hsa-miR-582-5p	1.07243	0	0.13795	0.62762	NA	NA
hsa-miR-583	0	0.55119	-0.071868	0.73956	NA	NA
hsa-miR-585-3p	12.707	0	1.7439	0.0096568	NA	NA
hsa-miR-589-3p	0	0	NA	NA	NA	NA
hsa-miR-590-3p	4.00001	8.40274	-0.32073	0.61992	NA	NA
hsa-miR-592	2.94486	0	0.54134	0.27933	NA	NA
hsa-miR-597-3p	8.68974	3.56672	0.50175	0.4542	NA	NA
hsa-miR-597-5p	0	1.65357	-0.18321	0.58128	NA	NA
hsa-miR-598-3p	12.0346	9.27755	0.20284	0.76572	NA	NA
hsa-miR-598-5p	0.400001	0	0.058798	0.75733	NA	NA
hsa-miR-605-5p	0	0	NA	NA	NA	NA
hsa-miR-610	2.14486	4.02184	-0.2366	0.68738	NA	NA
hsa-miR-6132	0	0	NA	NA	NA	NA
hsa-miR-615-5p	0	4.02184	-0.66515	0.22899	NA	NA
hsa-miR-616-3p	0	6.09851	-0.91157	0.13141	NA	NA
hsa-miR-616-5p	0	2.17274	-0.38827	0.3968	NA	NA
hsa-miR-618	11.907	3.92577	0.68421	0.31965	NA	NA
hsa-miR-619-5p	6.14487	9.01797	-0.26151	0.70486	NA	NA
hsa-miR-625-3p	57.9936	46.8613	0.26253	0.64455	NA	NA
hsa-miR-625-5p	39.3038	28.0854	0.38983	0.50101	NA	NA
hsa-miR-627-5p	0.400001	0	0.058798	0.75733	NA	NA
hsa-miR-628-3p	22.3416	29.4508	-0.32303	0.58772	NA	NA
hsa-miR-628-5p	2.40001	6.13053	-0.37262	0.55939	NA	NA
hsa-miR-629-3p	1.6	0	0.20392	0.54794	NA	NA
hsa-miR-636	2.14486	0	0.24246	0.50743	NA	NA
hsa-miR-641	8.83459	7.13344	0.1221	0.85672	NA	NA
hsa-miR-642a-3p	24.3416	17.3533	0.34073	0.57883	NA	NA
hsa-miR-642a-5p	0	0	NA	NA	NA	NA
hsa-miR-642b-3p	0	0	NA	NA	NA	NA
hsa-miR-642b-5p	24.3416	17.3533	0.34073	0.57883	NA	NA
hsa-miR-643	2.40001	0	0.28415	0.46774	NA	NA
hsa-miR-6500-3p	6.68973	5.0922	0.16658	0.80885	NA	NA
hsa-miR-6502-5p	0	0	NA	NA	NA	NA
hsa-miR-6505-3p	0	0.259583	-0.036334	0.81531	NA	NA
hsa-miR-6505-5p	0.400001	0.77875	-0.052178	0.87334	NA	NA
hsa-miR-6509-3p	2.40001	0	0.28415	0.46774	NA	NA
hsa-miR-6509-5p	2.40001	1.29792	0.11431	0.80293	NA	NA
hsa-miR-6510-3p	0	0	NA	NA	NA	NA
hsa-miR-6511a-3p	13.7795	4.40952	0.53968	0.40739	NA	NA
hsa-miR-6511a-5p	8.30702	3.30714	0.32561	0.5881	NA	NA
hsa-miR-6511b-3p	4.28973	0.55119	0.32439	0.49061	NA	NA
hsa-miR-6511b-5p	21.0141	12.5847	0.45392	0.4906	NA	NA
hsa-miR-6512-5p	1.07243	0	0.13795	0.62762	NA	NA
hsa-miR-6514-5p	7.07245	6.61768	0.065025	0.92422	NA	NA
hsa-miR-6515-5p	2.40001	11.5177	-0.70011	0.28602	NA	NA
hsa-miR-651-5p	2.14486	3.21107	-0.15099	0.79143	NA	NA
hsa-miR-6516-5p	0	0.55119	-0.071868	0.73956	NA	NA
hsa-miR-655-3p	3.20001	14.5585	-0.63072	0.32849	NA	NA
hsa-miR-659-5p	4.28973	3.30714	0.052846	0.91513	NA	NA
hsa-miR-663a	0	5.5153	-0.78933	0.17368	NA	NA
hsa-miR-664a-3p	2.14486	3.43863	-0.17484	0.75961	NA	NA
hsa-miR-664b-5p	1.07243	1.65357	-0.063337	0.87614	NA	NA
hsa-miR-665	21.0725	5.70743	0.83264	0.22426	NA	NA
hsa-miR-668-5p	3.20001	0	0.35533	0.40714	NA	NA
hsa-miR-671-5p	36.8347	28.5692	0.25366	0.70558	NA	NA
hsa-miR-6716-5p	0	0.55119	-0.071868	0.73956	NA	NA
hsa-miR-6720-3p	9.21731	10.1524	-0.056768	0.93394	NA	NA
hsa-miR-6720-5p	0	0.55119	-0.071868	0.73956	NA	NA
hsa-miR-6721-5p	0	0	NA	NA	NA	NA
hsa-miR-6724-5p	0	2.20476	-0.22924	0.53099	NA	NA
hsa-miR-6726-3p	8.54488	0.259583	1.173	0.069196	NA	NA
hsa-miR-6726-5p	5.34487	0	0.89948	0.12629	NA	NA
hsa-miR-6727-5p	0.800002	0	0.11138	0.66572	NA	NA
hsa-miR-6729-5p	1.6	0.55119	0.13881	0.72416	NA	NA
hsa-miR-6732-3p	0	0	NA	NA	NA	NA
hsa-miR-6732-5p	0	0	NA	NA	NA	NA
hsa-miR-6733-5p	0	0	NA	NA	NA	NA
hsa-miR-6734-3p	0	0.55119	-0.071868	0.73956	NA	NA
hsa-miR-6735-5p	0.400001	8.04368	-1.0527	0.10638	NA	NA
hsa-miR-6736-5p	0	1.10238	-0.1314	0.6463	NA	NA
hsa-miR-6738-3p	0	3.89375	-0.36724	0.40719	NA	NA
hsa-miR-6739-5p	0	2.07667	-0.2293	0.53099	NA	NA
hsa-miR-6740-3p	0	0	NA	NA	NA	NA
hsa-miR-6741-3p	10	7.00875	0.11805	0.83744	NA	NA
hsa-miR-6741-5p	0	0	NA	NA	NA	NA
hsa-miR-6743-3p	0	0	NA	NA	NA	NA
hsa-miR-6743-5p	0	0	NA	NA	NA	NA
hsa-miR-6745	0	6.61427	-0.48322	0.32383	NA	NA
hsa-miR-6746-3p	6.8173	7.59196	-0.080675	0.90629	NA	NA
hsa-miR-6746-5p	0	0	NA	NA	NA	NA
hsa-miR-6747-3p	11.2	9.01797	0.13417	0.84065	NA	NA
hsa-miR-6750-5p	2	0	0.24531	0.50471	NA	NA
hsa-miR-6753-3p	2	0	0.24531	0.50471	NA	NA
hsa-miR-675-3p	1.07243	0	0.13795	0.62762	NA	NA
hsa-miR-6754-3p	3.21729	0	0.32815	0.4293	NA	NA
hsa-miR-6757-5p	2	0	0.24531	0.50471	NA	NA
hsa-miR-6759-5p	0	2.07667	-0.2293	0.53099	NA	NA
hsa-miR-6761-3p	1.07243	1.81708	-0.088971	0.83254	NA	NA
hsa-miR-6761-5p	0	2.91946	-0.5083	0.31474	NA	NA
hsa-miR-6762-3p	0.800002	0	0.11138	0.66572	NA	NA
hsa-miR-6762-5p	0	0	NA	NA	NA	NA
hsa-miR-6763-5p	0	2.33625	-0.25149	0.50869	NA	NA
hsa-miR-6764-5p	0	0.55119	-0.071868	0.73956	NA	NA
hsa-miR-6765-5p	0	1.03833	-0.12899	0.64952	NA	NA
hsa-miR-6766-3p	0	2.20476	-0.22924	0.53099	NA	NA
hsa-miR-6766-5p	3.21729	1.65357	0.11649	0.80062	NA	NA
hsa-miR-6767-5p	0	2.20476	-0.22924	0.53099	NA	NA
hsa-miR-6769b-3p	0	0	NA	NA	NA	NA
hsa-miR-6770-3p	4.67244	4.40952	0.036229	0.95075	NA	NA
hsa-miR-6772-3p	0	0	NA	NA	NA	NA
hsa-miR-6779-5p	1.07243	0	0.13795	0.62762	NA	NA
hsa-miR-6780a-3p	0	1.10238	-0.1314	0.6463	NA	NA
hsa-miR-6780a-5p	0	1.5575	-0.18173	0.583	NA	NA
hsa-miR-6783-3p	4.28973	0.55119	0.32439	0.49061	NA	NA
hsa-miR-6783-5p	0	0	NA	NA	NA	NA
hsa-miR-6784-3p	0	5.64339	-0.86724	0.14622	NA	NA
hsa-miR-6784-5p	0	0	NA	NA	NA	NA
hsa-miR-6785-5p	2.14486	3.30714	-0.087266	0.85279	NA	NA
hsa-miR-6786-3p	0	1.91315	-0.33456	0.43874	NA	NA
hsa-miR-6787-3p	6.00001	9.7647	-0.22847	0.73022	NA	NA
hsa-miR-6787-5p	0	0	NA	NA	NA	NA
hsa-miR-6789-3p	0	0	NA	NA	NA	NA
hsa-miR-6796-5p	0.800002	0	0.11138	0.66572	NA	NA
hsa-miR-6797-3p	0	2.33625	-0.25149	0.50869	NA	NA
hsa-miR-6797-5p	1.2	0	0.1595	0.59996	NA	NA
hsa-miR-6798-3p	2.40001	0.55119	0.21708	0.61413	NA	NA
hsa-miR-6802-3p	3.21729	0	0.32815	0.4293	NA	NA
hsa-miR-6803-3p	0	3.69821	-0.60522	0.25879	NA	NA
hsa-miR-6805-3p	0	2.85542	-0.29311	0.46957	NA	NA
hsa-miR-6805-5p	0	7.13684	-1.0106	0.10275	NA	NA
hsa-miR-6806-3p	9.65188	0	0.65359	0.22183	NA	NA
hsa-miR-6807-5p	0	2.75595	-0.27074	0.49005	NA	NA
hsa-miR-6808-3p	0	0	NA	NA	NA	NA
hsa-miR-6813-5p	0	0	NA	NA	NA	NA
hsa-miR-6815-5p	2.14486	0	0.24246	0.50743	NA	NA
hsa-miR-6818-3p	0	0.259583	-0.036334	0.81531	NA	NA
hsa-miR-6819-3p	1.07243	0	0.13795	0.62762	NA	NA
hsa-miR-6820-5p	0	2.33625	-0.25149	0.50869	NA	NA
hsa-miR-6821-5p	0	1.65357	-0.18321	0.58128	NA	NA
hsa-miR-6822-5p	0	0	NA	NA	NA	NA
hsa-miR-6827-3p	0	2.59583	-0.27273	0.48832	NA	NA
hsa-miR-6827-5p	2.80001	7.75208	-0.44988	0.49236	NA	NA
hsa-miR-6837-3p	0	2.75595	-0.27074	0.49005	NA	NA
hsa-miR-6837-5p	2.80001	0.55119	0.25195	0.57155	NA	NA
hsa-miR-6840-5p	1.07243	0	0.13795	0.62762	NA	NA
hsa-miR-6842-3p	4.54487	0	0.79571	0.16122	NA	NA
hsa-miR-6845-5p	2.14486	0	0.24246	0.50743	NA	NA
hsa-miR-6847-5p	2.80001	0	0.32074	0.43554	NA	NA
hsa-miR-6850-5p	0.400001	3.69821	-0.53061	0.34984	NA	NA
hsa-miR-6851-5p	0	0	NA	NA	NA	NA
hsa-miR-6852-5p	4.28973	6.9413	-0.22795	0.7173	NA	NA
hsa-miR-6855-3p	0	1.10238	-0.1314	0.6463	NA	NA
hsa-miR-6855-5p	4.28973	0.519167	0.33983	0.47807	NA	NA
hsa-miR-6858-5p	3.20001	4.15333	-0.058872	0.91	NA	NA
hsa-miR-6859-5p	4.28973	1.10238	0.24217	0.6095	NA	NA
hsa-miR-6861-5p	0	0	NA	NA	NA	NA
hsa-miR-6862-5p	0	0	NA	NA	NA	NA
hsa-miR-6866-5p	8.16216	9.40565	-0.1293	0.85094	NA	NA
hsa-miR-6867-5p	0	2.20476	-0.22924	0.53099	NA	NA
hsa-miR-6868-3p	2.80001	0	0.32074	0.43554	NA	NA
hsa-miR-6869-5p	0	0	NA	NA	NA	NA
hsa-miR-6873-3p	0	3.69821	-0.60522	0.25879	NA	NA
hsa-miR-6874-5p	0.400001	0	0.058798	0.75733	NA	NA
hsa-miR-6875-3p	2.14486	0	0.24246	0.50743	NA	NA
hsa-miR-6875-5p	3.74487	0	0.67852	0.2093	NA	NA
hsa-miR-6877-5p	15.2519	14.2062	0.047874	0.94194	NA	NA
hsa-miR-6880-5p	0	0	NA	NA	NA	NA
hsa-miR-6881-3p	1.2	2.59583	-0.13097	0.77602	NA	NA
hsa-miR-6884-3p	2	0	0.24531	0.50471	NA	NA
hsa-miR-6884-5p	0	0	NA	NA	NA	NA
hsa-miR-6889-5p	14.8519	0.55119	1.6029	0.018514	NA	NA
hsa-miR-6892-5p	0	2.20476	-0.22924	0.53099	NA	NA
hsa-miR-6894-3p	2	0	0.24531	0.50471	NA	NA
hsa-miR-7106-5p	0	0	NA	NA	NA	NA
hsa-miR-7107-5p	0	4.6725	-0.41644	0.37007	NA	NA
hsa-miR-7108-5p	4.40001	2.20476	0.16495	0.74228	NA	NA
hsa-miR-7110-5p	0	0	NA	NA	NA	NA
hsa-miR-7111-3p	0	0	NA	NA	NA	NA
hsa-miR-7113-5p	2.14486	0	0.24246	0.50743	NA	NA
hsa-miR-7114-5p	8.00002	2.20476	0.33564	0.53335	NA	NA
hsa-miR-7-1-3p	2.14486	2.59583	-0.049365	0.916	NA	NA
hsa-miR-7155-3p	0	1.29792	-0.1561	0.61392	NA	NA
hsa-miR-744-3p	3.21729	6.42214	-0.3061	0.62378	NA	NA
hsa-miR-765	0	4.02184	-0.66515	0.22899	NA	NA
hsa-miR-766-3p	1.07243	3.30714	-0.18952	0.67656	NA	NA
hsa-miR-766-5p	4.54487	0.55119	0.61634	0.29003	NA	NA
hsa-miR-769-3p	4.4173	6.48958	-0.16765	0.78518	NA	NA
hsa-miR-7851-3p	0	0	NA	NA	NA	NA
hsa-miR-7854-3p	6.67244	3.92577	0.27717	0.67424	NA	NA
hsa-miR-7974	0	0.810773	-0.17067	0.60032	NA	NA
hsa-miR-7976	3.74487	2.07667	0.18044	0.75678	NA	NA
hsa-miR-802	12.1967	0.519167	0.96942	0.12102	NA	NA
hsa-miR-8072	0	1.10238	-0.1314	0.6463	NA	NA
hsa-miR-8485	2.40001	3.66619	-0.12366	0.83134	NA	NA
hsa-miR-877-3p	2.14486	3.43863	-0.17484	0.75961	NA	NA
hsa-miR-877-5p	43.1763	51.6047	-0.21242	0.66626	NA	NA
hsa-miR-885-3p	0	2.20476	-0.22924	0.53099	NA	NA
hsa-miR-885-5p	54.0627	19.558	1.1186	0.052296	NA	NA
hsa-miR-887-3p	7.6173	2.88744	0.54213	0.42303	NA	NA
hsa-miR-887-5p	5.34487	3.115	0.20238	0.74149	NA	NA
hsa-miR-889-5p	4.80001	3.40661	0.13742	0.81888	NA	NA
hsa-miR-92a-1-5p	25.3968	14.1708	0.5428	0.41822	NA	NA
hsa-miR-933	6.0173	0	0.99744	0.0991	NA	NA
hsa-miR-93-3p	8.56217	3.85833	0.33439	0.59373	NA	NA
hsa-miR-935	20.0692	53.6493	-1.1571	0.039416	NA	NA
hsa-miR-937-5p	0	0	NA	NA	NA	NA
hsa-miR-939-5p	2.14486	2.59583	-0.049365	0.916	NA	NA
hsa-miR-9-3p	2.40001	41.5348	-1.36	0.044393	NA	NA
hsa-miR-940	2.14486	0	0.24246	0.50743	NA	NA
hsa-miR-942-3p	1.2	2.59583	-0.13097	0.77602	NA	NA
hsa-miR-942-5p	11.4897	1.5575	0.96342	0.14836	NA	NA
hsa-miR-943	0	0.259583	-0.036334	0.81531	NA	NA
hsa-miR-944	0	0.55119	-0.071868	0.73956	NA	NA
hsa-miR-96-5p	4.94487	4.54101	0.059261	0.93075	NA	NA
hsa-miR-9851-3p	0	1.10238	-0.1314	0.6463	NA	NA
hsa-miR-9903	2.14486	0	0.24246	0.50743	NA	NA
hsa-miR-99a-3p	0	3.30714	-0.3085	0.45572	NA	NA
novel_1	1.2	1.5575	-0.034797	0.93467	NA	NA
novel_10	0	3.115	-0.31269	0.45227	NA	NA
novel_100	0	0	NA	NA	NA	NA
novel_101	4.54487	0	0.79571	0.16122	NA	NA
novel_102	0	4.6725	-0.41644	0.37007	NA	NA
novel_103	0	0	NA	NA	NA	NA
novel_104	1.6	8.43476	-0.69864	0.28307	NA	NA
novel_105	0	3.63417	-0.34971	0.4212	NA	NA
novel_106	0	0	NA	NA	NA	NA
novel_107	0	0	NA	NA	NA	NA
novel_108	4.80001	0	0.47744	0.31983	NA	NA
novel_109	3.60001	0	0.38816	0.3818	NA	NA
novel_11	0	3.115	-0.31269	0.45227	NA	NA
novel_110	0	1.81708	-0.20609	0.55559	NA	NA
novel_111	0	1.81708	-0.20609	0.55559	NA	NA
novel_112	0	2.20476	-0.22924	0.53099	NA	NA
novel_113	0	3.85833	-0.34315	0.42629	NA	NA
novel_114	0	3.85833	-0.34315	0.42629	NA	NA
novel_115	0	3.63417	-0.34971	0.4212	NA	NA
novel_116	0	2.07667	-0.2293	0.53099	NA	NA
novel_117	3.20001	0	0.35533	0.40714	NA	NA
novel_118	0	0	NA	NA	NA	NA
novel_119	1.07243	0	0.13795	0.62762	NA	NA
novel_12	0	3.89375	-0.36724	0.40719	NA	NA
novel_120	3.20001	0	0.35533	0.40714	NA	NA
novel_13	0	0	NA	NA	NA	NA
novel_14	0	3.115	-0.31269	0.45227	NA	NA
novel_15	3.47244	0	0.62039	0.23715	NA	NA
novel_16	4.4173	6.2266	-0.22099	0.74518	NA	NA
novel_17	0	3.37458	-0.33154	0.43619	NA	NA
novel_18	0	1.5575	-0.18173	0.583	NA	NA
novel_19	0	7.71665	-0.52829	0.29558	NA	NA
novel_2	2	3.85833	-0.1237	0.80053	NA	NA
novel_20	2.80001	2.20476	0.060107	0.89944	NA	NA
novel_21	18.2313	0	0.88362	0.13098	NA	NA
novel_22	19.2865	2.33625	1.0706	0.11253	NA	NA
novel_24	2.40001	2.33625	0.010641	0.98237	NA	NA
novel_25	12.9967	2.07667	0.75044	0.24368	NA	NA
novel_26	10.5795	4.31345	0.56586	0.41079	NA	NA
novel_28	0	3.89375	-0.36724	0.40719	NA	NA
novel_29	0	3.89375	-0.36724	0.40719	NA	NA
novel_3	14.307	1.03833	1.387	0.04219	NA	NA
novel_30	0	4.15333	-0.38418	0.39406	NA	NA
novel_31	24.4346	17.7123	0.31367	0.63455	NA	NA
novel_32	1.6	2.85542	-0.1072	0.82185	NA	NA
novel_33	0.800002	2.33625	-0.16037	0.71611	NA	NA
novel_34	0	1.10238	-0.1314	0.6463	NA	NA
novel_35	0	3.115	-0.31269	0.45227	NA	NA
novel_36	4.8173	3.89375	0.063606	0.91698	NA	NA
novel_37	9.48974	2.88744	0.71145	0.29831	NA	NA
novel_38	0	3.63417	-0.34971	0.4212	NA	NA
novel_39	5.20001	0	0.50458	0.30277	NA	NA
novel_4	1.07243	41.7507	-2.6101	0.00013161	NA	NA
novel_40	0	3.115	-0.31269	0.45227	NA	NA
novel_41	0	2.85542	-0.29311	0.46957	NA	NA
novel_42	0	2.75595	-0.27074	0.49005	NA	NA
novel_43	0	3.63417	-0.34971	0.4212	NA	NA
novel_44	0	2.85542	-0.29311	0.46957	NA	NA
novel_45	0	0	NA	NA	NA	NA
novel_46	8.80002	1.03833	0.54022	0.33487	NA	NA
novel_47	4.4173	0	0.74899	0.17922	NA	NA
novel_48	0	3.37458	-0.33154	0.43619	NA	NA
novel_49	0	1.03833	-0.12899	0.64952	NA	NA
novel_5	3.60001	5.71083	-0.11798	0.8268	NA	NA
novel_50	3.74487	0	0.67852	0.2093	NA	NA
novel_51	4.00001	0	0.41933	0.35907	NA	NA
novel_52	0	0	NA	NA	NA	NA
novel_53	0	2.59583	-0.27273	0.48832	NA	NA
novel_54	0	0	NA	NA	NA	NA
novel_55	0	0	NA	NA	NA	NA
novel_56	4.40001	0	0.44906	0.33851	NA	NA
novel_57	3.20001	0	0.35533	0.40714	NA	NA
novel_58	0	2.07667	-0.2293	0.53099	NA	NA
novel_59	4.00001	0	0.41933	0.35907	NA	NA
novel_6	0	3.37458	-0.33154	0.43619	NA	NA
novel_60	6.68973	0	1.0662	0.082937	NA	NA
novel_61	13.7449	4.47696	0.73711	0.28383	NA	NA
novel_62	0.800002	2.07667	-0.13665	0.75119	NA	NA
novel_63	4.28973	1.5575	0.1932	0.69269	NA	NA
novel_65	0	1.81708	-0.20609	0.55559	NA	NA
novel_66	4.00001	1.29792	0.23905	0.63075	NA	NA
novel_67	7.88973	3.21107	0.58024	0.39872	NA	NA
novel_68	4.00001	0	0.41933	0.35907	NA	NA
novel_69	0	3.115	-0.31269	0.45227	NA	NA
novel_7	0	2.59583	-0.27273	0.48832	NA	NA
novel_70	1.47243	1.29792	0.009489	0.98455	NA	NA
novel_71	0	0	NA	NA	NA	NA
novel_72	4.28973	1.5575	0.1932	0.69269	NA	NA
novel_73	4.80001	0.259583	0.48508	0.34011	NA	NA
novel_74	0	2.33625	-0.25149	0.50869	NA	NA
novel_75	2.40001	4.93208	-0.16842	0.74689	NA	NA
novel_76	3.20001	0	0.35533	0.40714	NA	NA
novel_77	3.20001	0	0.35533	0.40714	NA	NA
novel_78	0	0	NA	NA	NA	NA
novel_79	0	2.85542	-0.29311	0.46957	NA	NA
novel_8	0	0	NA	NA	NA	NA
novel_80	1.2	0.519167	0.095313	0.79786	NA	NA
novel_81	4.00001	0	0.41933	0.35907	NA	NA
novel_82	0	0	NA	NA	NA	NA
novel_83	2.80001	0	0.32074	0.43554	NA	NA
novel_84	0	2.85542	-0.29311	0.46957	NA	NA
novel_85	13.7622	11.0272	0.22101	0.74225	NA	NA
novel_86	0	2.07667	-0.2293	0.53099	NA	NA
novel_87	0	2.33625	-0.25149	0.50869	NA	NA
novel_88	0	2.85542	-0.29311	0.46957	NA	NA
novel_89	0	2.07667	-0.2293	0.53099	NA	NA
novel_9	0	0	NA	NA	NA	NA
novel_91	0	0	NA	NA	NA	NA
novel_92	2.14486	1.81708	0.015946	0.97179	NA	NA
novel_93	5.60001	4.6725	0.055326	0.91926	NA	NA
novel_94	4.28973	3.30714	0.052846	0.91513	NA	NA
novel_95	0	2.85542	-0.29311	0.46957	NA	NA
novel_96	4.28973	0	0.4008	0.37252	NA	NA
novel_97	3.60001	0	0.38816	0.3818	NA	NA
novel_98	1.6	1.81708	-0.016946	0.96982	NA	NA
novel_99	2.40001	1.10238	0.1393	0.75356	NA	NA
hsa-let-7a-3p	57.8249	60.5518	-0.071617	0.89871	0.99512	FALSE
hsa-let-7a-5p	150659	174053	-0.20183	0.39825	0.75225	FALSE
hsa-let-7b-3p	123.17	69.6658	0.73093	0.12277	0.41256	FALSE
hsa-let-7b-5p	83464.6	112588	-0.42347	0.025955	0.17859	FALSE
hsa-let-7d-3p	1834.47	2265.19	-0.29509	0.17528	0.49181	FALSE
hsa-let-7d-5p	3201.59	3908.85	-0.28152	0.15417	0.46086	FALSE
hsa-let-7e-3p	81.6801	81.7804	-0.009298	0.98483	0.99749	FALSE
hsa-let-7e-5p	4202.97	5080.07	-0.26714	0.18569	0.49992	FALSE
hsa-let-7f-5p	25848	32720.4	-0.32604	0.23903	0.58541	FALSE
hsa-let-7g-5p	18920.4	22215.1	-0.22518	0.33008	0.71094	FALSE
hsa-let-7i-5p	60255	60342.9	-0.0021252	0.99306	0.99749	FALSE
hsa-miR-100-5p	813893	679797	0.2515	0.29827	0.68608	FALSE
hsa-miR-101-3p	1876.11	2537.07	-0.42655	0.03848	0.23022	FALSE
hsa-miR-103a-3p	2834.53	2557.02	0.14412	0.48599	0.78906	FALSE
hsa-miR-103b	2758.22	2498.9	0.13828	0.49588	0.79617	FALSE
hsa-miR-106b-3p	582.64	696.587	-0.2519	0.36915	0.72574	FALSE
hsa-miR-107	764.509	490.746	0.60039	0.087387	0.34596	FALSE
hsa-miR-10a-3p	1964.94	1977.33	-0.010876	0.96374	0.99749	FALSE
hsa-miR-10a-5p	144147	161349	-0.15441	0.61077	0.89148	FALSE
hsa-miR-10b-5p	3040.28	3148.04	-0.045923	0.91051	0.99749	FALSE
hsa-miR-1180-3p	869.039	1045.79	-0.25561	0.31507	0.70517	FALSE
hsa-miR-1185-1-3p	547.726	547.045	0.0035326	0.98846	0.99749	FALSE
hsa-miR-1185-2-3p	121.877	102.946	0.23649	0.55404	0.85169	FALSE
hsa-miR-1246	1658.73	1611.38	0.040982	0.8589	0.97661	FALSE
hsa-miR-125a-3p	538.881	613.332	-0.17187	0.64709	0.90824	FALSE
hsa-miR-125a-5p	11406.7	17943	-0.62062	0.039831	0.23022	FALSE
hsa-miR-125b-1-3p	4578.07	5380.06	-0.22685	0.29912	0.68608	FALSE
hsa-miR-125b-2-3p	128.694	247.288	-0.86532	0.011545	0.095328	FALSE
hsa-miR-125b-5p	60193.2	70543	-0.21941	0.42369	0.76265	FALSE
hsa-miR-1262	65.0249	56.6969	0.14588	0.76939	0.9543	FALSE
hsa-miR-126-3p	1046.09	1210.38	-0.20099	0.46161	0.78126	FALSE
hsa-miR-126-5p	79.5352	84.9846	-0.085041	0.84189	0.96934	FALSE
hsa-miR-1268a	62.3417	47.003	0.32307	0.58771	0.87551	FALSE
hsa-miR-127-3p	10289.3	9881.05	0.056284	0.82507	0.96277	FALSE
hsa-miR-127-5p	350.431	300.361	0.21566	0.47234	0.78451	FALSE
hsa-miR-128-3p	12012.1	11382.1	0.07616	0.68077	0.9264	FALSE
hsa-miR-1287-5p	164.45	134.143	0.27584	0.46227	0.78126	FALSE
hsa-miR-1292-5p	77.2389	44.3465	0.57467	0.33704	0.71094	FALSE
hsa-miR-1301-3p	166.919	144.437	0.18011	0.61876	0.89187	FALSE
hsa-miR-1307-3p	4387.82	4716.45	-0.10221	0.59086	0.87569	FALSE
hsa-miR-130a-3p	84.7352	84.9138	0.010593	0.97992	0.99749	FALSE
hsa-miR-130b-5p	808.295	615.005	0.37195	0.1863	0.49992	FALSE
hsa-miR-132-3p	392.556	317.067	0.28232	0.36606	0.72574	FALSE
hsa-miR-132-5p	209.319	181.914	0.18429	0.62338	0.89187	FALSE
hsa-miR-1343-3p	100.004	159.753	-0.62596	0.097251	0.36718	FALSE
hsa-miR-134-5p	9112.88	9106.78	0.00085008	0.99697	0.99749	FALSE
hsa-miR-136-3p	820.619	1085.5	-0.39221	0.14689	0.46086	FALSE
hsa-miR-139-5p	181.14	149.879	0.26204	0.43944	0.77438	FALSE
hsa-miR-1-3p	403.758	319.176	0.15372	0.8231	0.96277	FALSE
hsa-miR-140-3p	3710.33	3093.37	0.25535	0.21913	0.55813	FALSE
hsa-miR-140-5p	429.736	499.871	-0.20322	0.62287	0.89187	FALSE
hsa-miR-142-5p	132.08	149.398	-0.13711	0.76671	0.9543	FALSE
hsa-miR-143-5p	606.498	1005.61	-0.68541	0.027899	0.18522	FALSE
hsa-miR-145-3p	244.941	304.19	-0.30366	0.3925	0.75225	FALSE
hsa-miR-145-5p	113.981	151.362	-0.36972	0.40783	0.76265	FALSE
hsa-miR-146a-5p	232.378	370.028	-0.62278	0.10464	0.378	FALSE
hsa-miR-146b-5p	6204.56	7316.78	-0.22061	0.54413	0.84092	FALSE
hsa-miR-148a-5p	104.484	18.5551	1.657	0.010133	0.091518	FALSE
hsa-miR-148b-3p	689.566	967.046	-0.47532	0.068504	0.3086	FALSE
hsa-miR-149-5p	957.208	925.031	0.049776	0.87338	0.97661	FALSE
hsa-miR-150-5p	56.7351	68.9797	-0.2323	0.67903	0.9264	FALSE
hsa-miR-151a-3p	17680.9	23042.5	-0.37431	0.058237	0.29018	FALSE
hsa-miR-151a-5p	72.6315	53.2801	0.34185	0.58291	0.87481	FALSE
hsa-miR-152-3p	2360.75	3358.55	-0.49795	0.01097	0.095328	FALSE
hsa-miR-155-5p	3888.48	2916.73	0.39102	0.21679	0.55813	FALSE
hsa-miR-16-2-3p	1152.65	799.788	0.49403	0.11704	0.40752	FALSE
hsa-miR-16-5p	377.28	300.364	0.29398	0.4188	0.76265	FALSE
hsa-miR-17-5p	298.199	354.964	-0.23219	0.42172	0.76265	FALSE
hsa-miR-181a-3p	118.839	156.848	-0.35927	0.33942	0.71094	FALSE
hsa-miR-181a-5p	4116.34	6209.84	-0.5761	0.011268	0.095328	FALSE
hsa-miR-181b-5p	2223.31	2593.98	-0.21733	0.27823	0.65372	FALSE
hsa-miR-181c-3p	45.959	60.9463	-0.31926	0.52671	0.81838	FALSE
hsa-miR-181d-5p	354.783	245.492	0.50147	0.10675	0.38086	FALSE
hsa-miR-1843	277.596	402.862	-0.51965	0.071898	0.31013	FALSE
hsa-miR-185-5p	1641.75	1718.86	-0.066357	0.80568	0.96277	FALSE
hsa-miR-186-5p	1845.36	1442.04	0.34404	0.12486	0.41477	FALSE
hsa-miR-1908-5p	93.6217	46.1568	0.88094	0.051035	0.26137	FALSE
hsa-miR-191-5p	24772.7	22560	0.12917	0.63918	0.90615	FALSE
hsa-miR-192-5p	3707.08	2027.18	0.82536	0.0064528	0.069069	FALSE
hsa-miR-193b-3p	229.25	160.08	0.47307	0.25059	0.60351	FALSE
hsa-miR-193b-5p	432.777	735.312	-0.73778	0.0054471	0.060547	FALSE
hsa-miR-194-5p	264.885	167.795	0.52345	0.34686	0.71094	FALSE
hsa-miR-197-3p	577.291	544.825	0.083758	0.7408	0.9543	FALSE
hsa-miR-199a-3p	4008.58	4593.55	-0.19232	0.31898	0.70517	FALSE
hsa-miR-199a-5p	4244.11	6379.75	-0.56484	0.039132	0.23022	FALSE
hsa-miR-199b-5p	425.894	565.93	-0.39766	0.18682	0.49992	FALSE
hsa-miR-200a-3p	377.399	78.925	1.6238	0.008371	0.08553	FALSE
hsa-miR-200b-3p	779.05	59.136	1.3796	0.042711	0.23657	FALSE
hsa-miR-203a-3p	64.1384	59.5455	0.11229	0.82541	0.96277	FALSE
hsa-miR-203b-5p	64.1384	59.5455	0.11229	0.82541	0.96277	FALSE
hsa-miR-204-3p	74.573	63.0652	0.19131	0.72469	0.94448	FALSE
hsa-miR-20a-5p	1564.59	1152.96	0.41417	0.18456	0.49992	FALSE
hsa-miR-210-3p	1148.93	881.935	0.37283	0.089251	0.34856	FALSE
hsa-miR-2110	227.254	242.202	-0.098744	0.77307	0.95478	FALSE
hsa-miR-212-5p	211.109	138.534	0.54085	0.16502	0.47276	FALSE
hsa-miR-21-3p	282.686	263.772	0.082037	0.84837	0.97293	FALSE
hsa-miR-214-3p	234.699	248.916	-0.074975	0.81161	0.96277	FALSE
hsa-miR-214-5p	69.8076	94.1627	-0.40042	0.34583	0.71094	FALSE
hsa-miR-21-5p	697947	700613	-0.0052583	0.98539	0.99749	FALSE
hsa-miR-218-5p	4672.37	4765.21	-0.024962	0.95031	0.99749	FALSE
hsa-miR-219a-2-3p	4.28973	374.972	-0.47408	0.32963	0.71094	FALSE
hsa-miR-219b-5p	4.28973	372.216	-0.47442	0.32945	0.71094	FALSE
hsa-miR-222-5p	101.697	48.2941	0.96118	0.033161	0.20834	FALSE
hsa-miR-22-3p	34546.5	34670.6	-0.0050902	0.97744	0.99749	FALSE
hsa-miR-224-5p	4613.52	2928.34	0.63009	0.015995	0.12164	FALSE
hsa-miR-22-5p	902.812	892.497	0.016431	0.94801	0.99749	FALSE
hsa-miR-23a-3p	2708.25	2585.69	0.066401	0.74537	0.9543	FALSE
hsa-miR-23a-5p	93.5871	92.3102	0.018493	0.96256	0.99749	FALSE
hsa-miR-23b-3p	327.492	333.454	-0.013397	0.96898	0.99749	FALSE
hsa-miR-23b-5p	138.515	169.347	-0.24143	0.57378	0.87481	FALSE
hsa-miR-24-2-5p	275.144	288.713	-0.059933	0.8669	0.97661	FALSE
hsa-miR-24-3p	23228	28455.8	-0.28636	0.15374	0.46086	FALSE
hsa-miR-25-3p	2289.91	2532.83	-0.14222	0.46878	0.78311	FALSE
hsa-miR-2682-5p	240.975	177.593	0.38315	0.35036	0.71305	FALSE
hsa-miR-26a-5p	66340.3	91551.9	-0.45216	0.043785	0.23657	FALSE
hsa-miR-26b-5p	963.823	1371.32	-0.48929	0.067137	0.3086	FALSE
hsa-miR-27a-3p	18560.4	19106.4	-0.040153	0.87523	0.97661	FALSE
hsa-miR-27a-5p	122.074	107.113	0.1568	0.71908	0.94448	FALSE
hsa-miR-27b-3p	29879.5	44624.9	-0.56419	0.00879	0.08553	FALSE
hsa-miR-27b-5p	128.67	192.959	-0.55713	0.12233	0.41256	FALSE
hsa-miR-28-3p	2149.45	2507.72	-0.21724	0.36587	0.72574	FALSE
hsa-miR-28-5p	636.978	794.215	-0.30207	0.23632	0.58373	FALSE
hsa-miR-296-3p	459.428	433.461	0.082428	0.82367	0.96277	FALSE
hsa-miR-299-3p	63.2282	66.3873	-0.045514	0.92811	0.99749	FALSE
hsa-miR-29a-3p	12423.8	9563.94	0.36939	0.061526	0.29635	FALSE
hsa-miR-29b-3p	103.153	51.018	0.90386	0.051551	0.26137	FALSE
hsa-miR-3074-5p	23203.6	28424.7	-0.28631	0.15356	0.46086	FALSE
hsa-miR-30a-3p	952.948	1304.8	-0.43975	0.080749	0.33338	FALSE
hsa-miR-30a-5p	43402.7	48666.4	-0.15417	0.65536	0.91497	FALSE
hsa-miR-30c-2-3p	178.288	261.7	-0.51207	0.12711	0.41745	FALSE
hsa-miR-30c-5p	750.984	826.481	-0.13093	0.70766	0.93865	FALSE
hsa-miR-30d-5p	70115	92736.8	-0.38181	0.22016	0.55813	FALSE
hsa-miR-30e-3p	217.84	221.319	-0.020437	0.95652	0.99749	FALSE
hsa-miR-30e-5p	7608.51	6152.08	0.28399	0.42652	0.76265	FALSE
hsa-miR-3117-3p	136.218	195.231	-0.48454	0.14356	0.45592	FALSE
hsa-miR-3120-3p	69.8076	94.1627	-0.40042	0.34583	0.71094	FALSE
hsa-miR-3120-5p	72.7763	81.6067	-0.11226	0.82951	0.96277	FALSE
hsa-miR-31-5p	339.293	245.317	0.43345	0.16412	0.47276	FALSE
hsa-miR-3184-3p	27977.2	26685.6	0.066412	0.75428	0.9543	FALSE
hsa-miR-3184-5p	25555.1	21195.4	0.26446	0.16648	0.47276	FALSE
hsa-miR-320a-3p	55540.4	57847.8	-0.056661	0.82746	0.96277	FALSE
hsa-miR-320b	2972.15	3038.53	-0.029669	0.91438	0.99749	FALSE
hsa-miR-320c	799.906	955.421	-0.23422	0.50467	0.79699	FALSE
hsa-miR-320d	369.968	464.488	-0.2899	0.46533	0.78187	FALSE
hsa-miR-323a-3p	2245.47	2346.6	-0.061849	0.82503	0.96277	FALSE
hsa-miR-323a-5p	130.218	145.617	-0.15223	0.71396	0.94216	FALSE
hsa-miR-328-3p	2142.91	2392.62	-0.15603	0.4846	0.78906	FALSE
hsa-miR-329-3p	178.45	163.405	0.12687	0.70409	0.93865	FALSE
hsa-miR-330-3p	306.169	376.029	-0.29085	0.35405	0.71553	FALSE
hsa-miR-330-5p	85.8834	81.6101	0.081224	0.86771	0.97661	FALSE
hsa-miR-331-5p	130.115	114.294	0.18343	0.68598	0.9264	FALSE
hsa-miR-335-3p	339.821	230.767	0.5246	0.10116	0.37006	FALSE
hsa-miR-335-5p	97.146	90.1661	0.077034	0.87108	0.97661	FALSE
hsa-miR-337-3p	49.066	60.8468	-0.26486	0.57608	0.87481	FALSE
hsa-miR-339-3p	234.75	177.455	0.38407	0.20814	0.5419	FALSE
hsa-miR-340-5p	200.24	340.498	-0.72935	0.030028	0.19285	FALSE
hsa-miR-342-5p	190.461	108.433	0.73872	0.044203	0.23657	FALSE
hsa-miR-345-5p	222.206	160.329	0.44363	0.15468	0.46086	FALSE
hsa-miR-34a-5p	77.4595	113.195	-0.50084	0.26035	0.62184	FALSE
hsa-miR-34c-5p	779.903	511.113	0.5405	0.20077	0.52747	FALSE
hsa-miR-3529-3p	3836.18	1659.09	1.0861	0.0091745	0.08553	FALSE
hsa-miR-3605-3p	115.911	181.875	-0.60561	0.094558	0.36436	FALSE
hsa-miR-361-3p	2267.56	2108.28	0.096721	0.76642	0.9543	FALSE
hsa-miR-3615	509.229	512.581	-0.0082766	0.97898	0.99749	FALSE
hsa-miR-361-5p	489.801	584.342	-0.25019	0.33771	0.71094	FALSE
hsa-miR-363-3p	35.7449	84.2243	-0.74383	0.26631	0.63084	FALSE
hsa-miR-365a-3p	65.2282	58.3504	0.15038	0.74129	0.9543	FALSE
hsa-miR-365a-5p	83.0768	58.4465	0.42536	0.36825	0.72574	FALSE
hsa-miR-365b-5p	76.0455	30.8802	1.1033	0.025601	0.17859	FALSE
hsa-miR-369-3p	323.821	233.86	0.43336	0.17898	0.49737	FALSE
hsa-miR-369-5p	245.661	317.576	-0.34498	0.24231	0.58848	FALSE
hsa-miR-370-3p	8066.54	5989.6	0.41573	0.083162	0.3385	FALSE
hsa-miR-375-3p	682.659	43.824	1.5386	0.024709	0.17852	FALSE
hsa-miR-378a-3p	2809.34	1942.92	0.51188	0.04191	0.23657	FALSE
hsa-miR-378c	209.481	184.368	0.17339	0.58422	0.87481	FALSE
hsa-miR-379-5p	4079.82	5384.57	-0.39202	0.05019	0.26137	FALSE
hsa-miR-381-3p	4521.03	4685.28	-0.051005	0.82694	0.96277	FALSE
hsa-miR-382-3p	188.112	188.297	-0.017367	0.9658	0.99749	FALSE
hsa-miR-382-5p	5733.92	7314.89	-0.3445	0.069407	0.3086	FALSE
hsa-miR-409-3p	26546.9	23619	0.16258	0.51846	0.81432	FALSE
hsa-miR-409-5p	140.212	107.171	0.32764	0.44431	0.77574	FALSE
hsa-miR-410-3p	247.057	247.729	0.00099481	0.99749	0.99749	FALSE
hsa-miR-411-3p	297.375	357.791	-0.25894	0.34562	0.71094	FALSE
hsa-miR-411-5p	1899.2	2101.74	-0.14385	0.48059	0.78906	FALSE
hsa-miR-412-5p	690.282	699.343	-0.015759	0.95642	0.99749	FALSE
hsa-miR-421	120.984	111.605	0.11385	0.76518	0.9543	FALSE
hsa-miR-423-3p	25556.2	21200	0.26422	0.16686	0.47276	FALSE
hsa-miR-423-5p	27987.1	26690	0.066678	0.75328	0.9543	FALSE
hsa-miR-425-3p	133.76	76.8735	0.70518	0.08662	0.34596	FALSE
hsa-miR-425-5p	407.097	259.488	0.62294	0.034469	0.21195	FALSE
hsa-miR-431-3p	87.2389	63.087	0.38167	0.42751	0.76265	FALSE
hsa-miR-432-5p	3641.17	3151.05	0.20206	0.37691	0.736	FALSE
hsa-miR-433-3p	2210.44	2672.54	-0.26617	0.23438	0.58373	FALSE
hsa-miR-4485-3p	91.7558	36.2572	1.0733	0.059516	0.29153	FALSE
hsa-miR-4488	103.721	106.882	-0.019647	0.97178	0.99749	FALSE
hsa-miR-450a-5p	355.589	500.268	-0.47261	0.078895	0.33044	FALSE
hsa-miR-450b-5p	242.471	226.617	0.086468	0.79446	0.96277	FALSE
hsa-miR-451a	3346.95	3483.75	-0.016796	0.97863	0.99749	FALSE
hsa-miR-452-5p	326.69	208.165	0.5948	0.099101	0.36718	FALSE
hsa-miR-455-5p	647.555	926.674	-0.49889	0.069261	0.3086	FALSE
hsa-miR-484	1768.15	1661.96	0.086699	0.70805	0.93865	FALSE
hsa-miR-485-3p	938.892	1370	-0.53121	0.015438	0.12058	FALSE
hsa-miR-485-5p	1668.81	2722.62	-0.6859	0.0044118	0.05186	FALSE
hsa-miR-486-3p	2924.82	2513.94	0.2078	0.48997	0.79108	FALSE
hsa-miR-486-5p	2934.88	2518.61	0.20997	0.48468	0.78906	FALSE
hsa-miR-487b-3p	249.295	202.835	0.28507	0.42342	0.76265	FALSE
hsa-miR-490-3p	2566.12	2873.78	-0.16084	0.43601	0.77304	FALSE
hsa-miR-490-5p	93.1871	108.536	-0.20559	0.61689	0.89187	FALSE
hsa-miR-493-3p	1673.93	1779.21	-0.087617	0.72552	0.94448	FALSE
hsa-miR-493-5p	1269.17	1344.76	-0.080732	0.80476	0.96277	FALSE
hsa-miR-494-3p	849.155	688.912	0.27502	0.44827	0.77574	FALSE
hsa-miR-495-3p	903.309	773.965	0.21565	0.41182	0.76265	FALSE
hsa-miR-499a-5p	106.004	58.4751	0.76319	0.098199	0.36718	FALSE
hsa-miR-499b-3p	102.787	57.6643	0.74118	0.11185	0.39419	FALSE
hsa-miR-500a-3p	143.401	109.251	0.35593	0.3826	0.74209	FALSE
hsa-miR-501-3p	115.86	152.953	-0.3465	0.45524	0.77849	FALSE
hsa-miR-502-3p	67.0487	65.0962	0.060699	0.90553	0.99749	FALSE
hsa-miR-503-5p	3136.35	4219.27	-0.38912	0.31964	0.70517	FALSE
hsa-miR-505-3p	239.55	168.508	0.47764	0.13552	0.44007	FALSE
hsa-miR-532-5p	2599.61	2821.32	-0.11541	0.63963	0.90615	FALSE
hsa-miR-539-3p	130.543	100.507	0.33197	0.45467	0.77849	FALSE
hsa-miR-541-5p	123.535	102.559	0.25011	0.60025	0.88057	FALSE
hsa-miR-542-3p	118.856	237.616	-0.93773	0.0044862	0.05186	FALSE
hsa-miR-543	9210.47	8955.17	0.039796	0.82836	0.96277	FALSE
hsa-miR-549a-3p	230.623	213.274	0.10138	0.75571	0.9543	FALSE
hsa-miR-549a-5p	223.278	209.22	0.082163	0.80438	0.96277	FALSE
hsa-miR-550a-3-5p	48.4865	59.4528	-0.21477	0.68211	0.9264	FALSE
hsa-miR-550a-5p	48.4865	59.4528	-0.21477	0.68211	0.9264	FALSE
hsa-miR-574-3p	391.607	586.497	-0.55107	0.064746	0.30675	FALSE
hsa-miR-574-5p	712.693	813.508	-0.17899	0.50236	0.79699	FALSE
hsa-miR-576-3p	77.6389	76.2161	0.0056943	0.99176	0.99749	FALSE
hsa-miR-584-5p	751.075	491.948	0.55663	0.15113	0.46086	FALSE
hsa-miR-589-5p	79.5525	70.6503	0.13895	0.76191	0.9543	FALSE
hsa-miR-629-5p	3208.13	2483.45	0.3567	0.14067	0.45169	FALSE
hsa-miR-652-3p	82.2422	78.8187	0.044714	0.91522	0.99749	FALSE
hsa-miR-6529-5p	2526.3	2139.63	0.2349	0.28301	0.6596	FALSE
hsa-miR-654-3p	3340.94	3376.79	-0.014084	0.9513	0.99749	FALSE
hsa-miR-654-5p	1226.54	1387.81	-0.1745	0.52207	0.81556	FALSE
hsa-miR-656-3p	72.3525	67.5285	0.079401	0.85927	0.97661	FALSE
hsa-miR-660-5p	53.2108	65.8075	-0.25921	0.58391	0.87481	FALSE
hsa-miR-664a-5p	157.029	196.539	-0.31157	0.41907	0.76265	FALSE
hsa-miR-668-3p	63.1936	66.1413	-0.044352	0.93012	0.99749	FALSE
hsa-miR-671-3p	343.996	305.101	0.16752	0.59661	0.8797	FALSE
hsa-miR-6716-3p	43.8487	65.0356	-0.49064	0.30564	0.69008	FALSE
hsa-miR-744-5p	4153.6	5925.43	-0.49888	0.024338	0.17852	FALSE
hsa-miR-758-3p	190.084	229.038	-0.25225	0.4471	0.77574	FALSE
hsa-miR-7-5p	3836.18	1659.09	1.0861	0.0091745	0.08553	FALSE
hsa-miR-760	65.066	69.6154	-0.074538	0.88767	0.98668	FALSE
hsa-miR-769-5p	651.927	846.067	-0.36698	0.12086	0.41256	FALSE
hsa-miR-7704	120.028	64.0292	0.75406	0.15903	0.46897	FALSE
hsa-miR-7706	209.313	235.701	-0.16658	0.67877	0.9264	FALSE
hsa-miR-874-3p	114.381	96.9691	0.19994	0.68417	0.9264	FALSE
hsa-miR-889-3p	139.018	131.221	0.085788	0.83686	0.96741	FALSE
hsa-miR-92a-3p	22945.9	22801.3	0.0087191	0.96927	0.99749	FALSE
hsa-miR-92b-3p	5639.36	5227.8	0.10598	0.64739	0.90824	FALSE
hsa-miR-92b-5p	240.954	185.993	0.35321	0.30547	0.69008	FALSE
hsa-miR-93-5p	1924.89	1481.4	0.36027	0.19567	0.51879	FALSE
hsa-miR-937-3p	48.1903	82.2573	-0.65405	0.23136	0.58142	FALSE
hsa-miR-941	303.758	472.538	-0.61319	0.0282	0.18522	FALSE
hsa-miR-95-3p	74.3179	49.0511	0.46946	0.39617	0.75225	FALSE
hsa-miR-9-5p	145.726	2536.71	-1.185	0.071646	0.31013	FALSE
hsa-miR-98-5p	161.233	256.449	-0.61852	0.077995	0.33044	FALSE
hsa-miR-99a-5p	8398.56	12273.4	-0.53327	0.014106	0.11324	FALSE
hsa-miR-99b-3p	2105.46	1942.11	0.1093	0.70202	0.93865	FALSE
hsa-miR-99b-5p	51567.9	45731.3	0.16736	0.50183	0.79699	FALSE
novel_23	8681.66	11620.8	-0.37262	0.39525	0.75225	FALSE

## Sheet: TableS8
Table S8 :miRNAs up-regulated and down-regulated
UP REGULATED		UP REGULATED		DOWN REGULATED		DOWN REGULATED			HUB miRNA
IPF-1 vs NL	log2FoldChange	IPF-2 vs NL	log2FoldChange	IPF-1 vs NL	log2FoldChange	IPF-2 vs NL	log2FoldChange			Up-regulated		Down regulated
hsa-miR-4326	6.9935	hsa-miR-4326	6.8393	hsa-miR-501-3p	-5.2863	hsa-miR-615-3p	-4.1917		1	hsa-miR-4326	1	hsa-miR-615-3p
hsa-miR-200c-3p	2.9927	hsa-miR-138-5p	2.5837	hsa-miR-363-3p	-3.5625	hsa-miR-181a-2-3p	-1.2446		2	hsa-miR-200c-3p	2	hsa-miR-181a-2-3p
hsa-miR-375-3p	2.8114	hsa-miR-200c-3p	2.1989	hsa-miR-615-3p	-2.9597	hsa-let-7c-5p	-1.2443		3	hsa-miR-122-5p	3	hsa-let-7c-5p
hsa-miR-200b-3p	2.5863	hsa-miR-129-5p	1.8152	hsa-miR-146b-5p	-2.415	hsa-miR-323b-3p	-1.2114		4	hsa-miR-122b-3p	4	hsa-miR-143-3p
hsa-miR-122-5p	2.5596	hsa-miR-1299	1.7458	hsa-miR-146a-5p	-2.3551	hsa-miR-143-3p	-0.99751		5	hsa-miR-129-5p	5	hsa-miR-424-3p
hsa-miR-122b-3p	2.5596	hsa-miR-148a-3p	1.6696	hsa-miR-935	-2.1315	hsa-miR-424-3p	-0.98751		6	hsa-miR-1299
hsa-miR-129-5p	2.1549	hsa-miR-122-5p	1.5467	hsa-miR-181a-2-3p	-1.6137				7	hsa-miR-133a-3p
novel_104	2.0021	hsa-miR-122b-3p	1.5467	hsa-miR-210-3p	-1.5341				8	hsa-miR-148a-3p
hsa-miR-1299	1.9723	hsa-miR-133a-3p	1.5317	hsa-miR-143-3p	-1.5121				9	hsa-miR-339-5p
novel_85	1.8888	hsa-miR-708-3p	1.3616	hsa-miR-340-5p	-1.4409				10	hsa-miR-1303
hsa-miR-6529-5p	1.8464	hsa-miR-222-3p	1.3043	hsa-miR-125a-5p	-1.3695				11	hsa-miR-222-3p
hsa-miR-3679-5p	1.7711	hsa-miR-708-5p	1.2851	hsa-miR-1843	-1.336				12	hsa-miR-221-3p
hsa-miR-885-5p	1.7701	hsa-miR-1303	1.2137	hsa-miR-140-5p	-1.2731
hsa-miR-3180	1.7445	hsa-miR-339-5p	1.0852	hsa-miR-214-5p	-1.1926
hsa-miR-3180-3p	1.7445	hsa-miR-221-5p	1.0767	hsa-miR-335-3p	-1.1499
hsa-miR-148a-5p	1.6761	hsa-miR-221-3p	1.0204	hsa-miR-30d-5p	-1.1432
hsa-miR-204-3p	1.6637	hsa-miR-193a-5p	0.72581	hsa-miR-455-5p	-1.1265
hsa-miR-133a-3p	1.6403			hsa-miR-3120-3p	-1.0947
hsa-miR-148a-3p	1.5762			hsa-miR-145-3p	-1.0911
hsa-miR-365b-5p	1.5526			hsa-miR-143-5p	-1.0725
hsa-miR-541-5p	1.4679			hsa-miR-424-3p	-1.0633
hsa-miR-4488	1.4476			hsa-miR-3074-5p	-1.0587
hsa-miR-3184-3p	1.385			hsa-miR-181d-5p	-1.0586
hsa-miR-423-5p	1.3849			hsa-miR-24-3p	-1.0581
hsa-miR-150-5p	1.3784			hsa-miR-17-5p	-1.0483
hsa-miR-486-3p	1.3256			hsa-miR-708-5p	-1.0423
hsa-miR-486-5p	1.3247			hsa-miR-23b-5p	-0.99742
hsa-miR-1268a	1.3185			hsa-let-7g-5p	-0.96859
hsa-miR-409-5p	1.2442			hsa-let-7c-5p	-0.96183
hsa-miR-127-3p	1.2023			hsa-miR-20a-5p	-0.95747
hsa-miR-200a-3p	1.1983			hsa-let-7i-5p	-0.9191
hsa-miR-432-5p	1.12			hsa-let-7d-3p	-0.91624
hsa-miR-378a-3p	1.0872			hsa-miR-30a-5p	-0.88483
hsa-miR-192-5p	1.0831			hsa-miR-490-3p	-0.84403
hsa-miR-1246	0.98915			hsa-miR-16-2-3p	-0.833
hsa-miR-339-5p	0.98874			hsa-miR-484	-0.83188
hsa-miR-1303	0.93803			hsa-miR-27a-3p	-0.81427
hsa-miR-197-3p	0.9248			hsa-miR-27b-3p	-0.78466
hsa-miR-369-3p	0.92297			hsa-miR-155-5p	-0.77033
hsa-miR-134-5p	0.92085			hsa-miR-21-5p	-0.75743
hsa-miR-411-3p	0.86749			hsa-miR-149-5p	-0.73707
hsa-miR-378c	0.85747			hsa-miR-629-5p	-0.72178
hsa-miR-654-5p	0.83565			hsa-miR-16-5p	-0.7216
hsa-miR-139-5p	0.83389			hsa-miR-493-3p	-0.68974
hsa-miR-92b-5p	0.83035			hsa-miR-99a-5p	-0.68897
hsa-miR-222-3p	0.79026			hsa-miR-3184-5p	-0.68278
hsa-miR-221-3p	0.77688			hsa-miR-423-3p	-0.68268
hsa-miR-412-5p	0.76197			hsa-miR-125b-5p	-0.67591
hsa-miR-323b-3p	0.68396			hsa-miR-532-5p	-0.67015
hsa-miR-320c	0.60663			hsa-miR-132-3p	-0.65393
hsa-miR-323a-3p	0.57141			hsa-miR-10a-5p	-0.64355
hsa-miR-495-3p	0.57093			hsa-miR-30e-5p	-0.64202
hsa-miR-433-3p	0.56911			hsa-miR-199a-5p	-0.63183
hsa-miR-411-5p	0.56764			hsa-let-7f-5p	-0.63176
hsa-miR-574-5p	0.52916			hsa-miR-26b-5p	-0.62459
hsa-miR-320b	0.5134			hsa-miR-28-5p	-0.56801
hsa-miR-409-3p	0.45431			hsa-miR-26a-5p	-0.54387
hsa-miR-1307-3p	0.44541			hsa-miR-185-5p	-0.51819
hsa-miR-654-3p	0.43378			hsa-miR-128-3p	-0.51366
hsa-miR-543	0.36005			hsa-miR-148b-3p	-0.51261
				hsa-miR-151a-3p	-0.47818
				hsa-miR-140-3p	-0.46967

## Sheet: TableS9
Table S9: GO enrichment for up-regulated miRNA in the pairwise comparison IPF vs NL by using Genecodis
Biological Process										Cellular Component										Molecular Fuctions
description	annotation_id	genes_found	input_size	term_genes	genes_universe	relative_enrichment	pval	pval_adj	genes	description	annotation_id	genes_found	input_size	term_genes	genes_universe	relative_enrichment	pval	pval_adj	genes	description	annotation_id	genes_found	input_size	term_genes	genes_universe	relative_enrichment	pval	pval_adj	genes
positive regulation of transcription by RNA polymerase II	GO:0045944	68	348	1081	61686	11.1504	1.10893e-49	3.78811e-46	MECP2,ARNT,DVL2,TBK1,SIRT1,SMAD5,SRF,MET,RUNX2,SP1,SOX4,HOXB5,ESR1,MDM2,RB1,TP53,IKBKB,NOD2,PIK3R1,IL1A,FOXJ3,PIN1,NFATC2IP,ARF4,TWIST1,LPIN1,NR4A2,FOXO3,STAT3,ZNF395,INO80,RUNX1,ACVR1,MYBL1,MYB,MEOX2,MEF2D,E2F3,WNT10B,ZEB2,RPS6KA5,ZFPM1,PIK3R2,WNT1,NOTCH1,FOXO1,PRDM16,NR2C2,SERPINE1,NR1I2,EGFR,HNF1B,SMAD2,RBPJ,GATA4,PBXIP1,TBX19,IGF1,ZFPM2,S1PR1,MAFB,CREB1,ETS1,HMGB1,ATRX,MCRS1,FOS,VEGFA	cytoplasm	GO:0005737	201	348	5210	61686	6.83858	7.34507e-122	3.23918e-119	MYLK,MECP2,ARNT,PRKAB1,BAP1,UCP2,DNMT3A,PDLIM5,FTL,ARPC5,GNAI2,GYS1,DVL2,TBK1,SH3PXD2A,APAF1,NGFR,SIRT1,SPRY2,DICER1,SMAD5,SRF,GEMIN2,CLIC4,CDKN1C,TPD52L2,STAT5A,DUSP1,CXCL12,DDIT4,NAIP,MCL1,MSN,PNP,CFL2,PRKCZ,RUNX2,ACVR2B,RAC1,SP1,SOX4,PAK1,RAB1A,PRKRA,KDR,CAMTA1,ESR1,BCL2L11,SOCS1,MDM2,WNT4,ANK2,SSX2IP,PTP4A1,UBQLN1,WDR37,NUMBL,CDH1,GSTP1,CORO1A,TP53,IKBKB,VIM,APC,ROCK1,NOD2,PIK3R1,IL1A,RASSF2,…	protein binding	GO:0005515	302	348	8044	61686	6.65491	6.12314e-215	4.18211e-212	MYLK,MECP2,ARNT,DIRAS3,TCEAL1,EFNA1,PRKAB1,EGFL7,BAP1,UCP2,DNMT3A,PDLIM5,HMOX1,FTL,ARPC5,GNAI2,ABCG1,GYS1,ITGA5,FBLN5,DVL2,TBK1,CREBZF,CTCF,SH3PXD2A,TIMP3,MAP3K9,ICAM1,APAF1,ZNRD2,NGFR,ARID1A,SIRT1,SPRY2,DICER1,SMAD5,SRF,GEMIN2,CLIC4,BBC3,CDKN1C,TPD52L2,STAT5A,DUSP1,KCNH2,CXCL12,DKK2,DDIT4,CRKL,NAIP,MCL1,MET,MSN,PNP,CFL2,BDKRB2,PRKCZ,RUNX2,CCN2,ACVR2B,RAC1,SP1,SOX4,PAK1,HOXB5,RAB1A,PRKRA,KDR,TIMP…
positive regulation of cell population proliferation	GO:0008284	49	348	531	61686	16.3572	1.09057e-43	1.8627e-40	MECP2,GNAI2,SIRT1,CXCL12,CRKL,PRKCZ,RUNX2,CCN2,SOX4,PAK1,KDR,CCKBR,MDM2,BTC,VEGFC,NOD2,ERBB2,BCL2L1,ADAM10,KIT,TGFB2,BCL2,MAPK1,NTRK2,STAT3,CDC25B,PTEN,IRS1,E2F3,WNT10B,PDCD10,WNT1,NOTCH1,IGF1R,CDKN1B,EGFR,RBPJ,FLT1,IGF1,S1PR1,ETS1,ADAM17,NTF3,CDK2,CDK4,SHC1,FN1,KRAS,VEGFA	nucleus	GO:0005634	183	348	4148	61686	7.82023	1.7434e-118	3.84419e-116	MECP2,ARNT,TCEAL1,PRKAB1,BAP1,DNMT3A,HMOX1,ARPC5,GNAI2,DVL2,CREBZF,CTCF,TIMP3,ARID1A,SIRT1,SPRY2,DICER1,SMAD5,SRF,GEMIN2,CLIC4,CDKN1C,STAT5A,DUSP1,CXCL12,MCL1,MSN,PNP,CFL2,PRKCZ,RUNX2,SP1,SOX4,PAK1,HOXB5,KDR,CAMTA1,ESR1,RNF2,SOCS1,KLF9,MDM2,SSX2IP,PTP4A1,UBQLN1,JAZF1,WDR37,RB1,GSTP1,CORO1A,FOXP1,TP53,RCOR3,IKBKB,TGIF2,VIM,APC,BCL6,PIK3R1,RASSF2,TUBB3,FOXJ3,PIN1,NFATC2IP,CCNE2,RAD51,BECN1,ERBB2,PD…	identical protein binding	GO:0042802	77	348	1425	61686	9.57819	1.33094e-51	4.54516e-49	DNMT3A,HMOX1,FTL,DVL2,TBK1,CREBZF,APAF1,SIRT1,KCNH2,CRKL,MET,PNP,SP1,PAK1,PRKRA,KDR,ESR1,ALCAM,MDM2,UBQLN1,CDH1,RB1,CORO1A,CLDN18,FOXP1,TP53,IKBKB,VIM,BCL6,RAD51,BECN1,ERBB2,PDIA3,BCL2L1,TWIST1,HCN2,BCL2,MAPK1,ALDOA,STAT3,SEPTIN7,PTEN,LEPR,BNIP3L,HCN4,XIAP,BAX,TNFSF10,NOTCH1,USP4,FMR1,ANXA1,P4HA1,BRAP,BCL2L2,ABCG2,HLA-G,ANXA2,IGF1R,EGFR,HNF1B,SMAD2,SOD2,CASP9,CDC42,BNIP3,MAFB,COL1A1,CREB1,GRB10,E…
regulation of transcription by RNA polymerase II	GO:0006357	63	348	1116	61686	10.0065	3.81422e-43	4.34313e-40	MECP2,ARNT,CREBZF,CTCF,ARID1A,SMAD5,SRF,STAT5A,RUNX2,SP1,HOXB5,CAMTA1,ESR1,KLF9,MDM2,RB1,FOXP1,TP53,RCOR3,TGIF2,BCL6,FOXJ3,ERBB2,TWIST1,RHOA,LPIN1,KIT,NR4A2,FOXO3,STAT3,ZNF395,ZEB1,RUNX1,MEOX2,MEF2D,E2F3,WNT10B,ZEB2,ZFPM1,RUNX3,BRD7,TRPS1,NOTCH1,FOXO1,PRDM16,NR2C2,KLF11,EGFR,HNF1B,SMAD2,PRDM1,SOD2,RBPJ,GATA4,TBX19,ZFPM2,MAFB,CREB1,ETS1,HMGB1,TCF7L1,FOS,VEGFA	cytosol	GO:0005829	163	348	4071	61686	7.09731	1.22416e-96	1.79951e-94	MYLK,MECP2,PRKAB1,BAP1,PDLIM5,HMOX1,FTL,ARPC5,GNAI2,GYS1,DVL2,TBK1,SH3PXD2A,HECTD2,APAF1,NGFR,SIRT1,SPRY2,DICER1,SMAD5,GEMIN2,CLIC4,BBC3,STAT5A,DDIT4,CRKL,MCL1,MSN,PNP,PRKCZ,RUNX2,CCN2,RAC1,PAK1,HOXB5,RAB1A,PRKRA,CAMTA1,ESR1,BCL2L11,SOCS1,KLF9,MDM2,ANK2,RAB11FIP1,UBQLN1,JAZF1,RB1,GSTP1,CORO1A,TP53,RCOR3,IKBKB,TAGLN2,VIM,APC,ROCK1,NOD2,PIK3R1,IL1A,RASSF2,ELMO2,PIN1,CCNE2,RAB6B,BECN1,ERBB2,AACS,BCL…	metal ion binding	GO:0046872	94	348	2686	61686	6.20339	3.35641e-47	7.64142e-45	MYLK,DNMT3A,PDLIM5,HMOX1,FTL,GNAI2,ITGA5,CTCF,TIMP3,SIRT1,DICER1,SMAD5,MMP1,NAIP,PRKCZ,ACVR2B,SP1,CYP7A1,TIMP2,ESR1,RNF2,KLF9,MDM2,JAZF1,CDH1,MMP7,FOXP1,TP53,ROCK1,BCL6,ACVR1C,GNAI3,ADAM10,MGMT,NRP1,SLC1A2,KIT,DNMT3B,NT5C3A,NR4A2,WEE1,ZNF395,EGLN3,ZEB1,ACVR1,PEG10,SELE,XIAP,ARIH2,ZEB2,UBA2,RPS6KA5,ZFPM1,ZNF217,NOS3,TNFSF10,TRPS1,PKM,ADAMTS6,MMP14,NOTCH1,USP4,ATP1A2,PRDM16,ROCK2,SUZ12,ANXA1,NR2C2,…
negative regulation of apoptotic process	GO:0043066	45	348	526	61686	15.1647	1.10327e-38	9.42191e-36	UCP2,NGFR,SIRT1,SPRY2,DUSP1,NAIP,MCL1,PRKCZ,KDR,MDM2,GSTP1,BTC,TP53,IKBKB,BCL6,PIK3R1,AXL,BECN1,BCL2L1,ADAM10,ARF4,MGMT,TWIST1,DNAJC3,BCL2,PTEN,BNIP3L,XIAP,PDCD10,RPS6KB1,WNT1,FOXO1,ANXA1,BCL2L2,SOCS3,IGF1R,CDKN1B,DSTYK,EGFR,SOD2,BNIP3,IGF1,SHC1,KLHL20,VEGFA	nucleoplasm	GO:0005654	129	348	2892	61686	7.90676	2.05265e-79	2.26305e-77	MECP2,ARNT,TCEAL1,PRKAB1,BAP1,DNMT3A,HMOX1,GNAI2,DVL2,TBK1,CREBZF,CTCF,NGFR,ARID1A,SIRT1,SMAD5,SRF,GEMIN2,STAT5A,CRKL,MCL1,RUNX2,SP1,SOX4,PAK1,HOXB5,PRKRA,ESR1,RNF2,SOCS1,KLF9,MDM2,ABCB1,UBQLN1,JAZF1,RB1,FOXP1,TP53,RCOR3,TGIF2,APC,BCL6,RASSF2,PIN1,CCNE2,RAD51,UBE2I,MGMT,TWIST1,PTPN13,LPIN1,BCL2,DNMT3B,MAPK1,NR4A2,WEE1,FOXO3,STAT3,CDC25B,ZNF395,CDK6,PTEN,IRS1,INO80,EGLN3,ZEB1,RUNX1,PEG10,MYBL1,MYB…	DNA binding	GO:0003677	70	348	1447	61686	8.57505	1.261e-43	2.15316e-41	MECP2,ARNT,DNMT3A,CREBZF,CTCF,ARID1A,DICER1,SMAD5,SRF,STAT5A,RUNX2,SP1,SOX4,HOXB5,CAMTA1,ESR1,KLF9,RB1,FOXP1,TP53,TGIF2,BCL6,FOXJ3,RAD51,MGMT,TWIST1,DNMT3B,MAPK1,NR4A2,FOXO3,STAT3,ZNF395,INO80,ZEB1,RUNX1,PEG10,MYBL1,MYB,MEOX2,MEF2D,E2F3,ZEB2,ZFPM1,ZNF217,RUNX3,TRPS1,FOXO1,PRDM16,NR2C2,KLF11,NR1I2,HNF1B,SMAD2,PRDM1,SOD2,CERS2,RBPJ,GATA4,TBX19,ZFPM2,MAFB,CREB1,ETS1,HMGXB4,HMGB1,TCF7L1,ATRX,MBD2,FOS…
protein phosphorylation	GO:0006468	46	348	589	61686	13.8436	9.61189e-38	6.56684e-35	MYLK,PRKAB1,TBK1,MAP3K9,SMAD5,MET,PRKCZ,ACVR2B,PAK1,PRKRA,KDR,IKBKB,ROCK1,PIK3R1,AXL,RASSF2,ACVR1C,ERBB2,ADAM10,KIT,TGFB2,MAPK1,PDK4,NTRK2,WEE1,TRIB1,CDC25B,CDK6,RET,ACVR1,RPS6KA5,RPS6KB1,RUNX3,ROCK2,AKT3,IGF1R,DSTYK,EGFR,SMAD2,PDPK1,FLT1,CREB1,MAP3K4,MAPK11,CDK2,CDK4	membrane	GO:0016020	153	348	5385	61686	5.03632	8.19776e-69	7.23043e-67	DIRAS3,EFNA1,UCP2,PDLIM5,HMOX1,FTL,GNAI2,ABCG1,GYS1,ITGA5,DVL2,MAP3K9,ITGB8,ICAM1,NGFR,SPRY2,CLIC4,ABCC5,KCNH2,MCL1,MET,MSN,BDKRB2,PRKCZ,ACVR2B,RAC1,PAK1,RAB1A,PRKRA,KDR,CYP7A1,AP3M2,ESR1,BCL2L11,CCKBR,ALCAM,SGMS2,ANK2,RAB11FIP1,PTP4A1,ABCB1,UBQLN1,CDH1,BTC,CORO1A,CLDN18,IKBKB,VEGFC,VIM,APC,ROCK1,NOD2,PIK3R1,AXL,ELMO2,ACVR1C,GNAI3,PTPRD,BACE1,RAB6B,BECN1,ERBB2,SLC7A1,BCL2L1,DLC1,ADAM10,ARF4,MGMT,…	nucleotide binding	GO:0000166	67	348	1449	61686	8.19622	1.69906e-40	2.32092e-38	MYLK,DIRAS3,GNAI2,ABCG1,TBK1,MAP3K9,APAF1,DICER1,ABCC5,NAIP,MET,PRKCZ,ACVR2B,RAC1,PAK1,RAB1A,KDR,ABCB1,IKBKB,ROCK1,NOD2,AXL,ACVR1C,GNAI3,TUBB3,RAB6B,RAD51,ERBB2,AACS,ARF4,UBE2I,RHOA,HCN2,KIT,MAPK1,PDK4,NT5C3A,NTRK2,WEE1,SEPTIN7,CDK6,INO80,RET,ACVR1,HCN4,RND3,UBA2,RPS6KA5,RPS6KB1,PKM,ATP1A2,ROCK2,AKT3,ABCG2,IGF1R,DSTYK,EGFR,PDPK1,FLT1,CDC42,MAP3K4,MAPK11,ATRX,CDK2,CDK4,KRAS,UBE2F
positive regulation of cell migration	GO:0030335	34	348	256	61686	23.5422	5.78864e-36	3.29566e-33	MYLK,GNAI2,SPRY2,CXCL12,PAK1,KDR,PTP4A1,MMP7,CORO1A,VEGFC,APC,PIK3R1,ADAM10,RHOA,KIT,MAPK1,STAT3,RET,ACVR1,PDCD10,MMP14,NOTCH1,ROCK2,IGF1R,EGFR,SOD2,FLT1,IGF1,S1PR1,COL1A1,ETS1,ADAM17,NTF3,VEGFA	plasma membrane	GO:0005886	121	348	3604	61686	5.95125	3.24072e-60	2.38193e-58	MYLK,DIRAS3,EFNA1,GNAI2,ABCG1,ITGA5,DVL2,ITGB8,ICAM1,NGFR,SPRY2,CLIC4,ABCC5,KCNH2,CXCL12,MET,MSN,BDKRB2,PRKCZ,CCN2,ACVR2B,RAC1,PAK1,KDR,ESR1,CCKBR,ALCAM,SGMS2,KLF9,MDM2,WNT4,ANK2,PTP4A1,ABCB1,UBQLN1,CDH1,GSTP1,BTC,CORO1A,CLDN18,VIM,APC,ROCK1,NOD2,PIK3R1,AXL,RASSF2,ACVR1C,GNAI3,PTPRD,BACE1,ERBB2,SLC7A1,ADAM10,ARF4,NRP1,RHOA,PTPN13,HCN2,SLC1A2,KIT,MAPK1,PTPN1,NTRK2,ERRFI1,ERBIN,STAT3,PLXNC1,PTEN,IR…	DNA-binding transcription factor activity	GO:0003700	46	348	516	61686	15.8021	2.39069e-40	2.7214e-38	MECP2,ARNT,CREBZF,CTCF,SRF,STAT5A,RUNX2,SP1,SOX4,HOXB5,ESR1,KLF9,FOXP1,TP53,TGIF2,BCL6,FOXJ3,TWIST1,NR4A2,FOXO3,STAT3,ZNF395,ZEB1,RUNX1,MYBL1,MEOX2,MEF2D,E2F3,ZNF217,RUNX3,TRPS1,FOXO1,NR2C2,KLF11,NR1I2,HNF1B,SMAD2,PRDM1,RBPJ,GATA4,TBX19,MAFB,CREB1,ETS1,TCF7L1,FOS
positive regulation of gene expression	GO:0010628	42	348	508	61686	14.6552	1.58324e-35	7.72623e-33	PRKAB1,CTCF,ITGB8,SPRY2,MSN,RUNX2,CCN2,SP1,MDM2,ANK2,TP53,VIM,ROCK1,IL1A,ERBB2,TWIST1,KIT,DNMT3B,MAPK1,NTRK2,STAT3,PTEN,RET,GJA1,PDCD10,NOS3,NOTCH1,ROCK2,AGO3,HFE,SMAD2,PRDM1,TICAM1,RBPJ,IGF1,QKI,ETS1,MAPK11,FN1,KRAS,VEGFA,DNMT1	chromatin	GO:0000785	49	348	511	61686	16.9974	1.66783e-44	1.05073e-42	ARNT,CREBZF,ARID1A,SIRT1,SMAD5,SRF,STAT5A,RUNX2,SP1,SOX4,HOXB5,ESR1,KLF9,RB1,FOXP1,TP53,TGIF2,FOXJ3,RAD51,TWIST1,NR4A2,FOXO3,STAT3,ZEB1,RUNX1,MEOX2,MEF2D,E2F3,ZEB2,ZFPM1,RUNX3,TRPS1,FOXO1,NR2C2,KLF11,NR1I2,HNF1B,SMAD2,RBPJ,GATA4,PBXIP1,TBX19,ZFPM2,MAFB,CREB1,ETS1,MBD2,CDK4,FOS	protein kinase binding	GO:0019901	42	348	442	61686	16.8436	4.83408e-38	4.71668e-36	PRKAB1,GYS1,DVL2,SPRY2,MSN,PRKCZ,RAC1,PAK1,ESR1,BCL2L11,SOCS1,ANK2,GSTP1,TP53,IKBKB,APC,NOD2,CCNE2,BECN1,BCL2L1,ADAM10,NRP1,RHOA,DNAJC3,MAPK1,PTPN1,ERRFI1,FOXO3,STAT3,CDC25B,PTEN,RND3,PDCD10,CDKN1B,EGFR,PDPK1,TICAM1,CASP9,CDC42,GATA4,RFFL,SHC1
signal transduction	GO:0007165	64	348	1569	61686	7.23043	1.8324e-35	7.82433e-33	DIRAS3,PRKAB1,GNAI2,NGFR,SMAD5,STAT5A,CXCL12,CRKL,MET,BDKRB2,PRKCZ,CCN2,ACVR2B,ESR1,CCKBR,ALCAM,ANK2,BTC,VEGFC,ROCK1,PIK3R1,AXL,RASSF2,GNAI3,ERBB2,DLC1,NRP1,KIT,MAPK1,NR4A2,ERBIN,STAT3,PLXNC1,IRS1,RET,RGS3,GJA1,RIN2,RPS6KB1,PIK3R2,TNFSF10,STMN1,ROCK2,ANXA1,VAV2,EDNRA,AKT3,NR1I2,IGF1R,EGFR,LPAR1,TICAM1,IGF1,S1PR1,CREB1,GRB10,HMGB1,NTF3,CDK2,CDK4,VAC14,SHC1,KRAS,VEGFA	integral component of membrane	GO:0016021	81	348	2925	61686	4.9087	3.78153e-33	2.08457e-31	UCP2,HMOX1,ABCG1,ITGA5,MAP3K9,ITGB8,ICAM1,NGFR,CLIC4,ABCC5,KCNH2,MCL1,MET,BDKRB2,ACVR2B,KDR,CYP7A1,ESR1,CCKBR,ALCAM,SGMS2,ABCB1,CDH1,BTC,CLDN18,AXL,ACVR1C,PTPRD,BACE1,ERBB2,SLC7A1,BCL2L1,ADAM10,NRP1,HCN2,SLC1A2,KIT,BCL2,PTPN1,NTRK2,FNDC3A,FUT8,PLXNC1,LEPR,RET,ACVR1,BNIP3L,G6PC3,SELE,HCN4,GJA1,BAX,TNFSF10,MMP14,NOTCH1,ATP1A2,CTDNEP1,EDNRA,ENTPD4,HFE,TMED7,ABCG2,HLA-G,IGF1R,EGFR,SMAD2,CERS2,LPAR1,F…	RNA polymerase II cis-regulatory region sequence-specific DNA binding	GO:0000978	49	348	712	61686	12.199	1.44642e-37	1.23488e-35	ARNT,DNMT3A,CTCF,SIRT1,SMAD5,SRF,STAT5A,RUNX2,SP1,SOX4,HOXB5,ESR1,KLF9,FOXP1,TP53,TGIF2,BCL6,FOXJ3,NR4A2,FOXO3,STAT3,ZNF395,ZEB1,RUNX1,MYBL1,MYB,MEOX2,MEF2D,E2F3,ZEB2,ZNF217,RUNX3,FOXO1,PRDM16,NR2C2,KLF11,NR1I2,HNF1B,SMAD2,PRDM1,RBPJ,GATA4,TBX19,MAFB,CREB1,ETS1,TCF7L1,FOS,BMI1
positive regulation of transcription, DNA-templated	GO:0045893	47	348	711	61686	11.7175	2.95855e-35	1.12293e-32	MECP2,ARNT,CTCF,ARID1A,SMAD5,SRF,CDKN1C,KCNH2,RUNX2,SP1,SOX4,ESR1,WNT4,CDH1,TP53,IKBKB,MAPK1,NR4A2,FOXO3,STAT3,RUNX1,RET,ACVR1,MYBL1,MYB,MEF2D,E2F3,RUNX3,BRD7,WNT1,NOTCH1,FOXO1,PRDM16,NR1I2,EGFR,HNF1B,SMAD2,GATA4,PBXIP1,IGF1,ZFPM2,MAFB,COL1A1,CREB1,ETS1,SHC1,FOS	extracellular region	GO:0005576	55	348	1513	61686	6.44364	5.49369e-28	2.69191e-26	EFNA1,EGFL7,FTL,ARPC5,FBLN5,TIMP3,APAF1,NGFR,MMP1,CXCL12,DKK2,MET,PNP,CCN2,KDR,TIMP2,ALCAM,WNT4,CDH1,GSTP1,BTC,MMP7,TAGLN2,VEGFC,ROCK1,IL1A,NRP1,DNAJC3,TGFB2,MAPK1,ALDOA,PTEN,LEPR,RECK,WNT10B,WNT1,TNFSF10,PKM,ADAMTS6,NOTCH1,ANXA1,SERPINE1,MMP2,HLA-G,ANXA2,EGFR,FLT1,IGF1,COL1A1,ADAM12,HMGB1,NTF3,FN1,NCAM1,VEGFA	transferase activity	GO:0016740	61	348	1519	61686	7.11835	2.08177e-33	1.57984e-31	MYLK,DNMT3A,GYS1,TBK1,MAP3K9,HECTD2,SIRT1,MET,PNP,PRKCZ,ACVR2B,PAK1,KDR,RNF2,SGMS2,MDM2,GSTP1,IKBKB,ROCK1,AXL,ACVR1C,ERBB2,UBE2I,MGMT,KIT,DNMT3B,MAPK1,PDK4,NT5C3A,NTRK2,WEE1,FUT8,CDK6,RET,ACVR1,XIAP,ARIH2,UBA2,RPS6KA5,RPS6KB1,PKM,PRDM16,ROCK2,AKT3,BRAP,IGF1R,DSTYK,EGFR,PRDM1,PDPK1,CERS2,FLT1,GALNT10,RFFL,MAP3K4,MAPK11,CDK2,CDK4,KRAS,DNMT1,UBE2F
cytokine-mediated signaling pathway	GO:0019221	35	348	313	61686	19.8213	2.56025e-34	8.7458e-32	HMOX1,ICAM1,STAT5A,MMP1,CRKL,MCL1,BCL2L11,SOCS1,NUMBL,TP53,VIM,BCL6,PIK3R1,IL1A,BCL2L1,TWIST1,KIT,BCL2,FOXO3,STAT3,LEPR,ZEB1,FOXO1,ANXA1,MMP2,SOCS3,CDKN1B,FSCN1,S1PR1,GRB10,SHC1,FN1,FOS,KRAS,VEGFA	protein-containing complex	GO:0032991	37	348	662	61686	9.9072	2.45781e-25	1.08389e-23	PRKAB1,APAF1,SIRT1,SMAD5,CRKL,ACVR2B,PAK1,ESR1,MDM2,SSX2IP,UBQLN1,CORO1A,TP53,NOD2,PIK3R1,RASSF2,RAD51,BECN1,SLC7A1,BCL2,MAPK1,NR4A2,PTPN1,FOXO3,GJA1,TRPS1,ANXA1,ANXA2,XPO6,CDKN1B,EGFR,SMAD2,CASP9,CDC42,GRB10,MBD2,CDK4	ATP binding	GO:0005524	56	348	1237	61686	8.02464	2.59426e-33	1.77188e-31	MYLK,ABCG1,TBK1,MAP3K9,APAF1,DICER1,ABCC5,NAIP,MET,PRKCZ,RUNX2,ACVR2B,PAK1,KDR,ABCB1,IKBKB,ROCK1,NOD2,AXL,ACVR1C,RAD51,ERBB2,AACS,UBE2I,KIT,MAPK1,PDK4,NTRK2,WEE1,TRIB1,CDK6,INO80,RUNX1,RET,ACVR1,UBA2,RPS6KA5,RPS6KB1,RUNX3,PKM,ATP1A2,ROCK2,AKT3,ABCG2,IGF1R,DSTYK,EGFR,PDPK1,FLT1,MAP3K4,MAPK11,ATRX,CDK2,CDK4,KRAS,UBE2F
response to hypoxia	GO:0001666	29	348	172	61686	29.8866	5.71941e-34	1.77614e-31	MECP2,ARNT,UCP2,HMOX1,ICAM1,APAF1,SRF,CXCL12,DDIT4,PAK1,VEGFC,PIN1,BECN1,RHOA,TGFB2,DNMT3B,NR4A2,EGLN3,MYB,MMP14,EDNRA,MMP2,CDKN1B,SOD2,BNIP3,CREB1,ETS1,ADAM17,VEGFA	mitochondrion	GO:0005739	45	348	1084	61686	7.35852	2.71517e-25	1.08854e-23	UCP2,ABCG1,CREBZF,SIRT1,CLIC4,BBC3,DDIT4,MCL1,SOX4,BCL2L11,ANK2,GSTP1,TP53,NOD2,PIN1,RAD51,BECN1,BCL2L1,NRP1,BCL2,MAPK1,PDK4,FOXO3,STAT3,PMAIP1,PTEN,FUNDC2,BNIP3L,GJA1,RPS6KB1,ZNF217,BAX,PKM,FOXO1,P4HA1,MMP2,BCL2L2,ABCG2,SOD2,TICAM1,CASP9,BNIP3,CREB1,SHC1,KRAS	protein kinase activity	GO:0004672	37	348	423	61686	15.5049	2.80854e-32	1.74385e-30	MYLK,PRKAB1,TBK1,MAP3K9,MET,PRKCZ,ACVR2B,PAK1,KDR,IKBKB,ROCK1,AXL,RASSF2,ACVR1C,ERBB2,KIT,MAPK1,PDK4,NTRK2,WEE1,TRIB1,CDK6,RET,ACVR1,RPS6KA5,RPS6KB1,ROCK2,AKT3,IGF1R,DSTYK,EGFR,PDPK1,FLT1,MAP3K4,MAPK11,CDK2,CDK4
response to drug	GO:0042493	33	348	298	61686	19.6293	2.86799e-32	8.16422e-30	DNMT3A,HMOX1,ICAM1,PNP,TIMP2,MDM2,ABCB1,CDH1,TP53,VEGFC,RAD51,BECN1,AACS,MGMT,RHOA,SLC1A2,TGFB2,BCL2,DNMT3B,FOXO3,STAT3,PTEN,RET,ANXA1,CDKN1B,HNF1B,SOD2,GATA4,COL1A1,CREB1,ADAM17,CDK4,FOS	extracellular exosome	GO:0070062	53	348	1753	61686	5.35922	2.79165e-23	1.02593e-21	FTL,ARPC5,GNAI2,FBLN5,ITGB8,ICAM1,APAF1,DICER1,CLIC4,CXCL12,MSN,PNP,CFL2,PRKCZ,RAC1,RAB1A,ALCAM,WNT4,ABCB1,CDH1,GSTP1,MMP7,CORO1A,TAGLN2,VIM,AXL,GNAI3,TUBB3,PTPRD,PDIA3,ADAM10,ARF4,RHOA,PTPN13,DNAJC3,ALDOA,SEPTIN7,FUT8,PDCD10,ANXA11,BAX,WNT1,TNFSF10,PKM,STMN1,ANXA1,SERPINE1,ANXA2,SOD2,CDC42,CDH11,FSCN1,FN1	DNA-binding transcription factor activity, RNA polymerase II-specific	GO:0000981	43	348	716	61686	10.6454	1.37591e-30	7.83119e-29	ARNT,CREBZF,SMAD5,SRF,STAT5A,RUNX2,SP1,SOX4,HOXB5,ESR1,KLF9,FOXP1,TP53,TGIF2,FOXJ3,TWIST1,NR4A2,FOXO3,STAT3,ZEB1,RUNX1,MYBL1,MYB,MEOX2,MEF2D,E2F3,ZEB2,ZNF217,RUNX3,FOXO1,NR2C2,KLF11,NR1I2,HNF1B,SMAD2,RBPJ,GATA4,TBX19,MAFB,CREB1,ETS1,TCF7L1,FOS
negative regulation of transcription by RNA polymerase II	GO:0000122	46	348	793	61686	10.2823	5.01264e-32	1.31717e-29	MECP2,EFNA1,DNMT3A,CTCF,SIRT1,DICER1,SMAD5,ACVR2B,ESR1,RNF2,MDM2,JAZF1,RB1,FOXP1,TP53,TGIF2,BCL6,UBE2I,TWIST1,DNMT3B,NR4A2,FOXO3,STAT3,ZEB1,RUNX1,MYB,WNT10B,ZEB2,ZFPM1,ZNF217,RUNX3,TRPS1,NOTCH1,PRDM16,NR2C2,KLF11,NR1I2,SMAD2,PRDM1,RBPJ,ZFPM2,HMGB1,MBD2,VEGFA,BMI1,DNMT1	cell surface	GO:0009986	33	348	577	61686	10.1378	5.20175e-23	1.7646e-21	EGFL7,ITGA5,ITGB8,ICAM1,NGFR,CLIC4,KCNH2,MET,MSN,TIMP2,WNT4,ABCB1,MMP7,NOD2,AXL,BACE1,PDIA3,ADAM10,NRP1,SLC1A2,KIT,WNT1,NOTCH1,ANXA1,ANXA2,EGFR,LPAR1,KCNQ1,SLC7A11,ADAM17,HMGB1,NCAM1,VEGFA	kinase activity	GO:0016301	39	348	579	61686	11.9397	1.1538e-29	6.06187e-28	MYLK,PRKAB1,TBK1,MAP3K9,MET,PRKCZ,ACVR2B,PAK1,PRKRA,KDR,SGMS2,IKBKB,ROCK1,AXL,ACVR1C,ERBB2,KIT,MAPK1,PDK4,NTRK2,WEE1,CDK6,RET,ACVR1,RPS6KA5,RPS6KB1,PKM,ROCK2,AKT3,IGF1R,CDKN1B,DSTYK,EGFR,PDPK1,FLT1,MAP3K4,MAPK11,CDK2,CDK4
apoptotic process	GO:0006915	43	348	677	61686	11.2587	1.38852e-31	3.38799e-29	HMOX1,MAP3K9,APAF1,NGFR,SIRT1,BBC3,DDIT4,NAIP,MCL1,PAK1,BCL2L11,MDM2,TP53,ROCK1,IL1A,ELMO2,ACVR1C,BECN1,BCL2L1,DLC1,BCL2,MAPK1,FOXO3,PMAIP1,PTEN,EGLN3,PEG10,BNIP3L,BMF,MEF2D,XIAP,GJA1,PDCD10,RPS6KB1,BAX,TNFSF10,FOXO1,KLF11,BCL2L2,TICAM1,CASP9,BNIP3,RFFL	extracellular space	GO:0005615	43	348	1121	61686	6.79939	7.12012e-23	2.24284e-21	MECP2,EGFL7,HMOX1,FBLN5,TIMP3,ICAM1,CXCL12,DKK2,MSN,CFL2,CCN2,TIMP2,WNT4,GSTP1,BTC,MMP7,VEGFC,AXL,IL1A,PDIA3,NRP1,KIT,TGFB2,ALDOA,SELE,WNT10B,WNT1,TNFSF10,MMP14,ANXA1,SERPINE1,MMP2,HFE,HLA-G,ANXA2,EGFR,FLT1,IGF1,COL1A1,HMGB1,NTF3,FN1,VEGFA	DNA-binding transcription activator activity, RNA polymerase II-specific	GO:0001228	32	348	362	61686	15.6693	3.46353e-28	1.68971e-26	SRF,RUNX2,SP1,SOX4,HOXB5,ESR1,MDM2,TP53,FOXJ3,NR4A2,FOXO3,STAT3,ZNF395,RUNX1,MYBL1,MYB,MEOX2,MEF2D,E2F3,FOXO1,PRDM16,NR2C2,NR1I2,SMAD2,RBPJ,GATA4,PBXIP1,TBX19,MAFB,CREB1,ETS1,FOS
positive regulation of apoptotic process	GO:0043065	34	348	375	61686	16.0714	2.94123e-30	6.69815e-28	HMOX1,MAP3K9,APAF1,NGFR,SIRT1,BBC3,DUSP1,SOX4,BCL2L11,TP53,APC,BCL6,RASSF2,ACVR1C,ADAM10,FOXO3,PMAIP1,PTEN,BNIP3L,BMF,WNT10B,BAX,TNFSF10,NOTCH1,FOXO1,ANXA1,VAV2,KLF11,LPAR1,CASP9,BNIP3,CREB1,HMGB1,CDK4	focal adhesion	GO:0005925	27	348	414	61686	11.5603	1.7332e-20	5.09561e-19	ARPC5,ITGA5,ITGB8,ICAM1,MSN,RAC1,PAK1,ALCAM,VIM,PDIA3,DLC1,ADAM10,NRP1,RHOA,MAPK1,RND3,GJA1,MMP14,ANXA1,KLF11,EGFR,PDPK1,FLT1,CDC42,LASP1,ADAM17,KRAS	sequence-specific DNA binding	GO:0043565	30	348	391	61686	13.6004	1.11133e-24	5.06027e-23	ARNT,CTCF,SRF,SP1,ESR1,FOXP1,BCL6,FOXJ3,BCL2,NR4A2,FOXO3,STAT3,MYBL1,MEOX2,E2F3,ZEB2,TRPS1,FOXO1,PRDM16,NR2C2,NR1I2,HNF1B,PRDM1,RBPJ,GATA4,MAFB,CREB1,ETS1,FOS,BMI1
cell migration	GO:0016477	30	348	261	61686	20.3746	6.39982e-30	1.36636e-27	EFNA1,ARPC5,ITGB8,CRKL,MET,PRKCZ,CCN2,RAC1,PAK1,RAB1A,KDR,CORO1A,APC,AXL,ELMO2,ARF4,NRP1,RHOA,TGFB2,FUT8,PTEN,RND3,MMP14,VAV2,PDPK1,FLT1,CDC42,PBXIP1,FSCN1,S1PR1	endosome	GO:0005768	33	348	720	61686	8.12435	4.5728e-20	1.26038e-18	ARPC5,ABCG1,NGFR,ABCC5,BDKRB2,PRKCZ,RAB1A,KDR,ANK2,RAB11FIP1,PTP4A1,CDH1,BACE1,BECN1,ERBB2,RHOA,NTRK2,RET,GJA1,ATP1A2,ANXA1,HLA-G,ANXA2,CDKN1B,EGFR,LPAR1,FLT1,RFFL,S1PR1,KCNQ1,HMGB1,CDK2,VAC14	protein homodimerization activity	GO:0042803	34	348	648	61686	9.30061	1.74208e-22	7.43651e-21	ARNT,HMOX1,ABCG1,FBLN5,MAP3K9,SRF,TPD52L2,KCNH2,MCL1,SP1,PRKRA,CORO1A,IKBKB,BCL2L1,ADAM10,TWIST1,KIT,TGFB2,BCL2,NTRK2,STAT3,RUNX1,ACVR1,BNIP3L,MEF2D,PDCD10,BAX,FMR1,BCL2L2,ABCG2,HLA-G,HNF1B,BNIP3,VEGFA
cell differentiation	GO:0030154	46	348	947	61686	8.61024	1.03765e-28	2.08508e-26	ARNT,EGFL7,APAF1,NGFR,SIRT1,SMAD5,CLIC4,MCL1,RUNX2,CCN2,SOX4,KDR,WNT4,RB1,VEGFC,AXL,ACVR1C,FOXJ3,NRP1,TWIST1,RHOA,NTRK2,SEPTIN7,CDK6,ZEB1,PEG10,MYBL1,MEF2D,ZFPM1,STMN1,NOTCH1,FOXO1,PRDM16,NR2C2,NR1I2,EGFR,SMAD2,FLT1,CDC42,PBXIP1,ZFPM2,CREB1,QKI,ETS1,ASZ1,VEGFA	cytoskeleton	GO:0005856	41	348	1315	61686	5.52669	1.27842e-18	3.31637e-17	MYLK,ARPC5,GNAI2,SPRY2,CLIC4,MSN,CFL2,RAC1,PAK1,ANK2,SSX2IP,PTP4A1,CORO1A,TP53,TAGLN2,VIM,APC,ROCK1,NOD2,GNAI3,TUBB3,RAD51,BCL2L1,RHOA,PTPN13,MAPK1,SEPTIN7,CDC25B,CDK6,INO80,RND3,ANXA11,NOS3,STMN1,ROCK2,CDC42,PBXIP1,FSCN1,LASP1,SLC7A11,CDK2	sequence-specific double-stranded DNA binding	GO:1990837	28	348	414	61686	11.9885	1.25768e-21	5.0529e-20	ARNT,SMAD5,SRF,RUNX2,SP1,SOX4,HOXB5,ESR1,FOXP1,TGIF2,BCL6,FOXJ3,NR4A2,FOXO3,MEOX2,MEF2D,E2F3,RUNX3,NR2C2,KLF11,NR1I2,PRDM1,GATA4,TBX19,MAFB,CREB1,TCF7L1,FOS
regulation of transcription, DNA-templated	GO:0006355	47	348	1006	61686	8.28147	1.36626e-28	2.59286e-26	ARNT,DVL2,CREBZF,CTCF,SMAD5,SRF,STAT5A,RUNX2,ACVR2B,SP1,SOX4,HOXB5,ESR1,RB1,FOXP1,TP53,TGIF2,FOXJ3,NR4A2,FOXO3,STAT3,ZNF395,RUNX1,MYBL1,MYB,MEOX2,MEF2D,E2F3,RPS6KA5,ZNF217,RUNX3,TRPS1,NOTCH1,FOXO1,NR2C2,NR1I2,SMAD2,RBPJ,GATA4,TBX19,MAFB,CREB1,ETS1,TCF7L1,ATRX,FOS,VGLL4	Golgi membrane	GO:0000139	27	348	495	61686	9.66865	1.65653e-18	4.05851e-17	ABCG1,RAC1,RAB1A,SGMS2,ROCK1,GNAI3,RAB6B,ADAM10,FNDC3A,FUT8,RND3,GJA1,PDCD10,NOS3,NOTCH1,ENTPD4,TMED7,HLA-G,EGFR,GALNT10,CDC42,RFFL,ADAM17,VAC14,SEC23A,NCAM1,KRAS	transcription factor binding	GO:0008134	21	348	230	61686	16.1845	3.40083e-19	1.29043e-17	ARNT,DNMT3A,SIRT1,SP1,ESR1,RB1,TP53,PIK3R1,UBE2I,TWIST1,STAT3,TRIB1,RUNX1,ZFPM1,SMAD2,GATA4,ZFPM2,MAFB,ETS1,HMGB1,FOS
phosphorylation	GO:0016310	40	348	683	61686	10.3812	4.34437e-28	7.81072e-26	MYLK,PRKAB1,TBK1,MAP3K9,MET,PRKCZ,ACVR2B,PAK1,PRKRA,KDR,SGMS2,IKBKB,ROCK1,AXL,ACVR1C,ERBB2,KIT,MAPK1,PDK4,NTRK2,WEE1,STAT3,CDK6,RET,ACVR1,RPS6KA5,RPS6KB1,PKM,ROCK2,AKT3,IGF1R,CDKN1B,DSTYK,EGFR,PDPK1,FLT1,MAP3K4,MAPK11,CDK2,CDK4	transcription regulator complex	GO:0005667	18	348	158	61686	20.194	2.26657e-18	5.26082e-17	ARNT,SMAD5,RUNX2,SOX4,RB1,TP53,RCOR3,NR4A2,STAT3,E2F3,ZFPM1,SMAD2,RBPJ,PBXIP1,MAFB,CREB1,CDK4,FOS	signaling receptor binding	GO:0005102	23	348	331	61686	12.3171	3.06792e-18	1.10284e-16	EFNA1,EGFL7,ITGB8,CXCL12,MSN,ALCAM,WNT4,PTPRD,ADAM10,TGFB2,ERBIN,STAT3,PLXNC1,WNT10B,WNT1,TNFSF10,ANXA1,SERPINE1,HFE,HLA-G,EGFR,NTF3,FN1
heart development	GO:0007507	28	348	248	61686	20.0131	8.89489e-28	1.51925e-25	PDLIM5,GYS1,DVL2,SRF,CRKL,SOX4,MDM2,TP53,ERBB2,NRP1,TGFB2,MAPK1,PTEN,ACVR1,GJA1,ZFPM1,ADAMTS6,NOTCH1,EDNRA,CDKN1B,SMAD2,RBPJ,ZFPM2,KCNQ1,MBD2,SHC1,FN1,CACNA1C	endoplasmic reticulum	GO:0005783	39	348	1246	61686	5.54822	8.23788e-18	1.81645e-16	HMOX1,ABCG1,BBC3,RAB1A,KDR,CYP7A1,PTP4A1,UBQLN1,TP53,BACE1,BECN1,PDIA3,BCL2L1,LPIN1,DNAJC3,BCL2,NT5C3A,USP25,PTPN1,BNIP3L,G6PC3,GJA1,BAX,NOTCH1,CTDNEP1,P4HA1,TMED7,HLA-G,EGFR,CERS2,BNIP3,VKORC1,COL1A1,KCNQ1,ATG2B,VAC14,MCRS1,FOS,SEC23A	protein serine/threonine kinase activity	GO:0004674	22	348	322	61686	12.1108	2.39949e-17	8.19428e-16	MYLK,TBK1,MAP3K9,PRKCZ,ACVR2B,PAK1,IKBKB,ROCK1,ACVR1C,MAPK1,CDK6,ACVR1,RPS6KA5,RPS6KB1,ROCK2,AKT3,DSTYK,PDPK1,MAP3K4,MAPK11,CDK2,CDK4
regulation of gene expression	GO:0010468	29	348	305	61686	16.8541	1.48415e-26	2.41421e-24	MECP2,DNMT3A,TBK1,NGFR,CRKL,RUNX2,CYP7A1,MDM2,CDH1,FOXP1,PIN1,BCL2,DNMT3B,NR4A2,IGF2BP3,UBAP2,FUT8,CDK6,NOTCH1,PRDM1,NOVA1,RBPJ,IGF1,MAP3K4,CDK2,CDK4,FOS,BMI1,DNMT1	membrane raft	GO:0045121	20	348	255	61686	13.9026	4.80288e-17	1.0086e-15	GNAI2,ICAM1,PRKCZ,KDR,ANK2,IKBKB,GNAI3,BACE1,DLC1,SLC1A2,RET,SELE,GJA1,ABCG2,ANXA2,EGFR,S1PR1,KCNQ1,ADAM17,KRAS	chromatin binding	GO:0003682	23	348	390	61686	10.4537	1.11608e-16	3.62991e-15	MECP2,BAP1,DNMT3A,CTCF,SRF,RUNX2,ESR1,RNF2,TP53,BCL6,RAD51,DNMT3B,NOTCH1,FOXO1,FMR1,EGFR,SMAD2,RBPJ,ATRX,MBD2,FOS,BMI1,DNMT1
negative regulation of gene expression	GO:0010629	29	348	306	61686	16.799	1.6313e-26	2.53297e-24	MECP2,TCEAL1,TBK1,CTCF,ITGB8,SIRT1,DICER1,CRKL,CCN2,KDR,ESR1,MDM2,WNT4,RB1,FOXP1,TP53,ADAM10,TGFB2,RUNX1,PDCD10,NOTCH1,ROCK2,AGO3,SMAD2,PRDM1,IGF1,CREB1,VEGFA,DNMT1	integral component of plasma membrane	GO:0005887	34	348	988	61686	6.09999	7.30476e-17	1.46427e-15	ICAM1,NGFR,ABCC5,KCNH2,MET,BDKRB2,ACVR2B,KDR,ALCAM,SGMS2,AXL,PTPRD,BACE1,ERBB2,SLC7A1,HCN2,SLC1A2,KIT,NTRK2,PLXNC1,RET,ACVR1,SELE,GJA1,TNFSF10,MMP14,EDNRA,HFE,IGF1R,EGFR,LPAR1,FLT1,ADAM17,CACNA1C	transcription cis-regulatory region binding	GO:0000976	19	348	241	61686	13.9747	2.67444e-16	8.30293e-15	CREBZF,CTCF,KCNH2,RUNX2,SP1,SOX4,TP53,FOXO3,STAT3,RUNX1,ZNF217,BRD7,PRDM16,KLF11,GATA4,CREB1,ETS1,HMGB1,FOS
angiogenesis	GO:0001525	27	348	258	61686	18.5503	6.30404e-26	9.36287e-24	EFNA1,EGFL7,HMOX1,ITGA5,SIRT1,CLIC4,CCN2,KDR,VEGFC,NRP1,PTEN,LEPR,ACVR1,MEOX2,PDCD10,MMP14,NOTCH1,VAV2,SERPINE1,MMP2,ANXA2,RBPJ,FLT1,S1PR1,SHC1,FN1,VEGFA	cytoplasmic vesicle	GO:0031410	31	348	804	61686	6.8346	8.10651e-17	1.55434e-15	DVL2,CLIC4,RAC1,KDR,AP3M2,SOCS1,RAB11FIP1,UBQLN1,CORO1A,BACE1,RAB6B,BECN1,ERBB2,BCL2L1,ADAM10,NRP1,RHOA,PTPN1,FNDC3A,AFTPH,RND3,MMP14,NOTCH1,ANXA1,ENTPD4,HFE,TMED7,PDPK1,TICAM1,KCNQ1,SEC23A	enzyme binding	GO:0019899	22	348	378	61686	10.3166	6.86681e-16	2.03915e-14	HMOX1,SIRT1,MSN,RAC1,PRKRA,ESR1,MDM2,ANK2,RB1,TP53,NOD2,BACE1,RAD51,UBE2I,PTPN1,PTEN,MEF2D,NOTCH1,EGFR,SOD2,CREB1,FN1
negative regulation of transcription, DNA-templated	GO:0045892	35	348	559	61686	11.0985	1.19708e-25	1.70385e-23	MECP2,BAP1,CREBZF,CTCF,SIRT1,CDKN1C,RUNX2,MDM2,WNT4,RB1,FOXP1,TP53,RCOR3,BCL6,UBE2I,TWIST1,ZEB1,MYB,RPS6KA5,ZNF217,BRD7,NOTCH1,FOXO1,PRDM16,KLF11,NR1I2,CDKN1B,SMAD2,RBPJ,PBXIP1,ZFPM2,MBD2,SHC1,VGLL4,DNMT1	mitochondrial outer membrane	GO:0005741	17	348	175	61686	17.2194	3.05768e-16	5.61849e-15	HMOX1,BBC3,MCL1,BCL2L11,BCL2L1,LPIN1,BCL2,FOXO3,PMAIP1,BNIP3L,BMF,GJA1,RPS6KB1,BAX,BCL2L2,BNIP3,KRAS	protein heterodimerization activity	GO:0046982	19	348	272	61686	12.382	2.47851e-15	7.05344e-14	ARNT,ABCG1,MCL1,BDKRB2,TP53,IKBKB,PIK3R1,ERBB2,BCL2L1,BCL2,NR4A2,RUNX1,MEF2D,UBA2,BAX,PIK3R2,FMR1,ATP1A2,BCL2L2
negative regulation of cell population proliferation	GO:0008285	31	348	448	61686	12.2657	4.0303e-24	5.507e-22	BAP1,HMOX1,CTCF,SPRY2,SRF,SOX4,PRKRA,TIMP2,RB1,TP53,APC,BCL6,IL1A,BECN1,DLC1,TGFB2,BCL2,STAT3,CDK6,PTEN,GJA1,BAX,NOS3,BRD7,NOTCH1,KLF11,CDKN1B,SMAD2,SOD2,RBPJ,ETS1	early endosome	GO:0005769	20	348	289	61686	12.267	5.41509e-16	9.55221e-15	RAB1A,KDR,ANK2,PTP4A1,CORO1A,BACE1,ERBB2,NRP1,MAPK1,PTPN1,NTRK2,RET,GJA1,ANXA1,HFE,HLA-G,ANXA2,KCNQ1,LDLRAP1,HMGB1	hydrolase activity	GO:0016787	36	348	1345	61686	4.74447	1.86435e-14	5.09339e-13	BAP1,DICER1,MMP1,DUSP1,RAC1,RAB1A,PTP4A1,MMP7,PTPRD,BACE1,ADAM10,RHOA,PTPN13,LPIN1,NT5C3A,USP25,PTPN1,CDC25B,PTEN,INO80,USP18,G6PC3,ADAMTS6,MMP14,USP4,CTDNEP1,AGO3,MMP2,ENTPD4,CASP9,CDC42,ADAM12,ADAM17,DUSP2,ATRX,KRAS
regulation of cell population proliferation	GO:0042127	23	348	187	61686	21.8019	6.72014e-24	8.82924e-22	SIRT1,SPRY2,TPD52L2,STAT5A,TP53,BCL6,KIT,TGFB2,STAT3,CDK6,EGLN3,XIAP,NOTCH1,ANXA1,CDKN1B,PRDM1,RBPJ,TBX19,SLC7A11,MBD2,CDK4,SHC1,DNMT1	Golgi apparatus	GO:0005794	35	348	1175	61686	5.28004	1.9211e-15	3.25848e-14	ABCG1,ABCC5,BDKRB2,RAB1A,KDR,AP3M2,ESR1,SGMS2,CDH1,APC,ROCK1,NOD2,BCL6,RASSF2,GNAI3,BACE1,RAB6B,BECN1,ADAM10,ARF4,MAPK1,FNDC3A,FUT8,AFTPH,RND3,GJA1,PDCD10,NOS3,NOTCH1,ENTPD4,TMED7,EGFR,GALNT10,COL1A1,KLHL20	protease binding	GO:0002020	13	348	104	61686	22.1573	3.61346e-14	9.49227e-13	SH3PXD2A,TIMP3,BDKRB2,TIMP2,TP53,KIT,BCL2,NTRK2,SERPINE1,ANXA2,RFFL,COL1A1,FN1
neuron differentiation	GO:0030182	22	348	180	61686	21.6649	7.48326e-23	9.46771e-21	MECP2,EFNA1,DNMT3A,DDIT4,MET,RUNX2,WNT4,RB1,TUBB3,PIN1,PTPRD,ERBB2,NR4A2,NTRK2,RUNX1,RET,WNT10B,RUNX3,WNT1,NOTCH1,RBPJ,S1PR1	perinuclear region of cytoplasm	GO:0048471	27	348	700	61686	6.83712	8.41965e-15	1.37521e-13	HMOX1,DICER1,CLIC4,TPD52L2,KCNH2,MSN,PRKCZ,CCN2,PRKRA,UBQLN1,CDH1,APC,PIK3R1,RAD51,ERBB2,NTRK2,AFTPH,SELE,HCN4,FMR1,HFE,ANXA2,EGFR,MAP3K4,CDK4,SEC23A,KLHL20	integrin binding	GO:0005178	14	348	132	61686	18.8002	3.82796e-14	9.68333e-13	FBLN5,ITGB8,ICAM1,CXCL12,CCN2,KDR,TIMP2,ADAM10,MMP14,EGFR,IGF1,ADAM17,HMGB1,FN1
vascular endothelial growth factor receptor signaling pathway	GO:0048010	16	348	66	61686	42.9718	4.93149e-22	6.01642e-20	RAC1,KDR,VEGFC,ROCK1,PIK3R1,AXL,ELMO2,NRP1,RHOA,PIK3R2,ROCK2,VAV2,FLT1,CDC42,MAPK11,VEGFA	cell projection	GO:0042995	33	348	1111	61686	5.26511	1.3786e-14	2.17129e-13	MYLK,PDLIM5,ARPC5,SH3PXD2A,NGFR,SPRY2,MSN,RAC1,PAK1,ALCAM,SSX2IP,VIM,APC,ROCK1,TUBB3,BACE1,ADAM10,RHOA,PTPN13,NTRK2,SEPTIN7,CDK6,PTEN,RND3,FMR1,ATP1A2,ANXA1,HLA-G,PDPK1,CDC42,FSCN1,KLHL20,CACNA1C	protein serine kinase activity	GO:0106310	18	348	280	61686	11.3952	5.67092e-14	1.3356e-12	TBK1,MAP3K9,PRKCZ,PAK1,IKBKB,ROCK1,MAPK1,CDK6,RPS6KA5,RPS6KB1,ROCK2,AKT3,DSTYK,PDPK1,MAP3K4,MAPK11,CDK2,CDK4
nervous system development	GO:0007399	31	348	530	61686	10.368	5.78631e-22	6.81587e-20	APAF1,NGFR,ARID1A,NAIP,MET,ANK2,NUMBL,APC,AXL,ACVR1C,ERBB2,NRP1,SLC1A2,NR4A2,NTRK2,IGF2BP3,STAT3,PTEN,ZEB1,RET,MEF2D,ZEB2,BAX,STMN1,FMR1,NR2C2,CDC42,NTF3,FN1,FOS,VEGFA	receptor complex	GO:0043235	16	348	192	61686	14.7716	2.60663e-14	3.96387e-13	MET,ACVR2B,KDR,AXL,ACVR1C,ERBB2,NRP1,KIT,NTRK2,LEPR,RET,ACVR1,NOTCH1,IGF1R,EGFR,FLT1	protein threonine kinase activity	GO:0106311	18	348	280	61686	11.3952	5.67092e-14	1.3356e-12	TBK1,MAP3K9,PRKCZ,PAK1,IKBKB,ROCK1,MAPK1,CDK6,RPS6KA5,RPS6KB1,ROCK2,AKT3,DSTYK,PDPK1,MAP3K4,MAPK11,CDK2,CDK4
positive regulation of protein phosphorylation	GO:0001934	22	348	207	61686	18.8391	1.69257e-21	1.92727e-19	EFNA1,DVL2,SIRT1,CRKL,CCN2,RAC1,PAK1,KDR,VEGFC,PIN1,ERBB2,NTRK2,LEPR,WNT1,FMR1,ROCK2,ANXA2,EGFR,ADAM17,HMGB1,KRAS,VEGFA	cell junction	GO:0030054	29	348	895	61686	5.74358	6.85214e-14	1.00726e-12	PDLIM5,ITGA5,SH3PXD2A,NGFR,CLIC4,PRKCZ,RAC1,PAK1,KDR,ANK2,SSX2IP,CDH1,CLDN18,APC,BCL2L1,DLC1,ADAM10,RHOA,MAPK1,NTRK2,ERBIN,GJA1,RPS6KB1,FMR1,DSTYK,EGFR,PDPK1,FSCN1,CACNA1C	zinc ion binding	GO:0008270	25	348	645	61686	6.87049	7.66221e-14	1.68816e-12	CTCF,MMP1,TIMP2,ESR1,RNF2,MDM2,MMP7,TP53,NR4A2,PTPN1,ZEB1,PEG10,ARIH2,TNFSF10,TRPS1,MMP14,NR2C2,MMP2,BRAP,NR1I2,GATA4,ZFPM2,SEC23A,BMI1,DNMT1
positive regulation of angiogenesis	GO:0045766	20	348	157	61686	22.5807	2.93999e-21	3.23968e-19	HMOX1,ITGB8,SIRT1,SP1,KDR,VEGFC,IL1A,NRP1,TWIST1,STAT3,RUNX1,NOS3,SERPINE1,AKT3,PDPK1,FLT1,GATA4,ADAM12,ETS1,VEGFA	intracellular membrane-bounded organelle	GO:0043231	28	348	882	61686	5.62726	3.07245e-13	4.37081e-12	HMOX1,TBK1,BDKRB2,PRKCZ,RAC1,CYP7A1,AP3M2,BCL2L11,RAB11FIP1,AXL,ADAM10,RHOA,IRS1,RUNX1,AFTPH,USP18,MEF2D,RND3,GJA1,RUNX3,P4HA1,IGF1R,CDKN1B,HNF1B,NOVA1,S1PR1,SLC7A11,VAC14	protein tyrosine kinase activity	GO:0004713	13	348	110	61686	20.9487	7.59832e-14	1.72988e-12	MAP3K9,MET,KDR,AXL,ERBB2,KIT,NTRK2,WEE1,RET,IGF1R,DSTYK,EGFR,FLT1
cellular response to hypoxia	GO:0071456	18	348	131	61686	24.3561	7.17083e-20	7.65487e-18	DNMT3A,HMOX1,ICAM1,SIRT1,BBC3,MDM2,UBQLN1,TP53,TWIST1,BCL2,FOXO3,PMAIP1,PTEN,EGLN3,BNIP3L,BNIP3,MALAT1,VEGFA	axon	GO:0030424	20	348	414	61686	8.56322	4.67024e-13	6.43618e-12	DICER1,PAK1,ALCAM,CORO1A,TUBB3,BACE1,ADAM10,NRP1,RHOA,SLC1A2,TGFB2,MAPK1,NTRK2,RET,FMR1,IGF1R,CREB1,LDLRAP1,NTF3,KLHL20	insulin receptor binding	GO:0005158	8	348	23	61686	61.6552	4.31149e-13	8.92347e-12	PIK3R1,PTPN1,IRS1,IGF1R,PDPK1,IGF1,GRB10,SHC1
positive regulation of MAPK cascade	GO:0043410	19	348	164	61686	20.5361	1.84668e-19	1.91159e-17	EFNA1,CRKL,KDR,TIMP2,ROCK1,NOD2,ERBB2,KIT,NTRK2,RET,ROCK2,IGF1R,LPAR1,FLT1,CDC42,IGF1,HMGB1,SHC1,VEGFA	apical plasma membrane	GO:0016324	18	348	350	61686	9.11616	2.47081e-12	3.30191e-11	ABCC5,MSN,PRKCZ,ANK2,ABCB1,ERBB2,SLC7A1,SEPTIN7,PTEN,GJA1,NOTCH1,ANXA1,ABCG2,DSTYK,EGFR,KCNQ1,ADAM17,FN1	RNA polymerase II transcription regulatory region sequence-specific DNA binding	GO:0000977	17	348	271	61686	11.1195	4.25142e-13	9.07412e-12	SMAD5,SP1,RB1,TP53,BCL6,TWIST1,NR4A2,RUNX1,MEF2D,E2F3,RUNX3,TRPS1,NR2C2,NR1I2,PRDM1,GATA4,CREB1
intracellular signal transduction	GO:0035556	26	348	438	61686	10.5222	9.18377e-19	9.22699e-17	HMOX1,DVL2,DUSP1,CRKL,PRKCZ,CCN2,RAC1,PAK1,SOCS1,ROCK1,NOD2,ERBB2,KIT,MAPK1,RPS6KA5,STMN1,ROCK2,VAV2,AKT3,SOCS3,EGFR,SMAD2,PDPK1,MAP3K4,MAPK11,SHC1	collagen-containing extracellular matrix	GO:0062023	17	348	329	61686	9.15926	9.383e-12	1.21703e-10	EGFL7,FBLN5,TIMP3,ICAM1,CXCL12,CCN2,TIMP2,TGFB2,ANXA11,PKM,ANXA1,SERPINE1,MMP2,ANXA2,COL1A1,FN1,NCAM1	protein domain specific binding	GO:0019904	16	348	237	61686	11.9668	6.82686e-13	1.3714e-11	MECP2,DVL2,SIRT1,DICER1,RUNX2,MDM2,SSX2IP,VIM,GNAI3,TWIST1,RHOA,GJA1,WNT1,TRPS1,MBD2,CDK2
cellular response to insulin stimulus	GO:0032869	16	348	103	61686	27.5353	1.07278e-18	1.01795e-16	UCP2,PRKCZ,SP1,PAK1,GSTP1,PIK3R1,LPIN1,ERRFI1,PTEN,IRS1,RPS6KB1,PIK3R2,PKM,FOXO1,PDPK1,CDK4	basolateral plasma membrane	GO:0016323	14	348	213	61686	11.6508	2.72143e-11	3.429e-10	ABCC5,NAIP,MSN,ANK2,NOD2,ERBB2,SLC7A1,ERBIN,LEPR,ANXA1,ANXA2,DSTYK,EGFR,KCNQ1	cis-regulatory region sequence-specific DNA binding	GO:0000987	11	348	77	61686	25.3227	7.54086e-13	1.47154e-11	ARNT,SRF,RUNX2,SP1,TP53,ZNF395,E2F3,HNF1B,SMAD2,GATA4,TBX19
response to organic cyclic compound	GO:0014070	17	348	126	61686	23.9158	1.06206e-18	1.03657e-16	ICAM1,CCN2,CYP7A1,RAD51,AACS,MGMT,STAT3,PTEN,MMP14,ANXA1,CDKN1B,EGFR,HNF1B,CASP9,SLC7A11,MBD2,FOS	dendrite	GO:0030425	19	348	464	61686	7.25843	3.12269e-11	3.82529e-10	GNAI2,DICER1,RAC1,PAK1,ALCAM,TUBB3,BACE1,BECN1,ADAM10,RHOA,NTRK2,RET,FMR1,CDC42,BNIP3,NTF3,MCRS1,KLHL20,CACNA1C	transmembrane receptor protein tyrosine kinase activity	GO:0004714	12	348	105	61686	20.2581	1.04908e-12	1.99033e-11	MET,KDR,AXL,ERBB2,KIT,NTRK2,WEE1,RET,IGF1R,DSTYK,EGFR,FLT1
response to estradiol	GO:0032355	16	348	111	61686	25.5508	3.74168e-18	3.45448e-16	DNMT3A,DUSP1,CCN2,ESR1,GSTP1,DNMT3B,STAT3,PTEN,GJA1,ANXA1,CDKN1B,EGFR,CASP9,COL1A1,ETS1,MBD2	Bcl-2 family protein complex	GO:0097136	5	348	6	61686	147.716	3.31615e-11	3.95249e-10	MCL1,BCL2L11,BCL2L1,BAX,BCL2L2	phosphotyrosine residue binding	GO:0001784	9	348	40	61686	39.8832	1.22355e-12	2.25861e-11	CRKL,PIK3R1,MAPK1,IRS1,PIK3R2,VAV2,SOCS3,LDLRAP1,SHC1
negative regulation of neuron apoptotic process	GO:0043524	17	348	141	61686	21.3716	7.54894e-18	6.7861e-16	MECP2,HMOX1,NAIP,CORO1A,AXL,PIN1,BCL2L1,NRP1,RHOA,BCL2,NR4A2,NTRK2,BAX,PDPK1,SOD2,NTF3,KRAS	endoplasmic reticulum membrane	GO:0005789	24	348	792	61686	5.37147	4.12832e-11	4.79102e-10	HMOX1,ABCG1,RAC1,CYP7A1,GNAI3,BECN1,RHOA,LPIN1,BCL2,PTPN1,G6PC3,GJA1,BAX,NOTCH1,CTDNEP1,TMED7,HLA-G,EGFR,CERS2,CDC42,VKORC1,ATG2B,SEC23A,KRAS	GTPase activity	GO:0003924	15	348	220	61686	12.0858	3.12617e-12	5.61888e-11	DIRAS3,GNAI2,RAC1,RAB1A,GNAI3,TUBB3,RAB6B,ARF4,RHOA,SEPTIN7,RGS3,RND3,ENTPD4,CDC42,KRAS
regulation of apoptotic process	GO:0042981	20	348	244	61686	14.5294	2.02945e-17	1.77759e-15	APAF1,SIRT1,MCL1,ESR1,BCL2L11,TP53,NOD2,BCL6,RASSF2,BCL2L1,BCL2,PMAIP1,BNIP3L,GJA1,BAX,BCL2L2,CASP9,CREB1,ETS1,NTF3	neuron projection	GO:0043005	18	348	432	61686	7.38578	7.84336e-11	8.86903e-10	ARPC5,TIMP2,ANK2,VIM,PIN1,NRP1,PTPN13,PTEN,RPS6KB1,STMN1,FMR1,ATP1A2,LPAR1,CDC42,KCNQ1,HMGB1,FOS,NCAM1	cadherin binding	GO:0045296	16	348	272	61686	10.427	5.54255e-12	9.70656e-11	CRKL,RAB1A,KDR,CDH1,TAGLN2,APC,PTPN1,ALDOA,UBAP2,SEPTIN7,ACVR1,PKM,EGFR,CDH11,FSCN1,LASP1
regulation of cell cycle	GO:0051726	21	348	285	61686	13.0612	2.7964e-17	2.38813e-15	BAP1,CDKN1C,DUSP1,MDM2,RB1,TP53,APC,CCNE2,ADAM10,TGFB2,BCL2,STAT3,CDK6,PTEN,WNT10B,XIAP,BAX,NOTCH1,CDKN1B,CDK4,CCNG1	heterochromatin	GO:0000792	8	348	46	61686	30.8276	2.04964e-10	2.25973e-09	MECP2,DNMT3A,SIRT1,RNF2,ATRX,MBD2,BMI1,DNMT1	ubiquitin protein ligase binding	GO:0031625	16	348	276	61686	10.2759	6.90594e-12	1.17919e-10	NGFR,SMAD5,KCNH2,MDM2,ABCB1,RB1,TP53,APC,BECN1,BCL2,USP25,TRIB1,FOXO1,EGFR,SMAD2,RFFL
positive regulation of ERK1 and ERK2 cascade	GO:0070374	19	348	221	61686	15.2394	5.33386e-17	4.44402e-15	GNAI2,ICAM1,SPRY2,CRKL,PRKCZ,CCN2,KDR,NOD2,NRP1,NTRK2,PTEN,NOTCH1,DSTYK,EGFR,GATA4,IGF1,HMGB1,SHC1,VEGFA	ruffle membrane	GO:0032587	10	348	100	61686	17.7259	3.16881e-10	3.4084e-09	ITGA5,SPRY2,RAC1,PAK1,APC,DLC1,ARF4,RHOA,EGFR,ADAM17	DNA-binding transcription factor binding	GO:0140297	11	348	111	61686	17.5662	4.50403e-11	7.50305e-10	SRF,RUNX2,SP1,RB1,BCL2,MEF2D,PRDM16,SMAD2,RBPJ,GATA4,HMGB1
cell cycle	GO:0007049	28	348	638	61686	7.77938	1.02834e-16	8.36381e-15	GNAI2,ZNRD2,CDKN1C,DUSP1,PTP4A1,RB1,TP53,RASSF2,GNAI3,PIN1,CCNE2,BECN1,UBE2I,RHOA,MAPK1,WEE1,SEPTIN7,CDC25B,CDK6,INO80,E2F3,RPS6KB1,ANXA11,BRD7,CDKN1B,CDK2,CDK4,CCNG1	actin cytoskeleton	GO:0015629	14	348	257	61686	9.65611	3.25804e-10	3.42094e-09	MYLK,PDLIM5,ARPC5,SPRY2,CLIC4,CFL2,CDH1,CORO1A,AXL,ALDOA,FLT1,FSCN1,ADAM17,KLHL20	protein phosphatase binding	GO:0019903	10	348	87	61686	20.3746	7.81384e-11	1.27068e-09	TBK1,MET,TP53,PIK3R1,ERBB2,BCL2,STAT3,PIK3R2,CDKN1B,EGFR
positive regulation of blood vessel endothelial cell migration	GO:0043536	12	348	51	61686	41.7079	1.12006e-16	8.898e-15	SIRT1,STAT5A,SP1,KDR,VEGFC,NOS3,AKT3,PDPK1,ETS1,ADAM17,HMGB1,VEGFA	extracellular matrix	GO:0031012	13	348	214	61686	10.768	3.70575e-10	3.80055e-09	FBLN5,TIMP3,MMP1,CCN2,TIMP2,WNT4,MMP7,ADAMTS6,MMP14,MMP2,COL1A1,FN1,VEGFA	RNA polymerase II-specific DNA-binding transcription factor binding	GO:0061629	11	348	129	61686	15.1151	2.31359e-10	3.67485e-09	SRF,SP1,RB1,TP53,STAT3,ZFPM1,RBPJ,GATA4,ZFPM2,CREB1,FOS
response to toxic substance	GO:0009636	14	348	90	61686	27.5736	1.56302e-16	1.21347e-14	DNMT3A,SRF,MDM2,CDH1,GSTP1,RAD51,MGMT,BCL2,DNMT3B,MAPK1,BAX,SLC7A11,CDK4,FOS	lamellipodium	GO:0030027	12	348	188	61686	11.3144	1.00685e-09	1.00913e-08	MYLK,ARPC5,RAC1,PAK1,CDH1,CORO1A,APC,ROCK1,TUBB3,RHOA,PTPN13,FSCN1	transcription corepressor activity	GO:0003714	12	348	168	61686	12.6613	2.76359e-10	4.28985e-09	MECP2,DNMT3A,SIRT1,WNT4,JAZF1,RB1,RCOR3,DNMT3B,ZFPM1,BRD7,PBXIP1,ZFPM2
positive regulation of neuron apoptotic process	GO:0043525	12	348	57	61686	37.3176	4.84157e-16	3.67529e-14	BBC3,BCL2L11,TP53,PIN1,BACE1,RHOA,TGFB2,FOXO3,MYB,BAX,CASP9,CDC42	glutamatergic synapse	GO:0098978	15	348	337	61686	7.88985	1.23132e-09	1.20669e-08	PRKCZ,RAC1,CDH1,CORO1A,PIN1,PTPRD,ADAM10,ARF4,NRP1,RHOA,SLC1A2,ERBIN,STAT3,PPP2R2A,CDH11	growth factor binding	GO:0019838	8	348	48	61686	29.5431	2.93517e-10	4.45493e-09	DUSP1,ACVR2B,KDR,ACVR1C,ERBB2,NRP1,ACVR1,FLT1
cell adhesion	GO:0007155	26	348	577	61686	7.98739	7.08169e-16	5.25892e-14	EGFL7,ITGA5,FBLN5,ITGB8,ICAM1,CXCL12,CCN2,RAC1,ALCAM,SSX2IP,CDH1,CLDN18,APC,RHOA,ERBIN,PLXNC1,RET,SELE,RND3,PBXIP1,CDH11,S1PR1,ADAM12,ADAM17,FN1,NCAM1	microtubule organizing center	GO:0005815	16	348	394	61686	7.19832	1.2914e-09	1.23806e-08	GNAI2,CLIC4,PRKCZ,PAK1,SSX2IP,TP53,VIM,GNAI3,RAD51,BCL2L1,MAPK1,CDC25B,CDK6,ROCK2,CDC42,CDK2	disordered domain specific binding	GO:0097718	7	348	33	61686	37.6003	6.44833e-10	9.57437e-09	MDM2,RB1,TP53,GJA1,BCL2L2,SMAD2,FN1
aging	GO:0007568	16	348	174	61686	16.2996	5.52024e-15	4.01216e-13	UCP2,DNMT3A,APAF1,CCN2,TIMP2,MMP7,BECN1,MAPK1,FOXO3,STAT3,PTEN,SOD2,CASP9,CREB1,MBD2,FOS	nuclear body	GO:0016604	14	348	291	61686	8.52791	1.63055e-09	1.52994e-08	ARNT,DVL2,GEMIN2,RNF2,MDM2,TP53,UBE2I,INO80,SUZ12,KLF11,NR1I2,GATA4,ATRX,BMI1	DNA-methyltransferase activity	GO:0009008	4	348	4	61686	177.259	9.95634e-10	1.44685e-08	DNMT3A,MGMT,DNMT3B,DNMT1
regulation of cell shape	GO:0008360	15	348	146	61686	18.2115	7.51059e-15	5.34504e-13	ICAM1,MSN,RAC1,KDR,CORO1A,DLC1,RHOA,KIT,ALDOA,PLXNC1,RND3,ANXA1,LPAR1,FN1,VEGFA	dendritic spine	GO:0043197	11	348	165	61686	11.8172	3.19387e-09	2.93437e-08	NGFR,RAC1,ADAM10,ARF4,RHOA,NTRK2,PTEN,FMR1,ATP1A2,LPAR1,CDC42	beta-catenin binding	GO:0008013	9	348	85	61686	18.7686	1.47452e-09	2.09812e-08	ESR1,CDH1,APC,PIN1,NR4A2,FOXO3,GJA1,FOXO1,TCF7L1
positive regulation of phosphatidylinositol 3-kinase signaling	GO:0014068	13	348	93	61686	24.7781	8.10508e-15	5.6504e-13	SIRT1,KDR,PIK3R1,BECN1,KIT,TGFB2,NTRK2,IGF1R,FLT1,IGF1,NTF3,FN1,VEGFA	synapse	GO:0045202	21	348	765	61686	4.86592	3.97802e-09	3.58022e-08	MECP2,PDLIM5,GNAI2,NGFR,CRKL,RAC1,MDM2,ANK2,CORO1A,BCL2L1,SLC1A2,NTRK2,RPS6KB1,PPP2R2A,FMR1,ATP1A2,EGFR,NOVA1,CDH11,QKI,CACNA1C	phosphatidylinositol 3-kinase binding	GO:0043548	6	348	21	61686	50.6453	1.56005e-09	2.17452e-08	CORO1A,PIK3R1,AXL,BECN1,IRS1,IGF1R
positive regulation of kinase activity	GO:0033674	12	348	74	61686	28.7446	1.37885e-14	9.4203e-13	MET,KDR,AXL,ERBB2,KIT,NTRK2,RET,IGF1R,DSTYK,EGFR,FLT1,VAC14	mitochondrial membrane	GO:0031966	10	348	144	61686	12.3096	1.12854e-08	9.9537e-08	UCP2,BECN1,BCL2L1,NRP1,BCL2,BAX,ANXA1,BCL2L2,ABCG2,BNIP3	RNA binding	GO:0003723	25	348	1068	61686	4.14931	3.22484e-09	4.40512e-08	MECP2,DICER1,TPD52L2,CRKL,PRKRA,CORO1A,PDIA3,UBE2I,PTPN1,ALDOA,IGF2BP3,FNDC3A,UBAP2,PEG10,ANXA11,PKM,FMR1,ROCK2,AGO3,ANXA2,NOVA1,FSCN1,QKI,HMGB1,DNMT1
negative regulation of cell differentiation	GO:0045596	10	348	39	61686	45.4509	1.5775e-14	1.05662e-12	WNT4,BCL6,TWIST1,MAPK1,CDK6,WNT1,NOTCH1,SUZ12,RBPJ,KRAS	cell-cell junction	GO:0005911	11	348	193	61686	10.1028	1.63742e-08	1.41589e-07	ITGA5,NGFR,CLIC4,PRKCZ,PAK1,CORO1A,PIK3R1,KIT,CDC42,FSCN1,ADAM17	GTP binding	GO:0005525	13	348	264	61686	8.72864	4.74182e-09	6.35033e-08	DIRAS3,GNAI2,RAC1,RAB1A,GNAI3,TUBB3,RAB6B,ARF4,RHOA,SEPTIN7,RND3,CDC42,KRAS
positive regulation of intrinsic apoptotic signaling pathway	GO:2001244	10	348	40	61686	44.3147	2.09287e-14	1.37485e-12	BBC3,PRKRA,BCL2L11,TP53,BECN1,BCL2L1,BCL2,PMAIP1,BMF,BAX	adherens junction	GO:0005912	10	348	160	61686	11.0787	3.08813e-08	2.61898e-07	PDLIM5,SSX2IP,CDH1,APC,ADAM10,NOTCH1,ANXA1,ANXA2,CDH11,VEGFA	peptidase activity	GO:0008233	14	348	334	61686	7.43	9.41741e-09	1.23694e-07	BAP1,MMP1,MMP7,BACE1,ADAM10,USP25,USP18,ADAMTS6,MMP14,USP4,MMP2,CASP9,ADAM12,ADAM17
cellular response to DNA damage stimulus	GO:0006974	23	348	502	61686	8.12141	2.44098e-14	1.54414e-12	SIRT1,BBC3,PAK1,FOXP1,TP53,APC,BCL6,RAD51,MGMT,BCL2,MAPK1,PMAIP1,INO80,EGLN3,XIAP,BAX,FOXO1,FMR1,CASP9,HMGB1,ATRX,CDK2,MCRS1	ficolin-1-rich granule lumen	GO:1904813	9	348	121	61686	13.1845	3.38636e-08	2.8177e-07	ARPC5,APAF1,PNP,TIMP2,GSTP1,MAPK1,ALDOA,PKM,HMGB1	BH3 domain binding	GO:0051434	4	348	6	61686	118.172	1.48016e-08	1.90745e-07	MCL1,BCL2L1,BCL2,BAX
positive regulation of protein kinase B signaling	GO:0051897	16	348	191	61686	14.8489	2.40157e-14	1.54788e-12	SPRY2,MET,RAC1,ESR1,BTC,PIK3R1,AXL,ERBB2,KIT,IRS1,RET,PIK3R2,IGF1R,EGFR,PDPK1,VEGFA	apical part of cell	GO:0045177	8	348	91	61686	15.5832	5.3553e-08	4.3735e-07	DVL2,CLIC4,MSN,ACVR1,HFE,CDC42,KCNQ1,SLC7A11	1-phosphatidylinositol-3-kinase regulator activity	GO:0046935	5	348	15	61686	59.0862	1.59182e-08	2.01336e-07	CCKBR,SOCS1,PIK3R1,PIK3R2,SOCS3
MAPK cascade	GO:0000165	19	348	312	61686	10.7946	2.98243e-14	1.85236e-12	MAP3K9,MET,PAK1,BTC,PIK3R1,ERBB2,BCL2L1,KIT,MAPK1,IRS1,RET,PIK3R2,BRAP,EGFR,MAP3K4,MAPK11,SHC1,NCAM1,KRAS	vesicle	GO:0031982	10	348	178	61686	9.95835	8.44641e-08	6.77249e-07	MSN,PRKCZ,GSTP1,TAGLN2,NOD2,RHOA,SLC1A2,PKM,ANXA1,ANXA2	metalloendopeptidase activity	GO:0004222	8	348	80	61686	17.7259	1.92762e-08	2.39375e-07	MMP1,MMP7,ADAM10,ADAMTS6,MMP14,MMP2,ADAM12,ADAM17
intrinsic apoptotic signaling pathway in response to DNA damage	GO:0008630	10	348	45	61686	39.3908	7.68245e-14	4.60408e-12	HMOX1,SIRT1,MCL1,BCL2L11,PIK3R1,BCL2L1,BCL2,BAX,BCL2L2,CASP9	platelet alpha granule lumen	GO:0031093	7	348	65	61686	19.0894	9.00175e-08	7.08888e-07	VEGFC,TGFB2,ALDOA,SERPINE1,IGF1,FN1,VEGFA	insulin-like growth factor receptor binding	GO:0005159	5	348	16	61686	55.3933	2.30466e-08	2.81086e-07	SOCS1,PIK3R1,IRS1,IGF1,SHC1
transforming growth factor beta receptor signaling pathway	GO:0007179	13	348	110	61686	20.9487	7.59832e-14	4.63497e-12	ITGB8,SIRT1,SMAD5,PRKCZ,TP53,RHOA,TGFB2,STAT3,FUT8,ACVR1,SMAD2,CREB1,FOS	PML body	GO:0016605	8	348	99	61686	14.3239	1.0374e-07	8.02617e-07	SIRT1,RB1,TP53,RAD51,UBE2I,PTEN,ATRX,KLHL20	phosphoprotein phosphatase activity	GO:0004721	9	348	117	61686	13.6353	2.52509e-08	2.97351e-07	DUSP1,PTP4A1,PTPRD,PTPN13,PTPN1,CDC25B,PTEN,CTDNEP1,DUSP2
extracellular matrix organization	GO:0030198	17	348	246	61686	12.2496	8.83016e-14	5.20066e-12	ITGA5,FBLN5,SH3PXD2A,ITGB8,ICAM1,MMP1,KDR,CDH1,MMP7,RECK,ADAMTS6,MMP14,SERPINE1,MMP2,COL1A1,ADAM12,FN1	nucleolus	GO:0005730	18	348	730	61686	4.37076	2.52603e-07	1.92065e-06	HMOX1,CTCF,SIRT1,GEMIN2,CAMTA1,MDM2,TP53,BCL6,WEE1,ZEB2,RUNX3,FMR1,SUZ12,XPO6,NOVA1,RBPJ,CDK4,MCRS1	SH3 domain binding	GO:0017124	9	348	117	61686	13.6353	2.52509e-08	2.97351e-07	ELMO2,ADAM10,ERRFI1,FUT8,GJA1,CASP9,ADAM12,QKI,ADAM17
extrinsic apoptotic signaling pathway in absence of ligand	GO:0097192	9	348	31	61686	51.4622	9.43233e-14	5.46116e-12	MCL1,BCL2L11,IL1A,BCL2L1,BCL2,FOXO3,BAX,BCL2L2,CASP9	phagocytic vesicle	GO:0045335	7	348	76	61686	16.3265	2.6805e-07	2.00356e-06	CORO1A,VIM,NOD2,BECN1,PDIA3,ANXA11,CDC42	protein-containing complex binding	GO:0044877	14	348	376	61686	6.60006	4.12629e-08	4.69709e-07	ICAM1,CDKN1C,PRKCZ,RAC1,NOD2,PPP2R2A,BCL2L2,CDKN1B,EGFR,HNF1B,MAFB,CDK4,FOS,KRAS
response to lipopolysaccharide	GO:0032496	15	348	174	61686	15.2809	1.02448e-13	5.73709e-12	ICAM1,FOXP1,NOD2,MAPK1,ERBIN,TRIB1,SELE,GJA1,NOS3,NOTCH1,SOD2,TICAM1,CASP9,ADAM17,FOS	caveola	GO:0005901	7	348	77	61686	16.1144	2.93435e-07	2.15675e-06	HMOX1,DLC1,MAPK1,IRS1,SELE,NOS3,ATP1A2	protein tyrosine phosphatase activity	GO:0004725	8	348	88	61686	16.1144	4.11018e-08	4.75806e-07	DUSP1,PTP4A1,PTPRD,PTPN13,PTPN1,CDC25B,PTEN,DUSP2
actin cytoskeleton organization	GO:0030036	15	348	174	61686	15.2809	1.02448e-13	5.73709e-12	PDLIM5,ARPC5,SRF,RAC1,CORO1A,ROCK1,BCL6,DLC1,RHOA,RND3,ROCK2,PDPK1,CDC42,FSCN1,KRAS	secretory granule lumen	GO:0034774	8	348	114	61686	12.4392	3.09903e-07	2.24045e-06	ARPC5,APAF1,PNP,GSTP1,ROCK1,ALDOA,PKM,HMGB1	protein kinase inhibitor activity	GO:0004860	6	348	38	61686	27.9882	7.3205e-08	8.06435e-07	CDKN1C,SOCS1,DNAJC3,TRIB1,SOCS3,CDKN1B
positive regulation of fibroblast proliferation	GO:0048146	10	348	48	61686	36.9289	1.5517e-13	8.54937e-12	NGFR,ESR1,BTC,CDK6,WNT1,ANXA2,IGF1,CDK4,FN1,BMI1	basal plasma membrane	GO:0009925	6	348	50	61686	21.271	3.98035e-07	2.83118e-06	MET,ERBB2,SLC7A1,ERBIN,EGFR,LDLRAP1	double-stranded DNA binding	GO:0003690	9	348	132	61686	12.0858	7.20313e-08	8.06515e-07	SP1,CAMTA1,RAD51,MAPK1,EGFR,SMAD2,CREB1,HMGB1,FOS
in utero embryonic development	GO:0001701	16	348	216	61686	13.1303	1.63453e-13	8.86277e-12	SH3PXD2A,SRF,BCL2L11,TP53,BCL2L1,ADAM10,TWIST1,FUT8,ACVR1,NOTCH1,EDNRA,SMAD2,PRDM1,ZFPM2,VEGFA,BMI1	cyclin-dependent protein kinase holoenzyme complex	GO:0000307	5	348	28	61686	31.6533	4.9049e-07	3.37978e-06	CCNE2,CDK6,CDK2,CDK4,CCNG1	phosphatase activity	GO:0016791	9	348	134	61686	11.9054	8.20085e-08	8.89077e-07	DUSP1,PTP4A1,PTPRD,PTPN13,PTPN1,PTEN,ATP1A2,CTDNEP1,DUSP2
negative regulation of apoptotic signaling pathway	GO:2001234	9	348	34	61686	46.9214	2.41784e-13	1.27067e-11	GNAI2,WNT4,RB1,GNAI3,BCL2,NR4A2,BAX,GATA4,BMI1	endoplasmic reticulum lumen	GO:0005788	11	348	270	61686	7.22165	4.86864e-07	3.40805e-06	WNT4,BACE1,PDIA3,ADAM10,DNAJC3,MAPK1,WNT1,P4HA1,COL1A1,ADAM17,FN1	DNA-binding transcription repressor activity, RNA polymerase II-specific	GO:0001227	11	348	236	61686	8.26205	1.27365e-07	1.35923e-06	CTCF,SMAD5,FOXP1,BCL6,FOXO3,ZEB1,ZEB2,ZNF217,TRPS1,PRDM16,PRDM1
positive regulation of vascular associated smooth muscle cell proliferation	GO:1904707	10	348	50	61686	35.4517	2.41277e-13	1.28782e-11	GNAI2,PAK1,MDM2,GNAI3,MEF2D,GJA1,MMP2,IGF1,LDLRAP1,DNMT1	cell cortex	GO:0005938	9	348	167	61686	9.55286	5.34138e-07	3.62392e-06	PRKCZ,CCN2,RAC1,CORO1A,RHOA,RND3,ANXA2,FSCN1,LASP1	DNA (cytosine-5-)-methyltransferase activity	GO:0003886	3	348	3	61686	177.259	1.78011e-07	1.87048e-06	DNMT3A,DNMT3B,DNMT1
transmembrane receptor protein tyrosine kinase signaling pathway	GO:0007169	13	348	132	61686	17.4573	8.26068e-13	4.27553e-11	MET,BDKRB2,KDR,AXL,ERBB2,KIT,NTRK2,RET,IGF1R,EGFR,FLT1,NTF3,SHC1	neuronal cell body	GO:0043025	13	348	398	61686	5.78985	5.55864e-07	3.71418e-06	TIMP2,ALCAM,TUBB3,BACE1,ADAM10,NRP1,TGFB2,RET,FMR1,ATP1A2,LPAR1,CDC42,KCNQ1	metallopeptidase activity	GO:0008237	8	348	108	61686	13.1303	2.04129e-07	2.11242e-06	MMP1,MMP7,ADAM10,ADAMTS6,MMP14,MMP2,ADAM12,ADAM17
peptidyl-tyrosine phosphorylation	GO:0018108	13	348	135	61686	17.0693	1.1051e-12	5.63435e-11	MAP3K9,MET,KDR,AXL,ERBB2,KIT,NTRK2,WEE1,RET,IGF1R,DSTYK,EGFR,FLT1	transcription repressor complex	GO:0017053	6	348	53	61686	20.067	5.66917e-07	3.7315e-06	SP1,JAZF1,ZFPM1,PRDM16,RBPJ,HMGB1	siRNA binding	GO:0035197	4	348	11	61686	64.4577	3.18439e-07	3.24618e-06	MECP2,DICER1,FMR1,MBD2
ossification	GO:0001503	12	348	108	61686	19.6954	1.47652e-12	7.41734e-11	SMAD5,RUNX2,CCN2,RASSF2,TWIST1,BCL2,RUNX1,RUNX3,MMP14,EGFR,CDH11,COL1A1	postsynaptic density	GO:0014069	11	348	276	61686	7.06466	6.04474e-07	3.86338e-06	PDLIM5,NGFR,PRKCZ,ADAM10,MAPK1,NTRK2,STAT3,FMR1,PDPK1,BNIP3,CACNA1C	actin binding	GO:0003779	12	348	324	61686	6.56513	4.06691e-07	4.08485e-06	MYLK,PDLIM5,ARPC5,MSN,CFL2,CORO1A,NOD2,ALDOA,INO80,FSCN1,LASP1,KLHL20
male gonad development	GO:0008584	12	348	109	61686	19.5147	1.65085e-12	8.17291e-11	CRKL,ESR1,BCL2L11,WNT4,BCL2L1,KIT,TGFB2,BCL2,BAX,TNFSF10,MMP14,GATA4	external side of plasma membrane	GO:0009897	11	348	276	61686	7.06466	6.04474e-07	3.86338e-06	ABCG1,ICAM1,CXCL12,ALCAM,KIT,LEPR,SELE,HFE,HLA-G,S1PR1,NCAM1	endopeptidase activity	GO:0004175	7	348	83	61686	14.9495	4.92157e-07	4.87164e-06	MMP1,MMP7,BACE1,ADAM10,MMP14,MMP2,ADAM17
response to cytokine	GO:0034097	10	348	60	61686	29.5431	1.6847e-12	8.22133e-11	TIMP3,SRF,MCL1,TIMP2,CORO1A,BCL2L1,BCL2,STAT3,SELE,FOS	nuclear membrane	GO:0031965	10	348	221	61686	8.02075	6.24784e-07	3.93614e-06	PAK1,BCL2L1,LPIN1,BCL2,ERBIN,CTDNEP1,BRAP,EGFR,DUSP2,CDK4	nuclear receptor activity	GO:0004879	6	348	52	61686	20.4529	5.05129e-07	4.92862e-06	ARNT,ESR1,NR4A2,STAT3,NR2C2,NR1I2
DNA methylation	GO:0006306	8	348	27	61686	52.5211	1.91423e-12	9.20987e-11	DNMT3A,CTCF,MGMT,DNMT3B,ATRX,FOS,BMI1,DNMT1	midbody	GO:0030496	9	348	171	61686	9.3294	6.51441e-07	3.99008e-06	GNAI2,CLIC4,GNAI3,PIN1,RHOA,SEPTIN7,ANXA11,ANXA2,CDC42	protein phosphatase 2A binding	GO:0051721	5	348	29	61686	30.5618	5.89937e-07	5.67502e-06	TP53,BCL2,PTPN1,PPP2R2A,FOXO1
positive regulation of release of cytochrome c from mitochondria	GO:0090200	8	348	28	61686	50.6453	2.6668e-12	1.26525e-10	BBC3,BCL2L11,TP53,PMAIP1,BMF,BAX,TNFSF10,BNIP3	endosome membrane	GO:0010008	11	348	278	61686	7.01383	6.48897e-07	4.03047e-06	ABCC5,BACE1,BECN1,ERBB2,NTRK2,RET,ANXA1,EGFR,TICAM1,RFFL,VAC14	cytokine activity	GO:0005125	9	348	170	61686	9.38428	6.20204e-07	5.88332e-06	CXCL12,WNT4,IL1A,TGFB2,WNT10B,WNT1,TNFSF10,HMGB1,VEGFA
cellular response to growth factor stimulus	GO:0071363	10	348	65	61686	27.2706	3.90159e-12	1.82573e-10	ACVR2B,MDM2,ACVR1C,ERBB2,TWIST1,ACVR1,RPS6KB1,EGFR,CREB1,SHC1	cytoplasmic side of plasma membrane	GO:0009898	6	348	56	61686	18.992	7.90453e-07	4.7752e-06	PTP4A1,CDH1,IKBKB,KIT,PTEN,LDLRAP1	small GTPase binding	GO:0031267	10	348	224	61686	7.91333	7.06385e-07	6.60906e-06	DVL2,NGFR,RAC1,PAK1,RAB11FIP1,ROCK1,ERRFI1,ROCK2,ANXA2,XPO6
cellular response to dexamethasone stimulus	GO:0071549	8	348	30	61686	47.269	4.97285e-12	2.29558e-10	ICAM1,DDIT4,DNMT3B,ERRFI1,FOXO1,EGFR,CASP9,BMI1	postsynapse	GO:0098794	8	348	132	61686	10.7429	9.49662e-07	5.65947e-06	MECP2,PDLIM5,RAC1,CDH1,ADAM10,RHOA,ERBIN,FMR1	efflux transmembrane transporter activity	GO:0015562	4	348	14	61686	50.6453	9.5308e-07	8.79667e-06	ABCC5,ABCB1,GJA1,ABCG2
negative regulation of anoikis	GO:2000811	7	348	18	61686	68.9339	5.16559e-12	2.35275e-10	ITGA5,MCL1,BCL2L1,BCL2,PDK4,NTRK2,NOTCH1	centrosome	GO:0005813	14	348	504	61686	4.92385	1.3926e-06	8.18851e-06	MECP2,GNAI2,CLIC4,TP53,TGIF2,APC,GNAI3,CCNE2,BCL2L1,CDC25B,CDK6,ROCK2,CDC42,CDK2	G protein activity	GO:0003925	5	348	32	61686	27.6967	9.8657e-07	8.98436e-06	RAC1,RAB1A,RHOA,CDC42,KRAS
cell fate commitment	GO:0045165	10	348	69	61686	25.6897	7.26462e-12	3.18153e-10	SPRY2,WNT4,WNT10B,WNT1,NOTCH1,SMAD2,PRDM1,RBPJ,GATA4,TBX19	nuclear envelope	GO:0005635	9	348	193	61686	8.26595	1.78084e-06	1.03336e-05	SIRT1,PRKCZ,UBE2I,LPIN1,BNIP3L,ANXA11,BAX,CTDNEP1,BNIP3	growth factor activity	GO:0008083	8	348	139	61686	10.2019	1.40306e-06	1.26091e-05	CXCL12,CCN2,BTC,VEGFC,TGFB2,IGF1,NTF3,VEGFA
cellular response to amyloid-beta	GO:1904646	9	348	48	61686	33.236	7.21298e-12	3.19994e-10	ICAM1,NGFR,BCL2L11,BACE1,FOXO3,GJA1,BCL2L2,IGF1R,IGF1	growth cone	GO:0030426	8	348	145	61686	9.77979	1.92727e-06	1.1038e-05	ARPC5,NGFR,DICER1,TIMP2,TUBB3,NRP1,FMR1,FSCN1	receptor tyrosine kinase binding	GO:0030971	6	348	63	61686	16.8818	1.60015e-06	1.40116e-05	CRKL,TP53,ELMO2,PTPN1,PIK3R2,SHC1
activation of cysteine-type endopeptidase activity involved in apoptotic process	GO:0006919	11	348	94	61686	20.743	7.15543e-12	3.21618e-10	APAF1,NGFR,BBC3,BCL2L11,DLC1,PMAIP1,EGLN3,RET,BAX,TNFSF10,CASP9	euchromatin	GO:0000791	5	348	38	61686	23.3235	2.39174e-06	1.35225e-05	DNMT3A,SIRT1,SP1,RNF2,CREB1	promoter-specific chromatin binding	GO:1990841	6	348	63	61686	16.8818	1.60015e-06	1.40116e-05	MECP2,SIRT1,TP53,PRDM1,BMI1,DNMT1
spermatogenesis	GO:0007283	19	348	428	61686	7.86896	7.82987e-12	3.38568e-10	DNMT3A,SIRT1,CRKL,BCL2L11,BCL6,AXL,FOXJ3,BCL2L1,ADAM10,KIT,SEPTIN7,MYBL1,GJA1,BAX,NOTCH1,NR2C2,BCL2L2,ASZ1,ATRX	nuclear matrix	GO:0016363	7	348	109	61686	11.3836	3.11593e-06	1.7394e-05	DNMT3A,CLIC4,CFL2,PRKCZ,TP53,VIM,MYB	RING-like zinc finger domain binding	GO:0071535	3	348	5	61686	106.355	1.76521e-06	1.52612e-05	RNF2,UBE2I,BMI1
aortic valve morphogenesis	GO:0003180	8	348	32	61686	44.3147	8.84945e-12	3.68655e-10	EFNA1,RB1,ROCK1,TWIST1,NOS3,NOTCH1,ROCK2,GATA4	cell periphery	GO:0071944	6	348	71	61686	14.9796	3.24741e-06	1.79013e-05	MSN,TUBB3,RHOA,BAX,NOTCH1,CDC42	chromatin DNA binding	GO:0031490	6	348	65	61686	16.3623	1.92689e-06	1.64508e-05	SRF,BCL6,FOXO3,STAT3,NOTCH1,SUZ12
regulation of cell motility	GO:2000145	8	348	32	61686	44.3147	8.84945e-12	3.68655e-10	SSX2IP,BTC,ROCK1,ERBB2,RHOA,CDK6,ROCK2,EGFR	sorting endosome	GO:0097443	3	348	6	61686	88.6293	3.51561e-06	1.91405e-05	KDR,NRP1,PTPN1	transcription coregulator binding	GO:0001221	4	348	17	61686	41.7079	2.23593e-06	1.88535e-05	CTCF,SP1,UBE2I,FOXO3
epidermal growth factor receptor signaling pathway	GO:0007173	9	348	49	61686	32.5577	8.79226e-12	3.75429e-10	BTC,PIK3R1,ARF4,ERBIN,RPS6KA5,EGFR,PDPK1,ADAM17,SHC1	phosphatidylinositol 3-kinase complex	GO:0005942	4	348	19	61686	37.3176	3.60902e-06	1.94095e-05	SOCS1,PIK3R1,PIK3R2,SOCS3	double-stranded RNA binding	GO:0003725	6	348	71	61686	14.9796	3.24741e-06	2.67227e-05	DICER1,MSN,PRKRA,VIM,AGO3,HMGB1
multicellular organism development	GO:0007275	19	348	432	61686	7.7961	9.19046e-12	3.78248e-10	DKK2,MCL1,MET,KDR,PTP4A1,AXL,ERBB2,KIT,NTRK2,LEPR,RET,MEOX2,ARIH2,IGF1R,EGFR,FLT1,PBXIP1,CDH11,ASZ1	mitochondrial matrix	GO:0005759	9	348	224	61686	7.122	5.99978e-06	3.18783e-05	TP53,RAD51,BCL2L1,PDK4,PTPN1,FOXO3,SOD2,CREB1,SHC1	peptidase inhibitor activity	GO:0030414	6	348	71	61686	14.9796	3.24741e-06	2.67227e-05	TIMP3,NAIP,TIMP2,RECK,XIAP,SERPINE1
Ras protein signal transduction	GO:0007265	10	348	73	61686	24.282	1.30122e-11	5.22936e-10	CRKL,RB1,TP53,BRAP,IGF1,MAPK11,CDK2,SHC1,KRAS,DNMT1	activin receptor complex	GO:0048179	3	348	7	61686	75.968	6.12653e-06	3.21643e-05	ACVR2B,ACVR1C,ACVR1	histone deacetylase binding	GO:0042826	7	348	115	61686	10.7897	4.45124e-06	3.61929e-05	SRF,RAC1,SP1,TP53,DNMT3B,MEF2D,PRDM1
positive regulation of endothelial cell proliferation	GO:0001938	10	348	73	61686	24.282	1.30122e-11	5.22936e-10	ARNT,EGFL7,SIRT1,STAT5A,CXCL12,KDR,VEGFC,NRP1,AKT3,VEGFA	cytoplasmic ribonucleoprotein granule	GO:0036464	6	348	80	61686	13.2944	6.52942e-06	3.38762e-05	RAC1,SOCS1,FMR1,ROCK2,AGO3,CDC42	tau protein binding	GO:0048156	5	348	45	61686	19.6954	5.63621e-06	4.52886e-05	ROCK1,PIN1,PPP2R2A,ROCK2,SMAD2
positive regulation of Notch signaling pathway	GO:0045747	9	348	52	61686	30.6794	1.55128e-11	6.16184e-10	NOD2,KIT,TGFB2,STAT3,PDCD10,NOS3,WNT1,NOTCH1,RBPJ	RISC-loading complex	GO:0070578	3	348	9	61686	59.0862	1.45807e-05	7.47686e-05	DICER1,PRKRA,AGO3	vascular endothelial growth factor-activated receptor activity	GO:0005021	3	348	7	61686	75.968	6.12653e-06	4.8656e-05	KDR,NRP1,FLT1
negative regulation of cell death	GO:0060548	10	348	75	61686	23.6345	1.71877e-11	6.74866e-10	CCN2,SOX4,BECN1,MGMT,RHOA,STAT3,BNIP3L,NOTCH1,BNIP3,ZFPM2	chromosome	GO:0005694	12	348	471	61686	4.51614	1.85231e-05	9.38931e-05	DNMT3A,CTCF,PAK1,RNF2,RASSF2,RAD51,SEPTIN7,INO80,ZEB2,FMR1,HMGB1,ATRX	bHLH transcription factor binding	GO:0043425	4	348	24	61686	29.5431	9.67597e-06	7.59619e-05	SIRT1,RUNX2,SP1,TWIST1
positive regulation of stress fiber assembly	GO:0051496	9	348	53	61686	30.1005	1.85936e-11	7.2177e-10	CCN2,RAC1,PAK1,WNT4,NRP1,RHOA,ROCK2,LPAR1,CDC42	ruffle	GO:0001726	6	348	100	61686	10.6355	2.35643e-05	0.000118089	ITGA5,PAK1,ROCK1,CDK6,ANXA2,FSCN1	ATPase binding	GO:0051117	6	348	86	61686	12.3669	9.92983e-06	7.7069e-05	BBC3,RAC1,ESR1,ANK2,USP25,EGFR
cell division	GO:0051301	18	348	397	61686	8.03691	1.98296e-11	7.611e-10	GNAI2,ZNRD2,RB1,GNAI3,CCNE2,BECN1,UBE2I,RHOA,WEE1,SEPTIN7,CDC25B,CDK6,INO80,ANXA11,CDC42,CDK2,CDK4,CCNG1	melanosome	GO:0042470	6	348	101	61686	10.5302	2.49346e-05	0.000123552	RAC1,RAB1A,PDIA3,ANXA11,MMP14,ANXA2	structural constituent of cytoskeleton	GO:0005200	6	348	87	61686	12.2247	1.0615e-05	8.14615e-05	ARPC5,MSN,ANK2,VIM,TUBB3,ERBIN
negative regulation of autophagy	GO:0010507	9	348	54	61686	29.5431	2.22021e-11	8.42695e-10	MCL1,MET,BECN1,BCL2L1,BCL2,STAT3,LEPR,BMF,GATA4	cyclin E2-CDK2 complex	GO:0097135	2	348	2	61686	177.259	3.17353e-05	0.000152122	CCNE2,CDK2	histone acetyltransferase binding	GO:0035035	4	348	26	61686	27.2706	1.34926e-05	0.000102394	SP1,TP53,CREB1,ETS1
kidney development	GO:0001822	12	348	136	61686	15.6405	2.33246e-11	8.75571e-10	APAF1,BCL2L11,WNT4,RHOA,TGFB2,BCL2,BAX,ADAMTS6,HNF1B,PRDM1,CASP9,VEGFA	apoptosome	GO:0043293	2	348	2	61686	177.259	3.17353e-05	0.000152122	APAF1,CASP9	protein C-terminus binding	GO:0008022	8	348	192	61686	7.38578	1.52105e-05	0.000114162	FBLN5,SIRT1,CCN2,SP1,CORO1A,RAD51,ERBB2,FN1
insulin receptor signaling pathway	GO:0008286	10	348	78	61686	22.7255	2.57037e-11	9.54388e-10	APC,PIK3R1,PDK4,PTPN1,IRS1,PIK3R2,FOXO1,IGF1R,GRB10,SHC1	Shc-EGFR complex	GO:0070435	2	348	2	61686	177.259	3.17353e-05	0.000152122	EGFR,SHC1	frizzled binding	GO:0005109	4	348	29	61686	24.4495	2.11512e-05	0.000157024	DVL2,WNT4,WNT10B,WNT1
release of cytochrome c from mitochondria	GO:0001836	7	348	22	61686	56.4005	2.71509e-11	9.97285e-10	BBC3,TP53,BCL2L1,BCL2,PMAIP1,BAX,SOD2	extrinsic component of membrane	GO:0019898	5	348	66	61686	13.4287	3.74186e-05	0.000177437	BCL2L11,BECN1,ANXA1,ATG2B,SEC23A	chemoattractant activity	GO:0042056	4	348	30	61686	23.6345	2.42968e-05	0.000176539	VEGFC,HMGB1,NTF3,VEGFA
leukocyte migration	GO:0050900	12	348	141	61686	15.0858	3.57246e-11	1.29825e-09	ITGA5,ICAM1,MMP1,MSN,ROCK1,PIK3R1,SELE,PIK3R2,COL1A1,SLC7A11,SHC1,FN1	pore complex	GO:0046930	3	348	13	61686	40.9058	4.88178e-05	0.000229028	ADAM10,BCL2,BAX	epidermal growth factor receptor binding	GO:0005154	4	348	30	61686	23.6345	2.42968e-05	0.000176539	BTC,ARF4,VAV2,SHC1
neuron migration	GO:0001764	11	348	109	61686	17.8885	3.6887e-11	1.32638e-09	SRF,CXCL12,DDIT4,CRKL,RAC1,AXL,NRP1,TWIST1,NR4A2,NTRK2,BAX	stress fiber	GO:0001725	5	348	71	61686	12.483	5.32721e-05	0.000247295	MYLK,PDLIM5,PRKCZ,SEPTIN7,FSCN1	chaperone binding	GO:0051087	6	348	102	61686	10.427	2.63681e-05	0.000189573	TP53,DNAJC3,BAX,ATP1A2,CDKN1B,FN1
response to organic substance	GO:0010033	10	348	82	61686	21.6169	4.28365e-11	1.52426e-09	ABCG1,TIMP3,DUSP1,PAK1,TIMP2,CDH1,STAT3,PTEN,CREB1,CDK4	cyclin E1-CDK2 complex	GO:0097134	2	348	3	61686	118.172	9.48499e-05	0.000414146	CCNE2,CDK2	cyclin binding	GO:0030332	4	348	31	61686	22.8721	2.77724e-05	0.000197589	CDK6,CDKN1B,CDK2,CDK4
positive regulation of cell growth	GO:0030307	10	348	83	61686	21.3565	4.84623e-11	1.70667e-09	ERBB2,ADAM10,RHOA,TGFB2,BCL2,INO80,MMP14,EGFR,CDC42,ADAM17	HCN channel complex	GO:0098855	2	348	3	61686	118.172	9.48499e-05	0.000414146	HCN2,HCN4	insulin receptor substrate binding	GO:0043560	3	348	11	61686	48.3433	2.84013e-05	0.00019794	PRKCZ,PIK3R1,IGF1R
cell motility	GO:0048870	8	348	39	61686	36.3607	5.00149e-11	1.74338e-09	CFL2,RAC1,ELMO2,PTEN,MMP14,FSCN1,ETS1,ADAM17	core-binding factor complex	GO:0016513	2	348	3	61686	118.172	9.48499e-05	0.000414146	RUNX1,RUNX3	semaphorin receptor activity	GO:0017154	3	348	11	61686	48.3433	2.84013e-05	0.00019794	MET,NRP1,PLXNC1
axon guidance	GO:0007411	14	348	226	61686	10.9806	5.99205e-11	2.04688e-09	EFNA1,NGFR,CXCL12,ALCAM,PIK3R1,TUBB3,NRP1,MAPK1,RET,RPS6KA5,NOTCH1,GRB10,SHC1,NCAM1	MAML1-RBP-Jkappa- ICN1 complex	GO:0002193	2	348	3	61686	118.172	9.48499e-05	0.000414146	NOTCH1,RBPJ	protein N-terminus binding	GO:0047485	6	348	104	61686	10.2265	2.94341e-05	0.000203065	MECP2,PDLIM5,MDM2,TP53,PDCD10,RBPJ
response to peptide hormone	GO:0043434	9	348	60	61686	26.5888	5.99127e-11	2.06729e-09	STAT5A,CXCL12,CCN2,STAT3,IRS1,GJA1,ANXA1,CDKN1B,COL1A1	Schaffer collateral - CA1 synapse	GO:0098685	5	348	80	61686	11.0787	9.43691e-05	0.000429039	PRKCZ,PTPRD,STAT3,CDC42,CDH11	Rho-dependent protein serine/threonine kinase activity	GO:0072518	2	348	2	61686	177.259	3.17353e-05	0.000216752	ROCK1,ROCK2
ephrin receptor signaling pathway	GO:0048013	10	348	85	61686	20.854	6.17277e-11	2.08774e-09	EFNA1,ARPC5,RAC1,PAK1,ROCK1,RHOA,ROCK2,VAV2,MMP2,CDC42	endoplasmic reticulum-Golgi intermediate compartment	GO:0005793	5	348	80	61686	11.0787	9.43691e-05	0.000429039	DICER1,RAB6B,TMED7,HMGB1,FN1	transcription coactivator binding	GO:0001223	4	348	33	61686	21.4859	3.57978e-05	0.000242078	ESR1,FOXO1,CREB1,VGLL4
negative regulation of epithelial cell proliferation	GO:0050680	9	348	62	61686	25.7311	8.1407e-11	2.72634e-09	CDKN1C,RB1,TGFB2,CDK6,PTEN,WNT10B,RUNX3,SUZ12,CDKN1B	recycling endosome	GO:0055037	6	348	137	61686	7.76315	0.000136452	0.000589954	ABCG1,ANK2,RAB11FIP1,BACE1,HFE,LDLRAP1	RNA polymerase II CTD heptapeptide repeat kinase activity	GO:0008353	3	348	12	61686	44.3147	3.77099e-05	0.000250057	MAPK1,CDK6,CDK4
protein deubiquitination	GO:0016579	14	348	234	61686	10.6052	9.50016e-11	3.12044e-09	BAP1,ESR1,MDM2,TP53,APC,BECN1,RHOA,USP25,PTEN,INO80,USP18,USP4,SMAD2,MCRS1	intercalated disc	GO:0014704	4	348	48	61686	14.7716	0.000159248	0.00068183	PAK1,ANK2,GJA1,ATP1A2	transmembrane receptor protein serine/threonine kinase activity	GO:0004675	3	348	12	61686	44.3147	3.77099e-05	0.000250057	ACVR2B,ACVR1C,ACVR1
neuron apoptotic process	GO:0051402	8	348	42	61686	33.7635	9.45497e-11	3.13574e-09	NGFR,RB1,TP53,BCL2L1,BCL2,XIAP,BAX,BNIP3	insulin receptor complex	GO:0005899	2	348	4	61686	88.6293	0.000188991	0.000793761	IRS1,IGF1R	transcription coactivator activity	GO:0003713	8	348	220	61686	6.44577	4.02038e-05	0.000264031	ARID1A,SIRT1,LPIN1,BRD7,NOTCH1,PRDM16,ZFPM2,HMGB1
branching morphogenesis of an epithelial tube	GO:0048754	7	348	26	61686	47.7235	1.02713e-10	3.3416e-09	SPRY2,CLIC4,MET,PAK1,WNT4,MMP14,NOTCH1	alphav-beta3 integrin-IGF-1-IGF1R complex	GO:0035867	2	348	4	61686	88.6293	0.000188991	0.000793761	IGF1R,IGF1	p53 binding	GO:0002039	5	348	68	61686	13.0337	4.3245e-05	0.000281298	SIRT1,MDM2,TP53,BRD7,RFFL
negative regulation of transforming growth factor beta receptor signaling pathway	GO:0030512	10	348	90	61686	19.6954	1.10072e-10	3.54721e-09	SIRT1,SPRY2,TP53,PIN1,PEG10,WNT1,PRDM16,SMAD2,PDPK1,ADAM17	cortical actin cytoskeleton	GO:0030864	4	348	53	61686	13.378	0.000234398	0.000975185	CDH1,CORO1A,DLC1,LASP1	protein tyrosine/serine/threonine phosphatase activity	GO:0008138	4	348	36	61686	19.6954	5.08484e-05	0.000327637	DUSP1,PTP4A1,PTEN,DUSP2
protein stabilization	GO:0050821	13	348	197	61686	11.6973	1.33217e-10	4.25298e-09	EFNA1,SOX4,PRKRA,ANK2,TP53,PIK3R1,RASSF2,PIN1,PTEN,WNT10B,PDCD10,IGF1,CREB1	spindle	GO:0005819	7	348	217	61686	5.71802	0.000253943	0.00104663	PTP4A1,RB1,MAPK1,SEPTIN7,INO80,ANXA11,CDC42	voltage-gated ion channel activity	GO:0005244	6	348	115	61686	9.24828	5.18193e-05	0.000330772	CLIC4,KCNH2,HCN2,HCN4,KCNQ1,CACNA1C
homeostasis of number of cells within a tissue	GO:0048873	7	348	27	61686	45.9559	1.37993e-10	4.36466e-09	CORO1A,BCL2,BAX,NOS3,NOTCH1,AKT3,KRAS	perikaryon	GO:0043204	6	348	158	61686	6.73134	0.000295257	0.00120563	NGFR,MAPK1,FMR1,PDPK1,MCRS1,CACNA1C	virus receptor activity	GO:0001618	5	348	72	61686	12.3096	5.69845e-05	0.000357068	ITGA5,ICAM1,AXL,EGFR,NCAM1
positive regulation of pri-miRNA transcription by RNA polymerase II	GO:1902895	8	348	44	61686	32.2288	1.40589e-10	4.40598e-09	NGFR,SRF,TP53,TGFB2,FOXO3,STAT3,ETS1,FOS	external side of apical plasma membrane	GO:0098591	2	348	5	61686	70.9034	0.000313808	0.00126963	ABCB1,ABCG2	receptor ligand activity	GO:0048018	4	348	37	61686	19.1631	5.6759e-05	0.000358948	WNT4,WNT10B,WNT1,VEGFA
cell-cell adhesion	GO:0098609	12	348	163	61686	13.0497	1.94735e-10	6.04741e-09	PDLIM5,ICAM1,SRF,CDH1,ELMO2,BCL2,FNDC3A,ANXA1,ANXA2,EGFR,CDH11,SHC1	cell leading edge	GO:0031252	4	348	58	61686	12.2247	0.000332175	0.00133172	PRKCZ,SSX2IP,CORO1A,VIM	transmembrane receptor protein tyrosine kinase adaptor activity	GO:0005068	3	348	14	61686	37.984	6.18718e-05	0.000384168	PIK3R1,IRS1,SHC1
regulation of cell differentiation	GO:0045595	8	348	46	61686	30.8276	2.04964e-10	6.30771e-09	SPRY2,RUNX2,APC,BCL6,RUNX1,RUNX3,SOCS3,TBX19	catenin complex	GO:0016342	3	348	25	61686	21.271	0.000373357	0.00148334	CDH1,APC,CDH11	mRNA binding	GO:0003729	7	348	174	61686	7.13109	6.48794e-05	0.000399213	MECP2,IGF2BP3,PKM,FMR1,NOVA1,QKI,MBD2
inflammatory response	GO:0006954	17	348	404	61686	7.4589	2.27747e-10	6.9463e-09	TBK1,NAIP,BDKRB2,PRKCZ,RAC1,IKBKB,BCL6,AXL,IL1A,KIT,STAT3,SELE,RPS6KA5,ANXA1,TICAM1,HMGB1,FOS	RNA polymerase II transcription regulator complex	GO:0090575	4	348	60	61686	11.8172	0.000378419	0.00149003	ARNT,STAT3,E2F3,GATA4	ABC-type transporter activity	GO:0140359	4	348	40	61686	17.7259	7.75001e-05	0.000456315	ABCG1,ABCC5,ABCB1,ABCG2
positive regulation of peptidyl-tyrosine phosphorylation	GO:0050731	10	348	97	61686	18.2741	2.3369e-10	7.00251e-09	EFNA1,ITGA5,ICAM1,TP53,NOD2,NRP1,ACVR1,IGF1,NTF3,VEGFA	sarcolemma	GO:0042383	5	348	110	61686	8.05721	0.00041861	0.00163369	ANK2,ATP1A2,ANXA1,ANXA2,CACNA1C	ABC-type xenobiotic transporter activity	GO:0008559	3	348	15	61686	35.4517	7.70163e-05	0.00045741	ABCC5,ABCB1,ABCG2
positive regulation of cold-induced thermogenesis	GO:0120162	10	348	97	61686	18.2741	2.3369e-10	7.00251e-09	PRKAB1,UCP2,APC,LPIN1,LEPR,GJA1,PRDM16,IGF1R,GRB10,VEGFA	myelin sheath adaxonal region	GO:0035749	2	348	6	61686	59.0862	0.000468954	0.00181411	PTEN,ANXA2	metalloendopeptidase inhibitor activity	GO:0008191	3	348	15	61686	35.4517	7.70163e-05	0.00045741	TIMP3,TIMP2,RECK
G1/S transition of mitotic cell cycle	GO:0000082	9	348	70	61686	22.7904	2.5084e-10	7.3868e-09	RB1,CCNE2,CDK6,ACVR1,E2F3,RPS6KB1,CDKN1B,CDK2,CDK4	lateral plasma membrane	GO:0016328	4	348	64	61686	11.0787	0.000484419	0.00185764	DVL2,CDH1,APC,ANXA1	platelet-derived growth factor receptor binding	GO:0005161	3	348	15	61686	35.4517	7.70163e-05	0.00045741	ITGA5,PTEN,VEGFA
cellular response to glucose stimulus	GO:0071333	9	348	70	61686	22.7904	2.5084e-10	7.3868e-09	UCP2,ICAM1,SRF,SOX4,CYP7A1,AACS,FOXO3,IGF1R,GATA4	replication fork	GO:0005657	3	348	28	61686	18.992	0.000525167	0.00197948	TP53,BCL6,DNMT1	GTPase activating protein binding	GO:0032794	3	348	15	61686	35.4517	7.70163e-05	0.00045741	CDH1,GNAI3,PIN1
peptidyl-serine phosphorylation	GO:0018105	12	348	167	61686	12.7371	2.57913e-10	7.53017e-09	TBK1,PRKCZ,IKBKB,ROCK1,BCL2,MAPK1,RPS6KA5,RPS6KB1,ROCK2,AKT3,PDPK1,CDK2	trans-Golgi network	GO:0005802	6	348	176	61686	6.04291	0.000523555	0.00199041	RAC1,CDH1,BACE1,BECN1,ADAM10,KLHL20	Hsp70 protein binding	GO:0030544	4	348	41	61686	17.2935	8.54978e-05	0.000499102	NOD2,BAX,CDKN1B,CREB1
cellular response to organic cyclic compound	GO:0071407	9	348	71	61686	22.4694	2.85834e-10	8.20513e-09	SMAD5,MDM2,NOD2,MGMT,STAT3,WNT10B,CDKN1B,CASP9,MBD2	extrinsic component of cytoplasmic side of plasma membrane	GO:0031234	4	348	69	61686	10.2759	0.000644695	0.00240941	RAC1,RHOA,ERRFI1,KRAS	Rho GDP-dissociation inhibitor binding	GO:0051022	2	348	3	61686	118.172	9.48499e-05	0.000549004	RAC1,RHOA
cellular response to hydrogen peroxide	GO:0070301	9	348	71	61686	22.4694	2.85834e-10	8.20513e-09	SIRT1,MDM2,AXL,BECN1,MYB,FOXO1,ANXA1,BNIP3,ETS1	extracellular vesicle	GO:1903561	4	348	70	61686	10.1291	0.000680752	0.00250176	GNAI2,DNAJC3,PKM,ATP1A2	transmembrane signaling receptor activity	GO:0004888	7	348	188	61686	6.60006	0.000105254	0.000604102	ICAM1,NGFR,ERBB2,LEPR,SELE,NOTCH1,EGFR
actin filament organization	GO:0007015	11	348	135	61686	14.4433	3.77673e-10	1.07511e-08	SRF,CFL2,RAC1,CORO1A,ELMO2,RHOA,BCL2,ALDOA,RND3,CDC42,FSCN1	endocytic vesicle membrane	GO:0030666	4	348	70	61686	10.1291	0.000680752	0.00250176	MDM2,WNT4,NOS3,WNT1	DNA-binding transcription activator activity	GO:0001216	3	348	17	61686	31.2809	0.000114141	0.000649652	TP53,E2F3,GATA4
positive regulation of macroautophagy	GO:0016239	7	348	31	61686	40.0261	4.00776e-10	1.13145e-08	HMOX1,TBK1,SIRT1,KDR,GNAI3,BNIP3L,BNIP3	condensed chromosome	GO:0000793	3	348	31	61686	17.1541	0.000711615	0.00259357	CTCF,RAD51,HMGB1	ubiquitin-protein transferase activity	GO:0004842	7	348	193	61686	6.42907	0.000123858	0.000699131	HECTD2,RNF2,MDM2,XIAP,ARIH2,BRAP,KLHL20
positive regulation of MAP kinase activity	GO:0043406	9	348	74	61686	21.5585	4.17947e-10	1.16074e-08	NOD2,ERBB2,KIT,PDCD10,EGFR,FLT1,NTF3,KRAS,VEGFA	macropinosome	GO:0044354	2	348	8	61686	44.3147	0.000868859	0.00309005	MMP14,ANXA2	cadherin binding involved in cell-cell adhesion	GO:0098641	3	348	18	61686	29.5431	0.000136397	0.000763597	PDLIM5,ANXA1,ANXA2
response to wounding	GO:0009611	9	348	74	61686	21.5585	4.17947e-10	1.16074e-08	CCN2,RAC1,NRP1,SLC1A2,TGFB2,BAX,WNT1,ETS1,FN1	SMAD protein complex	GO:0071141	2	348	8	61686	44.3147	0.000868859	0.00309005	SMAD5,SMAD2	xenobiotic transmembrane transporter activity	GO:0042910	3	348	19	61686	27.9882	0.000161294	0.000895642	ABCC5,ABCB1,ABCG2
regulation of actin cytoskeleton organization	GO:0032956	9	348	75	61686	21.271	4.72596e-10	1.30193e-08	RAC1,PAK1,CORO1A,ROCK1,DLC1,RHOA,RND3,ROCK2,FSCN1	heteromeric SMAD protein complex	GO:0071144	2	348	8	61686	44.3147	0.000868859	0.00309005	SMAD5,SMAD2	ubiquitin protein ligase activity	GO:0061630	7	348	203	61686	6.11237	0.000169081	0.000931309	RNF2,MDM2,XIAP,ARIH2,BRAP,CDC42,RFFL
response to nicotine	GO:0035094	7	348	32	61686	38.7753	5.10516e-10	1.39514e-08	HMOX1,BCL2,MAPK1,ATP1A2,KCNQ1,CREB1,SLC7A11	Z disc	GO:0030018	5	348	131	61686	6.7656	0.000924598	0.00326198	PDLIM5,CFL2,PAK1,ANK2,CACNA1C	voltage-gated potassium channel activity	GO:0005249	4	348	49	61686	14.4701	0.000172636	0.000943283	KCNH2,HCN2,HCN4,KCNQ1
endocardial cushion morphogenesis	GO:0003203	6	348	18	61686	59.0862	5.41375e-10	1.46773e-08	MDM2,TWIST1,TGFB2,ACVR1,NOS3,NOTCH1	aggresome	GO:0016235	3	348	34	61686	15.6405	0.000935564	0.00327447	DVL2,UBQLN1,PRDM16	metalloendopeptidase activity involved in amyloid precursor protein catabolic process	GO:1902945	2	348	4	61686	88.6293	0.000188991	0.000977884	ADAM10,ADAM17
integrin-mediated signaling pathway	GO:0007229	10	348	106	61686	16.7225	5.65937e-10	1.52224e-08	ITGA5,ITGB8,CCN2,ADAM10,NRP1,ERBIN,FUT8,CDC42,ADAM12,FN1	fibrillar center	GO:0001650	5	348	134	61686	6.61413	0.00102312	0.00355273	SIRT1,HOXB5,JAZF1,PTPN13,KIT	epidermal growth factor binding	GO:0048408	2	348	4	61686	88.6293	0.000188991	0.000977884	EGFR,SHC1
positive regulation of cysteine-type endopeptidase activity involved in apoptotic process	GO:0043280	8	348	54	61686	26.2605	7.85858e-10	2.081e-08	SIRT1,CCN2,BCL2L11,ACVR1C,RHOA,PMAIP1,TNFSF10,HMGB1	MHC class I protein complex	GO:0042612	2	348	9	61686	39.3908	0.00111294	0.0038047	HFE,HLA-G	HLH domain binding	GO:0043398	2	348	4	61686	88.6293	0.000188991	0.000977884	SIRT1,UBE2I
cellular response to amino acid stimulus	GO:0071230	8	348	54	61686	26.2605	7.85858e-10	2.081e-08	DNMT3A,SOCS1,BCL2L1,NTRK2,MMP2,BCL2L2,COL1A1,DNMT1	semaphorin receptor complex	GO:0002116	2	348	9	61686	39.3908	0.00111294	0.0038047	NRP1,PLXNC1	neurotrophin binding	GO:0043121	2	348	4	61686	88.6293	0.000188991	0.000977884	NGFR,NTRK2
cellular response to vascular endothelial growth factor stimulus	GO:0035924	7	348	34	61686	36.4944	8.0809e-10	2.12341e-08	SPRY2,KDR,NRP1,NOTCH1,ANXA1,FLT1,VEGFA	filopodium	GO:0030175	4	348	80	61686	8.86293	0.00112354	0.00381139	MSN,TUBB3,CDC42,FSCN1	floppase activity	GO:0140328	2	348	4	61686	88.6293	0.000188991	0.000977884	ABCG1,ABCB1
response to nutrient levels	GO:0031667	9	348	80	61686	19.9416	8.51287e-10	2.20303e-08	DNMT3A,GSTP1,MMP7,BECN1,FOXO3,RPS6KB1,SOD2,COL1A1,MBD2	intrinsic component of plasma membrane	GO:0031226	3	348	38	61686	13.9941	0.00129712	0.00436665	ALCAM,HCN4,S1PR1	calcium ion binding	GO:0005509	11	348	512	61686	3.80829	0.000183862	0.000996647	EGFL7,FBLN5,CDH1,MGMT,RUNX1,RET,ANXA11,NOTCH1,ANXA1,ANXA2,CDH11
Fc-gamma receptor signaling pathway involved in phagocytosis	GO:0038096	9	348	80	61686	19.9416	8.51287e-10	2.20303e-08	ARPC5,RAC1,PAK1,PIK3R1,ELMO2,MAPK1,PIK3R2,VAV2,CDC42	neurofilament	GO:0005883	2	348	10	61686	35.4517	0.00138599	0.00459564	NRP1,LDLRAP1	cyclin-dependent protein serine/threonine kinase regulator activity	GO:0016538	3	348	20	61686	26.5888	0.000188965	0.00101625	CCNE2,CDK4,CCNG1
brain development	GO:0007420	14	348	277	61686	8.95892	8.63358e-10	2.21747e-08	MECP2,APAF1,CXCL12,DDIT4,BCL2L11,GNAI3,ARF4,STMN1,NOTCH1,BCL2L2,LPAR1,S1PR1,SLC7A11,BMI1	SMN complex	GO:0032797	2	348	10	61686	35.4517	0.00138599	0.00459564	GEMIN2,FMR1	cyclin-dependent protein serine/threonine kinase activity	GO:0004693	3	348	21	61686	25.3227	0.000219539	0.00112741	CDK6,CDK2,CDK4
reactive oxygen species metabolic process	GO:0072593	7	348	35	61686	35.4517	1.00523e-09	2.5626e-08	SH3PXD2A,DDIT4,CCN2,BCL2,PDK4,PMAIP1,BNIP3	azurophil granule lumen	GO:0035578	4	348	86	61686	8.24459	0.00146918	0.00483513	FTL,DNAJC3,MAPK1,ANXA2	MAP kinase kinase kinase activity	GO:0004709	3	348	22	61686	24.1716	0.000253142	0.00129027	MAP3K9,EGFR,MAP3K4
circadian rhythm	GO:0007623	9	348	82	61686	19.4552	1.06518e-09	2.67548e-08	NGFR,SIRT1,KLF9,TP53,NTRK2,SERPINE1,EGFR,CREB1,CDK4	histone deacetylase complex	GO:0000118	3	348	40	61686	13.2944	0.00150656	0.00492142	RCOR3,ZNF217,MBD2	GTPase activator activity	GO:0005096	6	348	156	61686	6.81764	0.000275768	0.00139518	DLC1,NRP1,ERRFI1,RGS3,RIN2,SEC23A
substrate adhesion-dependent cell spreading	GO:0034446	8	348	56	61686	25.3227	1.06243e-09	2.68833e-08	EFNA1,RAC1,RAB1A,PIK3R1,AXL,NRP1,RHOA,FN1	chromosome, centromeric region	GO:0000775	5	348	147	61686	6.0292	0.00154223	0.00500092	DNMT3A,CTCF,RASSF2,SEPTIN7,FMR1	insulin binding	GO:0043559	2	348	5	61686	70.9034	0.000313808	0.00150937	PIK3R1,IGF1R
negative regulation of cell migration	GO:0030336	11	348	149	61686	13.0862	1.08529e-09	2.70609e-08	NGFR,SRF,CLIC4,WNT4,CDH1,DLC1,BCL2,FOXO3,PTEN,RECK,SERPINE1	actin filament	GO:0005884	4	348	89	61686	7.96668	0.00166706	0.00536623	RAC1,PAK1,CORO1A,ANXA1	vascular endothelial growth factor binding	GO:0038085	2	348	5	61686	70.9034	0.000313808	0.00150937	KDR,NRP1
Fc-epsilon receptor signaling pathway	GO:0038095	10	348	114	61686	15.549	1.16196e-09	2.87627e-08	RAC1,PAK1,IKBKB,PIK3R1,MAPK1,PIK3R2,VAV2,PDPK1,SHC1,FOS	Schmidt-Lanterman incisure	GO:0043220	2	348	11	61686	32.2288	0.00168767	0.00539322	PTEN,ANXA2	glutathione transmembrane transporter activity	GO:0034634	2	348	5	61686	70.9034	0.000313808	0.00150937	ABCC5,GJA1
regulation of signal transduction by p53 class mediator	GO:1901796	11	348	151	61686	12.9129	1.25061e-09	3.02985e-08	PRKAB1,MDM2,TP53,PIN1,BRD7,PRDM1,PDPK1,RFFL,MAPK11,CDK2,CCNG1	polysome	GO:0005844	3	348	42	61686	12.6613	0.00173603	0.00550783	VIM,FMR1,MCRS1	activin receptor activity, type I	GO:0016361	2	348	5	61686	70.9034	0.000313808	0.00150937	ACVR1C,ACVR1
ventricular septum morphogenesis	GO:0060412	7	348	36	61686	34.467	1.24185e-09	3.03012e-08	SOX4,TGFB2,ACVR1,ZFPM1,NOTCH1,RBPJ,ZFPM2	recycling endosome membrane	GO:0055038	4	348	91	61686	7.79159	0.00180882	0.00569777	RAC1,PDIA3,HLA-G,RFFL	phosphatidylcholine floppase activity	GO:0090554	2	348	5	61686	70.9034	0.000313808	0.00150937	ABCG1,ABCB1
negative regulation of insulin receptor signaling pathway	GO:0046627	7	348	36	61686	34.467	1.24185e-09	3.03012e-08	PRKCZ,SOCS1,PTPN1,IRS1,RPS6KB1,SOCS3,GRB10	T-tubule	GO:0030315	3	348	44	61686	12.0858	0.0019862	0.0061684	ANK2,ATP1A2,CACNA1C	small protein activating enzyme binding	GO:0044388	2	348	5	61686	70.9034	0.000313808	0.00150937	UBE2I,UBA2
positive regulation of cellular component movement	GO:0051272	5	348	10	61686	88.6293	1.36715e-09	3.28887e-08	BCL6,STMN1,ETS1,ADAM17,VEGFA	immunological synapse	GO:0001772	3	348	44	61686	12.0858	0.0019862	0.0061684	ICAM1,ALCAM,CORO1A	ErbB-3 class receptor binding	GO:0043125	2	348	5	61686	70.9034	0.000313808	0.00150937	PIK3R1,ERBB2
phosphatidylinositol 3-kinase signaling	GO:0014065	7	348	37	61686	33.5354	1.52422e-09	3.64108e-08	PIK3R1,ERBB2,PTEN,IRS1,PIK3R2,IGF1R,IGF1	Wnt signalosome	GO:1990909	2	348	12	61686	29.5431	0.00201767	0.0061791	APC,RECK	protein threonine phosphatase activity	GO:0106307	4	348	58	61686	12.2247	0.000332175	0.00156466	DUSP1,PTEN,CTDNEP1,DUSP2
actin cytoskeleton reorganization	GO:0031532	8	348	59	61686	24.0351	1.6343e-09	3.82382e-08	PAK1,NRP1,RHOA,KIT,PTPN1,ANXA1,S1PR1,SHC1	PRC1 complex	GO:0035102	2	348	12	61686	29.5431	0.00201767	0.0061791	RNF2,BMI1	protein serine phosphatase activity	GO:0106306	4	348	58	61686	12.2247	0.000332175	0.00156466	DUSP1,PTEN,CTDNEP1,DUSP2
negative regulation of G1/S transition of mitotic cell cycle	GO:2000134	8	348	59	61686	24.0351	1.6343e-09	3.82382e-08	RB1,APC,BCL2,WEE1,CDK6,PTEN,BRD7,CDK4	Ino80 complex	GO:0031011	2	348	13	61686	27.2706	0.00237564	0.00712691	INO80,MCRS1	phospholipase binding	GO:0043274	3	348	24	61686	22.1573	0.00032993	0.00157582	PRKCZ,SELE,PDPK1
response to ethanol	GO:0045471	10	348	118	61686	15.0219	1.63103e-09	3.86916e-08	DNMT3A,ICAM1,CYP7A1,GSTP1,CLDN18,AACS,MGMT,RHOA,STAT3,PTEN	Golgi lumen	GO:0005796	4	348	98	61686	7.23505	0.00237061	0.00716053	ABCC5,WNT4,WNT1,MMP14	GDP binding	GO:0019003	4	348	59	61686	12.0175	0.000354759	0.00165959	DIRAS3,GNAI3,RHOA,KRAS
negative regulation of mitotic cell cycle	GO:0045930	7	348	38	61686	32.6529	1.85938e-09	4.29165e-08	CDKN1C,TIMP2,RB1,TP53,BCL2,CDKN1B,EGFR	ubiquitin ligase complex	GO:0000151	4	348	98	61686	7.23505	0.00237061	0.00716053	RNF2,ARIH2,BRAP,BMI1	protein dimerization activity	GO:0046983	6	348	164	61686	6.48507	0.000360271	0.00167391	ARNT,SRF,TWIST1,STAT3,MEF2D,E2F3
negative regulation of extrinsic apoptotic signaling pathway via death domain receptors	GO:1902042	7	348	38	61686	32.6529	1.85938e-09	4.29165e-08	HMOX1,ICAM1,BCL2L1,NOS3,TNFSF10,SERPINE1,RFFL	acrosomal vesicle	GO:0001669	4	348	100	61686	7.09034	0.00255084	0.00760081	KIT,FNDC3A,BMF,NOTCH1	ephrin receptor binding	GO:0046875	3	348	25	61686	21.271	0.000373357	0.00171143	EFNA1,PTPN1,SHC1
response to mechanical stimulus	GO:0009612	8	348	60	61686	23.6345	1.87652e-09	4.30214e-08	CXCL12,RHOA,MMP14,GATA4,COL1A1,ETS1,MBD2,FOS	astrocyte projection	GO:0097449	2	348	14	61686	25.3227	0.00276127	0.00811812	SLC1A2,SLC7A11	methyl-CpG binding	GO:0008327	3	348	25	61686	21.271	0.000373357	0.00171143	MECP2,MBD2,DNMT1
dephosphorylation	GO:0016311	11	348	157	61686	12.4194	1.89045e-09	4.30517e-08	DUSP1,PTP4A1,PTPRD,PTPN13,LPIN1,NT5C3A,PTPN1,PTEN,G6PC3,ATP1A2,DUSP2	mitochondrial envelope	GO:0005740	2	348	14	61686	25.3227	0.00276127	0.00811812	BNIP3L,BNIP3	cysteine-type peptidase activity	GO:0008234	5	348	108	61686	8.20642	0.000384764	0.00175196	BAP1,USP25,USP18,USP4,CASP9
positive regulation of peptidyl-serine phosphorylation	GO:0033138	9	348	89	61686	17.925	2.23176e-09	5.04881e-08	TBK1,SPRY2,PAK1,BCL2,NTRK2,PDCD10,EGFR,NTF3,VEGFA	cytoplasmic vesicle membrane	GO:0030659	5	348	169	61686	5.24434	0.0028276	0.0082581	CLIC4,AP3M2,BACE1,ANXA1,KCNQ1	mitogen-activated protein kinase binding	GO:0051019	3	348	26	61686	20.4529	0.000420296	0.00190107	SIRT1,DUSP1,DUSP2
ovarian follicle development	GO:0001541	7	348	39	61686	31.8156	2.25518e-09	5.06822e-08	ICAM1,BCL2L1,KIT,BCL2,BAX,MMP14,VEGFA	early endosome membrane	GO:0031901	5	348	172	61686	5.15287	0.00304904	0.00884622	NTRK2,ANXA1,HLA-G,EGFR,VAC14	structural molecule activity	GO:0005198	5	348	111	61686	7.98462	0.000436351	0.00196071	HMOX1,CLDN18,SEPTIN7,ROCK2,IGF1R
regulation of inflammatory response	GO:0050727	9	348	92	61686	17.3405	3.00539e-09	6.71008e-08	BAP1,ESR1,FOXP1,NOD2,BCL6,USP18,SELE,XIAP,ANXA1	COPII vesicle coat	GO:0030127	2	348	15	61686	23.6345	0.00317423	0.00914924	TMED7,SEC23A	G-quadruplex RNA binding	GO:0002151	2	348	6	61686	59.0862	0.000468954	0.00198941	FMR1,MCRS1
positive regulation of epithelial cell proliferation	GO:0050679	8	348	64	61686	22.1573	3.1832e-09	7.06091e-08	VEGFC,NOD2,ERBB2,TWIST1,NOTCH1,EGFR,IGF1,VEGFA	microtubule	GO:0005874	7	348	338	61686	3.67104	0.00329194	0.00942691	SPRY2,BCL2L11,APC,TUBB3,INO80,STMN1,PBXIP1	protein tyrosine/threonine phosphatase activity	GO:0008330	2	348	6	61686	59.0862	0.000468954	0.00198941	DUSP1,DUSP2
animal organ regeneration	GO:0031100	7	348	41	61686	30.2637	3.26459e-09	7.19473e-08	CXCL12,GSTP1,AXL,LPIN1,WNT1,NOTCH1,CDK4	ESC/E(Z) complex	GO:0035098	2	348	16	61686	22.1573	0.0036142	0.010152	SIRT1,SUZ12	phospholipase A2 inhibitor activity	GO:0019834	2	348	6	61686	59.0862	0.000468954	0.00198941	ANXA1,ANXA2
negative regulation of cell growth	GO:0030308	10	348	127	61686	13.9574	3.34659e-09	7.32817e-08	SIRT1,RB1,TP53,BCL6,TGFB2,BCL2,GJA1,MEG3,CDKN1B,VGLL4	cleavage furrow	GO:0032154	3	348	54	61686	9.8477	0.00356859	0.0101532	MYLK,RHOA,SEPTIN7	keratin filament binding	GO:1990254	2	348	6	61686	59.0862	0.000468954	0.00198941	SIRT1,VIM
protein dephosphorylation	GO:0006470	11	348	168	61686	11.6062	3.8599e-09	8.39835e-08	DUSP1,PTP4A1,PTPRD,PTPN13,BCL2,PTPN1,CDC25B,PTEN,PPP2R2A,CTDNEP1,DUSP2	lysosome	GO:0005764	8	348	436	61686	3.25245	0.00359928	0.0101749	BBC3,ANK2,BACE1,GJA1,USP4,ENTPD4,RFFL,KCNQ1	pre-miRNA binding	GO:0070883	2	348	6	61686	59.0862	0.000468954	0.00198941	DICER1,PRKRA
hepatocyte growth factor receptor signaling pathway	GO:0048012	5	348	12	61686	73.8578	4.25706e-09	9.20386e-08	MET,RAC1,PAK1,NRP1,STMN1	intermediate filament cytoskeleton	GO:0045111	3	348	56	61686	9.496	0.0039552	0.0110395	VIM,MMP14,NR1I2	vascular endothelial growth factor receptor binding	GO:0005172	2	348	6	61686	59.0862	0.000468954	0.00198941	VEGFC,VEGFA
positive regulation of endothelial cell migration	GO:0010595	8	348	67	61686	21.1652	4.6223e-09	9.93069e-08	RAC1,KDR,FOXP1,NRP1,RIN2,ROCK2,ETS1,VEGFA	postsynaptic cytosol	GO:0099524	2	348	17	61686	20.854	0.00408088	0.0113187	PIN1,PTEN	neurotrophin TRKA receptor binding	GO:0005168	2	348	6	61686	59.0862	0.000468954	0.00198941	PIK3R1,SHC1
atrial septum primum morphogenesis	GO:0003289	4	348	5	61686	141.807	4.95596e-09	1.0581e-07	SOX4,TGFB2,ACVR1,GATA4	ER to Golgi transport vesicle membrane	GO:0012507	3	348	58	61686	9.16855	0.00436634	0.01196	TMED7,HLA-G,SEC23A	potassium channel activity	GO:0005267	4	348	63	61686	11.2545	0.000456157	0.00202308	KCNH2,HCN2,HCN4,KCNQ1
positive regulation of vascular endothelial cell proliferation	GO:1905564	6	348	25	61686	42.5421	4.99552e-09	1.05992e-07	SP1,STAT3,AKT3,PDPK1,ADAM17,HMGB1	bicellular tight junction	GO:0005923	4	348	116	61686	6.11237	0.00434218	0.0119681	PRKCZ,CLDN18,APC,CDK4	cytoskeletal protein binding	GO:0008092	4	348	63	61686	11.2545	0.000456157	0.00202308	MSN,CORO1A,ALDOA,ANXA2
lung development	GO:0030324	9	348	98	61686	16.2789	5.28488e-09	1.11439e-07	SPRY2,CCN2,MMP14,NOTCH1,EGFR,SMAD2,ZFPM2,HMGB1,VEGFA	pseudopodium	GO:0031143	2	348	18	61686	19.6954	0.00457394	0.0124513	MSN,MAPK1	cysteine-type endopeptidase activity	GO:0004197	4	348	65	61686	10.9082	0.000513906	0.00216665	PDIA3,USP25,USP18,CASP9
positive chemotaxis	GO:0050918	7	348	44	61686	28.2002	5.48432e-09	1.14935e-07	MET,CORO1A,VEGFC,NRP1,HMGB1,NTF3,VEGFA	nuclear speck	GO:0016607	7	348	362	61686	3.42765	0.00477069	0.0129072	PIN1,NR4A2,ERBIN,ZNF395,BNIP3L,MEOX2,ZNF217	calmodulin binding	GO:0005516	6	348	177	61686	6.00877	0.000539391	0.00226015	MYLK,NGFR,NOS3,EGFR,KCNQ1,CACNA1C
cellular response to lipopolysaccharide	GO:0071222	11	348	174	61686	11.206	5.57559e-09	1.16135e-07	ICAM1,GSTP1,VIM,NOD2,AXL,IL1A,RHOA,SERPINE1,TICAM1,HMGB1,CDK4	SWI/SNF complex	GO:0016514	2	348	19	61686	18.6588	0.00509307	0.0136124	ARID1A,RB1	scaffold protein binding	GO:0097110	4	348	66	61686	10.7429	0.000544647	0.00226826	KCNH2,IKBKB,VIM,KCNQ1
canonical Wnt signaling pathway	GO:0060070	8	348	69	61686	20.5517	5.86788e-09	1.21483e-07	DVL2,WNT4,NR4A2,PTEN,RECK,WNT10B,WNT1,TCF7L1	postsynaptic membrane	GO:0045211	5	348	194	61686	4.56852	0.00507107	0.0136362	ANK2,ADAM10,PTEN,FMR1,CACNA1C	methyltransferase activity	GO:0008168	6	348	181	61686	5.87598	0.000606491	0.00251051	DNMT3A,MGMT,DNMT3B,PRDM16,PRDM1,DNMT1
cellular response to epidermal growth factor stimulus	GO:0071364	7	348	45	61686	27.5736	6.46325e-09	1.33003e-07	GSTP1,BECN1,ERBB2,ERRFI1,EGFR,PDPK1,COL1A1	extrinsic component of vacuolar membrane	GO:0000306	1	348	1	61686	177.259	0.00564147	0.0141357	VAC14	actin filament binding	GO:0051015	6	348	183	61686	5.81176	0.00064238	0.00264304	ARPC5,CFL2,CORO1A,EGFR,FSCN1,LASP1
response to glucose	GO:0009749	8	348	70	61686	20.2581	6.59266e-09	1.34051e-07	UCP2,CCN2,ACVR1C,RHOA,PTEN,GJA1,CDKN1B,SMAD2	BIM-BCL-xl complex	GO:0097140	1	348	1	61686	177.259	0.00564147	0.0141357	BCL2L11	nitric-oxide synthase regulator activity	GO:0030235	2	348	7	61686	50.6453	0.000654085	0.00265917	ESR1,EGFR
hemopoiesis	GO:0030097	8	348	70	61686	20.2581	6.59266e-09	1.34051e-07	RUNX2,KIT,TGFB2,BCL2,RUNX1,RUNX3,RBPJ,BMI1	host cell surface	GO:0044228	1	348	1	61686	177.259	0.00564147	0.0141357	AXL	voltage-gated potassium channel activity involved in cardiac muscle cell action potential repolarization	GO:0086008	2	348	7	61686	50.6453	0.000654085	0.00265917	KCNH2,KCNQ1
regulation of mitochondrial membrane permeability	GO:0046902	5	348	13	61686	68.1764	6.88569e-09	1.38362e-07	BCL2L1,BCL2,STAT3,PMAIP1,BNIP3	multivesicular body, internal vesicle lumen	GO:0097489	1	348	1	61686	177.259	0.00564147	0.0141357	EGFR	signaling receptor activity	GO:0038023	6	348	186	61686	5.71802	0.000699272	0.00282605	ITGB8,ICAM1,NGFR,RET,NOTCH1,VAC14
atrioventricular valve morphogenesis	GO:0003181	5	348	13	61686	68.1764	6.88569e-09	1.38362e-07	MDM2,TGFB2,ACVR1,ZFPM1,NOTCH1	sumoylated E2 ligase complex	GO:1990356	1	348	1	61686	177.259	0.00564147	0.0141357	UBE2I	miRNA binding	GO:0035198	3	348	31	61686	17.1541	0.000711615	0.0028423	SOX4,FMR1,AGO3
negative regulation of cold-induced thermogenesis	GO:0120163	7	348	47	61686	26.4002	8.87116e-09	1.77216e-07	ACVR2B,RB1,WNT10B,NOTCH1,NOVA1,RBPJ,ADAM17	BAX complex	GO:0097144	1	348	1	61686	177.259	0.00564147	0.0141357	BAX	signaling adaptor activity	GO:0035591	3	348	31	61686	17.1541	0.000711615	0.0028423	CRKL,STAT3,LDLRAP1
wound healing	GO:0042060	9	348	104	61686	15.3397	8.95733e-09	1.77897e-07	PAK1,ERBB2,TGFB2,EGFR,SMAD2,GATA4,IGF1,COL1A1,FN1	PAS complex	GO:0070772	1	348	1	61686	177.259	0.00564147	0.0141357	VAC14	primary miRNA binding	GO:0070878	2	348	8	61686	44.3147	0.000868859	0.00341052	SRF,STAT3
positive regulation of focal adhesion assembly	GO:0051894	6	348	28	61686	37.984	1.04763e-08	2.06862e-07	RAC1,KDR,WNT4,ROCK1,NRP1,VEGFA	Golgi-associated vesicle lumen	GO:0070931	1	348	1	61686	177.259	0.00564147	0.0141357	BACE1	MAP kinase tyrosine/serine/threonine phosphatase activity	GO:0017017	2	348	8	61686	44.3147	0.000868859	0.00341052	DUSP1,DUSP2
insulin-like growth factor receptor signaling pathway	GO:0048009	5	348	14	61686	63.3067	1.06615e-08	2.08112e-07	PIK3R1,IRS1,IGF1R,IGF1,GRB10	ARC complex	GO:0033167	1	348	1	61686	177.259	0.00564147	0.0141357	DICER1	poly(G) binding	GO:0034046	2	348	8	61686	44.3147	0.000868859	0.00341052	FMR1,MCRS1
regulation of gene expression by genetic imprinting	GO:0006349	5	348	14	61686	63.3067	1.06615e-08	2.08112e-07	MECP2,DIRAS3,DNMT3A,CTCF,KCNQ1	BIM-BCL-2 complex	GO:0097141	1	348	1	61686	177.259	0.00564147	0.0141357	BCL2L11	protein serine/threonine phosphatase activity	GO:0004722	4	348	75	61686	9.45379	0.000882705	0.00344507	DUSP1,PTEN,CTDNEP1,DUSP2
skeletal system development	GO:0001501	10	348	144	61686	12.3096	1.12854e-08	2.19039e-07	RUNX2,SOX4,RASSF2,TGFB2,TRPS1,MMP14,IGF1,CDH11,COL1A1,BMI1	RISC complex	GO:0016442	2	348	20	61686	17.7259	0.00563797	0.014978	DICER1,AGO3	signaling receptor complex adaptor activity	GO:0030159	3	348	35	61686	15.1936	0.00101902	0.00395448	IRS1,GRB10,LDLRAP1
positive regulation of transcription from RNA polymerase II promoter in response to hypoxia	GO:0061419	4	348	6	61686	118.172	1.48016e-08	2.84057e-07	TP53,NOTCH1,RBPJ,VEGFA	integral component of mitochondrial outer membrane	GO:0031307	2	348	21	61686	16.8818	0.00620834	0.0154682	FUNDC2,BNIP3	phosphatidylinositol-4,5-bisphosphate binding	GO:0005546	4	348	79	61686	8.97512	0.00107208	0.0041369	SH3PXD2A,ANXA2,KCNQ1,LDLRAP1
protein insertion into mitochondrial membrane involved in apoptotic signaling pathway	GO:0001844	4	348	6	61686	118.172	1.48016e-08	2.84057e-07	BCL2L11,PMAIP1,BMF,BAX	voltage-gated potassium channel complex	GO:0008076	3	348	67	61686	7.93695	0.00653125	0.0161814	KCNH2,HCN2,KCNQ1	phospholipase inhibitor activity	GO:0004859	2	348	9	61686	39.3908	0.00111294	0.00419965	ANXA1,ANXA2
regulation of catalytic activity	GO:0050790	16	348	469	61686	6.0472	1.50809e-08	2.87801e-07	PRKAB1,SH3PXD2A,PRKRA,CCNE2,BECN1,DLC1,NRP1,BCL2,RGS3,RIN2,ZEB2,PPP2R2A,SUZ12,HMGB1,CDK4,SEC23A	microvillus	GO:0005902	3	348	68	61686	7.82023	0.00680454	0.0167643	CLIC4,MSN,FSCN1	vascular endothelial growth factor receptor 2 binding	GO:0043184	2	348	9	61686	39.3908	0.00111294	0.00419965	ITGA5,VEGFA
platelet activation	GO:0030168	9	348	111	61686	14.3723	1.59139e-08	3.02011e-07	GNAI2,SRF,PIK3R1,AXL,GNAI3,MAPK1,VAV2,PDPK1,COL1A1	clathrin-coated endocytic vesicle membrane	GO:0030669	3	348	69	61686	7.7069	0.00708453	0.0173571	BTC,EGFR,LDLRAP1	intracellular cAMP-activated cation channel activity	GO:0005222	2	348	9	61686	39.3908	0.00111294	0.00419965	HCN2,HCN4
positive regulation of cell death	GO:0010942	7	348	51	61686	24.3296	1.60178e-08	3.02302e-07	UCP2,DNMT3A,CCN2,BCL2L11,APC,CDKN1B,LPAR1	pericentric heterochromatin	GO:0005721	2	348	23	61686	15.4138	0.00742423	0.0180889	ATRX,DNMT1	myosin heavy chain binding	GO:0032036	2	348	9	61686	39.3908	0.00111294	0.00419965	CORO1A,AXL
cellular response to organic substance	GO:0071310	6	348	30	61686	35.4517	1.63553e-08	3.0364e-07	ICAM1,MDM2,BCL2,MAPK1,WNT10B,BAX	site of double-strand break	GO:0035861	3	348	71	61686	7.4898	0.00766478	0.0185724	ARPC5,TP53,RAD51	amyloid-beta binding	GO:0001540	4	348	81	61686	8.75351	0.0011767	0.00441587	NGFR,BACE1,TGFB2,LDLRAP1
regulation of calcium ion transport	GO:0051924	6	348	30	61686	35.4517	1.63553e-08	3.0364e-07	GNAI2,CXCL12,ANK2,RHOA,BCL2,GJA1	apical junction complex	GO:0043296	2	348	24	61686	14.7716	0.00806917	0.0192352	CDH1,RHOA	phosphoprotein binding	GO:0051219	3	348	37	61686	14.3723	0.0011997	0.00447758	TBK1,RB1,PIN1
positive regulation of filopodium assembly	GO:0051491	6	348	30	61686	35.4517	1.63553e-08	3.0364e-07	SRF,PIK3R1,NRP1,FMR1,CDC42,FSCN1	extrinsic component of plasma membrane	GO:0019897	2	348	24	61686	14.7716	0.00806917	0.0192352	FMR1,ANXA2	thiol-dependent deubiquitinase	GO:0004843	4	348	83	61686	8.54258	0.00128827	0.00475616	BAP1,USP25,USP18,USP4
positive regulation of canonical Wnt signaling pathway	GO:0090263	10	348	150	61686	11.8172	1.66923e-08	3.08221e-07	DKK2,SOX4,PIN1,RECK,WNT10B,XIAP,ZEB2,CTDNEP1,EGFR,COL1A1	PcG protein complex	GO:0031519	2	348	24	61686	14.7716	0.00806917	0.0192352	RNF2,BMI1	PDZ domain binding	GO:0030165	4	348	83	61686	8.54258	0.00128827	0.00475616	PTEN,GJA1,LPAR1,ADAM17
neutrophil degranulation	GO:0043312	16	348	473	61686	5.99606	1.69667e-08	3.11603e-07	FTL,ARPC5,APAF1,PNP,RAC1,TIMP2,GSTP1,ROCK1,ADAM10,RHOA,DNAJC3,MAPK1,ALDOA,PKM,ANXA2,HMGB1	phagocytic vesicle membrane	GO:0030670	3	348	73	61686	7.2846	0.0082723	0.0196134	RAB11FIP1,CORO1A,HLA-G	phosphatidylinositol 3-kinase regulatory subunit binding	GO:0036312	2	348	10	61686	35.4517	0.00138599	0.00500862	PIK3R1,PTPN13
negative regulation of ERK1 and ERK2 cascade	GO:0070373	8	348	79	61686	17.9502	1.74337e-08	3.16773e-07	TIMP3,SPRY2,DUSP1,GSTP1,PIN1,PTPN1,ERRFI1,PTEN	I band	GO:0031674	2	348	25	61686	14.1807	0.00873837	0.0206076	CFL2,ALDOA	cyclin-dependent protein serine/threonine kinase inhibitor activity	GO:0004861	2	348	10	61686	35.4517	0.00138599	0.00500862	CDKN1C,CDKN1B
positive regulation of translation	GO:0045727	8	348	79	61686	17.9502	1.74337e-08	3.16773e-07	SOX4,VIM,ERBB2,RHOA,MAPK1,RPS6KB1,FMR1,CDK4	clathrin-coated vesicle	GO:0030136	3	348	75	61686	7.09034	0.00890736	0.0208944	DVL2,ADAM10,AFTPH	transferrin receptor binding	GO:1990459	2	348	10	61686	35.4517	0.00138599	0.00500862	IKBKB,HFE
regulation of transcription initiation from RNA polymerase II promoter	GO:0060260	7	348	52	61686	23.8617	1.84201e-08	3.32927e-07	MECP2,RUNX2,TP53,PTEN,BAX,AGO3,CDK4	autophagosome	GO:0005776	3	348	76	61686	6.99705	0.00923529	0.021549	UBQLN1,BECN1,TICAM1	voltage-gated potassium channel activity involved in ventricular cardiac muscle cell action potential repolarization	GO:1902282	2	348	10	61686	35.4517	0.00138599	0.00500862	KCNH2,KCNQ1
response to insulin	GO:0032868	8	348	80	61686	17.7259	1.92762e-08	3.46565e-07	ICAM1,SIRT1,ACVR1C,IRS1,TNFSF10,FOXO1,KCNQ1,GRB10	integrin complex	GO:0008305	2	348	26	61686	13.6353	0.00943154	0.0216631	ITGA5,ITGB8	peptide hormone binding	GO:0017046	3	348	40	61686	13.2944	0.00150656	0.00538732	CCKBR,LEPR,ACVR1
branching involved in blood vessel morphogenesis	GO:0001569	6	348	31	61686	34.3081	2.01844e-08	3.59114e-07	SRF,KDR,NRP1,ACVR1,EDNRA,VEGFA	phagophore assembly site	GO:0000407	2	348	26	61686	13.6353	0.00943154	0.0216631	BECN1,ATG2B	SH2 domain binding	GO:0042169	3	348	40	61686	13.2944	0.00150656	0.00538732	DLC1,KIT,IRS1
ERBB2 signaling pathway	GO:0038128	6	348	31	61686	34.3081	2.01844e-08	3.59114e-07	BTC,PIK3R1,ERBB2,ERBIN,EGFR,SHC1	M band	GO:0031430	2	348	26	61686	13.6353	0.00943154	0.0216631	ANK2,ALDOA	thioesterase binding	GO:0031996	2	348	11	61686	32.2288	0.00168767	0.00588102	RAC1,CDC42
vascular endothelial growth factor signaling pathway	GO:0038084	5	348	16	61686	55.3933	2.30466e-08	4.07912e-07	KDR,VEGFC,NRP1,FLT1,VEGFA	Rb-E2F complex	GO:0035189	1	348	2	61686	88.6293	0.0112512	0.0228654	RB1	SUMO binding	GO:0032183	2	348	11	61686	32.2288	0.00168767	0.00588102	USP25,UBA2
response to hydrogen peroxide	GO:0042542	7	348	54	61686	22.978	2.41494e-08	4.23049e-07	HMOX1,SIRT1,DUSP1,BCL2,PDCD10,SOD2,COL1A1	AnxA2-p11 complex	GO:1990665	1	348	2	61686	88.6293	0.0112512	0.0228654	ANXA2	drug binding	GO:0008144	2	348	11	61686	32.2288	0.00168767	0.00588102	NR1I2,FSCN1
phosphatidylinositol-mediated signaling	GO:0048015	7	348	54	61686	22.978	2.41494e-08	4.23049e-07	PIK3R1,RHOA,IRS1,RPS6KB1,PIK3R2,IGF1R,IGF1	integral component of autophagosome membrane	GO:0097637	1	348	2	61686	88.6293	0.0112512	0.0228654	ENTPD4	ion transmembrane transporter activity	GO:0015075	2	348	11	61686	32.2288	0.00168767	0.00588102	GJA1,LASP1
negative regulation of gene expression, epigenetic	GO:0045814	6	348	32	61686	33.236	2.47245e-08	4.2656e-07	DNMT3A,CREBZF,DNMT3B,SUZ12,BMI1,DNMT1	integrin alphav-beta8 complex	GO:0034686	1	348	2	61686	88.6293	0.0112512	0.0228654	ITGB8	phosphatase activator activity	GO:0019211	2	348	11	61686	32.2288	0.00168767	0.00588102	RUNX2,MAPK11
intrinsic apoptotic signaling pathway	GO:0097193	6	348	32	61686	33.236	2.47245e-08	4.2656e-07	APAF1,BBC3,TP53,PMAIP1,BAX,BNIP3	TRAF2-GSTP1 complex	GO:0097057	1	348	2	61686	88.6293	0.0112512	0.0228654	GSTP1	heparin binding	GO:0008201	5	348	154	61686	5.75515	0.00189096	0.00655596	CCN2,MMP7,NRP1,FN1,VEGFA
positive regulation of phosphatidylinositol 3-kinase activity	GO:0043552	6	348	32	61686	33.236	2.47245e-08	4.2656e-07	NOD2,KIT,IRS1,VAV2,FLT1,CDC42	basolateral part of cell	GO:1990794	1	348	2	61686	88.6293	0.0112512	0.0228654	KCNQ1	nucleic acid binding	GO:0003676	8	348	397	61686	3.57196	0.00203731	0.00672216	TBK1,IGF2BP3,PEG10,FMR1,AGO3,BRAP,NOVA1,QKI
defense response to virus	GO:0051607	11	348	202	61686	9.6527	2.6186e-08	4.49505e-07	TBK1,DDIT4,BECN1,BCL2L1,DNAJC3,BCL2,NT5C3A,PMAIP1,BNIP3L,TICAM1,BNIP3	collagen type I trimer	GO:0005584	1	348	2	61686	88.6293	0.0112512	0.0228654	COL1A1	mitogen-activated protein kinase kinase binding	GO:0031434	2	348	12	61686	29.5431	0.00201767	0.00672227	PIN1,TRIB1
response to virus	GO:0009615	9	348	118	61686	13.5197	2.72011e-08	4.64595e-07	TBK1,CREBZF,ITGB8,CXCL12,PRKRA,IKBKB,BCL2L1,CDK6,STMN1	inward rectifier potassium channel complex	GO:1902937	1	348	2	61686	88.6293	0.0112512	0.0228654	KCNH2	potassium ion binding	GO:0030955	2	348	12	61686	29.5431	0.00201767	0.00672227	PKM,ATP1A2
cellular response to UV	GO:0034644	7	348	55	61686	22.5602	2.75378e-08	4.68005e-07	TP53,PIK3R1,INO80,BMF,BAX,FMR1,CASP9	Nem1-Spo7 phosphatase complex	GO:0071595	1	348	2	61686	88.6293	0.0112512	0.0228654	CTDNEP1	co-SMAD binding	GO:0070410	2	348	12	61686	29.5431	0.00201767	0.00672227	SMAD2,GATA4
intracellular receptor signaling pathway	GO:0030522	8	348	84	61686	16.8818	2.84279e-08	4.80741e-07	ARNT,ABCG1,ESR1,NR4A2,STAT3,NR2C2,AGO3,NR1I2	PCSK9-AnxA2 complex	GO:1990667	1	348	2	61686	88.6293	0.0112512	0.0228654	ANXA2	gamma-catenin binding	GO:0045295	2	348	12	61686	29.5431	0.00201767	0.00672227	CDH1,APC
response to amino acid	GO:0043200	6	348	33	61686	32.2288	3.00755e-08	5.01161e-07	ICAM1,CCN2,GSTP1,RHOA,SLC1A2,CDKN1B	chromosome, subtelomeric region	GO:0099115	1	348	2	61686	88.6293	0.0112512	0.0228654	ATRX	protein-macromolecule adaptor activity	GO:0030674	4	348	94	61686	7.54292	0.00203678	0.00675303	DVL2,ANK2,FSCN1,GRB10
response to radiation	GO:0009314	6	348	33	61686	32.2288	3.00755e-08	5.01161e-07	CXCL12,BACE1,BCL2L1,KIT,BCL2,SOD2	storage vacuole	GO:0000322	1	348	2	61686	88.6293	0.0112512	0.0228654	CDC42	enzyme inhibitor activity	GO:0004857	3	348	44	61686	12.0858	0.0019862	0.00678286	TIMP3,TIMP2,NOTCH1
T cell differentiation in thymus	GO:0033077	6	348	33	61686	32.2288	3.00755e-08	5.01161e-07	WNT4,TP53,BCL2,WNT1,MAFB,ADAM17	intracellular ferritin complex	GO:0008043	1	348	2	61686	88.6293	0.0112512	0.0228654	FTL	nuclear receptor binding	GO:0016922	3	348	44	61686	12.0858	0.0019862	0.00678286	ARID1A,SIRT1,NR1I2
smooth muscle contraction	GO:0006939	5	348	17	61686	52.1349	3.24982e-08	5.36299e-07	MYLK,BDKRB2,ROCK1,ROCK2,EDNRA	BAK complex	GO:0097145	1	348	2	61686	88.6293	0.0112512	0.0228654	BAX	cytokine binding	GO:0019955	3	348	44	61686	12.0858	0.0019862	0.00678286	NRP1,KIT,LEPR
regulation of stress fiber assembly	GO:0051492	5	348	17	61686	52.1349	3.24982e-08	5.36299e-07	RAC1,ROCK1,PIK3R1,ROCK2,CDC42	SUMO activating enzyme complex	GO:0031510	1	348	2	61686	88.6293	0.0112512	0.0228654	UBA2	ion channel activity	GO:0005216	5	348	156	61686	5.68137	0.00200039	0.00679733	KCNH2,HCN2,HCN4,KCNQ1,CACNA1C
sprouting angiogenesis	GO:0002040	6	348	34	61686	31.2809	3.63471e-08	5.96932e-07	VEGFC,NRP1,RECK,NOTCH1,CDC42,VEGFA	ERBB3:ERBB2 complex	GO:0038143	1	348	2	61686	88.6293	0.0112512	0.0228654	ERBB2	ATPase-coupled transmembrane transporter activity	GO:0042626	3	348	45	61686	11.8172	0.00211924	0.00695885	ABCC5,ABCB1,ABCG2
regulation of protein stability	GO:0031647	8	348	88	61686	16.1144	4.11018e-08	6.6859e-07	SOX4,ANK2,PIN1,BCL2,MAPK1,PTEN,USP4,KRAS	procollagen-proline 4-dioxygenase complex	GO:0016222	1	348	2	61686	88.6293	0.0112512	0.0228654	P4HA1	co-receptor binding	GO:0039706	2	348	13	61686	27.2706	0.00237564	0.00776345	DKK2,HFE
response to endoplasmic reticulum stress	GO:0034976	8	348	88	61686	16.1144	4.11018e-08	6.6859e-07	BBC3,BCL2L11,UBQLN1,PIK3R1,PDIA3,DNAJC3,PTPN1,PIK3R2	amyloid-beta complex	GO:0106003	1	348	2	61686	88.6293	0.0112512	0.0228654	ROCK1	single-stranded RNA binding	GO:0003727	3	348	47	61686	11.3144	0.00240163	0.00781101	ANXA1,AGO3,HMGB1
platelet degranulation	GO:0002576	9	348	124	61686	12.8655	4.19088e-08	6.78485e-07	TIMP3,TAGLN2,VEGFC,TGFB2,ALDOA,SERPINE1,IGF1,FN1,VEGFA	cyclin A1-CDK2 complex	GO:0097123	1	348	2	61686	88.6293	0.0112512	0.0228654	CDK2	serine-type endopeptidase activity	GO:0004252	4	348	101	61686	7.02014	0.00264438	0.00855979	MMP1,MMP7,MMP14,MMP2
blood vessel remodeling	GO:0001974	6	348	35	61686	30.3872	4.36593e-08	6.96916e-07	ACVR2B,MDM2,AXL,BAX,NOS3,RBPJ	integrin alpha5-beta1 complex	GO:0034674	1	348	2	61686	88.6293	0.0112512	0.0228654	ITGA5	S100 protein binding	GO:0044548	2	348	14	61686	25.3227	0.00276127	0.00873123	ANXA11,ANXA2
positive regulation of cell migration involved in sprouting angiogenesis	GO:0090050	6	348	35	61686	30.3872	4.36593e-08	6.96916e-07	HMOX1,KDR,NRP1,ANXA1,AKT3,VEGFA	heterotrimeric G-protein complex	GO:0005834	2	348	27	61686	13.1303	0.0101484	0.0230693	GNAI2,GNAI3	glucocorticoid receptor binding	GO:0035259	2	348	14	61686	25.3227	0.00276127	0.00873123	NR4A2,STAT3
cellular response to ionizing radiation	GO:0071479	6	348	35	61686	30.3872	4.36593e-08	6.96916e-07	SIRT1,BBC3,TP53,RAD51,MGMT,INO80	late endosome	GO:0005770	4	348	148	61686	4.79077	0.0101205	0.023125	BACE1,MAPK1,GJA1,KCNQ1	MAP kinase activity	GO:0004707	2	348	14	61686	25.3227	0.00276127	0.00873123	MAPK1,MAPK11
positive regulation of neuron differentiation	GO:0045666	8	348	91	61686	15.5832	5.3553e-08	8.5087e-07	CXCL12,TIMP2,TGIF2,BCL6,RHOA,DNMT3B,PTEN,ZEB1	phagocytic cup	GO:0001891	2	348	29	61686	12.2247	0.011652	0.023357	CORO1A,ANXA1	organic anion transmembrane transporter activity	GO:0008514	2	348	14	61686	25.3227	0.00276127	0.00873123	ABCC5,ABCG2
regulation of phosphatidylinositol 3-kinase activity	GO:0043551	5	348	19	61686	46.647	6.05042e-08	9.52453e-07	CCKBR,SOCS1,PIK3R1,PIK3R2,SOCS3	nuclear chromosome	GO:0000228	2	348	29	61686	12.2247	0.011652	0.023357	RAD51,ATRX	I-SMAD binding	GO:0070411	2	348	14	61686	25.3227	0.00276127	0.00873123	SMAD5,SMAD2
negative regulation of phosphorylation	GO:0042326	5	348	19	61686	46.647	6.05042e-08	9.52453e-07	SIRT1,CDKN1C,ROCK1,CDKN1B,GRB10	mediator complex	GO:0016592	2	348	29	61686	12.2247	0.011652	0.023357	CDK6,CDK4	kinase binding	GO:0019900	4	348	103	61686	6.88383	0.00283848	0.00893402	UBQLN1,RB1,ERRFI1,EGFR
cell-matrix adhesion	GO:0007160	8	348	93	61686	15.2481	6.35488e-08	9.95792e-07	FBLN5,ITGB8,SRF,CCN2,RAC1,BCL2L11,RHOA,FN1	collagen trimer	GO:0005581	3	348	80	61686	6.6472	0.0106171	0.0240109	MMP1,P4HA1,COL1A1	phospholipid binding	GO:0005543	4	348	105	61686	6.75271	0.00304211	0.009531	ABCG1,ANXA1,LPAR1,SHC1
positive regulation of autophagy	GO:0010508	7	348	62	61686	20.0131	6.45177e-08	1.00636e-06	ROCK1,BECN1,FOXO3,FOXO1,TICAM1,BNIP3,HMGB1	MLL1 complex	GO:0071339	2	348	28	61686	12.6613	0.0108886	0.0243751	RNF2,MCRS1	activin binding	GO:0048185	2	348	15	61686	23.6345	0.00317423	0.00980994	ACVR2B,ACVR1
positive regulation of IRE1-mediated unfolded protein response	GO:1903896	4	348	8	61686	88.6293	6.84592e-08	1.05817e-06	BBC3,BCL2L11,PTPN1,BAX	podosome	GO:0002102	2	348	28	61686	12.6613	0.0108886	0.0243751	SH3PXD2A,FSCN1	sequence-specific mRNA binding	GO:1990825	2	348	15	61686	23.6345	0.00317423	0.00980994	FMR1,NOVA1
mitral valve morphogenesis	GO:0003183	4	348	8	61686	88.6293	6.84592e-08	1.05817e-06	EFNA1,SOX4,TWIST1,ACVR1	myelin sheath	GO:0043209	2	348	30	61686	11.8172	0.0124382	0.0248201	ERBB2,BCL2	transforming growth factor beta receptor binding	GO:0005160	2	348	15	61686	23.6345	0.00317423	0.00980994	TGFB2,SMAD2
vasculogenesis	GO:0001570	7	348	63	61686	19.6954	7.22326e-08	1.10649e-06	EGFL7,ITGB8,KDR,NTRK2,ZFPM2,QKI,VEGFA	presynapse	GO:0098793	4	348	159	61686	4.45934	0.0128889	0.0256037	PDLIM5,BACE1,RAB6B,FMR1	serine-type endopeptidase inhibitor activity	GO:0004867	3	348	52	61686	10.2265	0.00320604	0.00981939	RECK,SERPINE1,ANXA2
positive regulation of smooth muscle cell proliferation	GO:0048661	7	348	63	61686	19.6954	7.22326e-08	1.10649e-06	HMOX1,FOXP1,MYB,MMP2,EGFR,IGF1,S1PR1	vesicle membrane	GO:0012506	2	348	32	61686	11.0787	0.0140779	0.0278402	FNDC3A,NOS3	calcium-dependent phospholipid binding	GO:0005544	3	348	52	61686	10.2265	0.00320604	0.00981939	ANXA11,ANXA1,ANXA2
protein autophosphorylation	GO:0046777	10	348	176	61686	10.0715	7.59664e-08	1.15849e-06	MAP3K9,PAK1,KDR,ERBB2,KIT,NTRK2,IGF1R,EGFR,PDPK1,FLT1	basement membrane	GO:0005604	3	348	89	61686	5.97501	0.0141425	0.0278431	ERBIN,ANXA2,FN1	enzyme activator activity	GO:0008047	3	348	53	61686	10.0335	0.00338434	0.0103192	PRKRA,SUZ12,CASP9
bone development	GO:0060348	7	348	64	61686	19.3877	8.07123e-08	1.21997e-06	SMAD5,TWIST1,GJA1,WNT1,MMP14,VKORC1,MAPK11	lipid droplet	GO:0005811	3	348	90	61686	5.90862	0.0145703	0.0285578	CTDNEP1,ANXA2,ATG2B	guanyl nucleotide binding	GO:0019001	2	348	16	61686	22.1573	0.0036142	0.0109711	GNAI2,GNAI3
negative regulation of signal transduction	GO:0009968	7	348	64	61686	19.3877	8.07123e-08	1.21997e-06	DDIT4,SOCS1,PTPN1,RGS3,ACVR1,BRAP,SOCS3	cell body	GO:0044297	3	348	91	61686	5.84369	0.0150053	0.0292803	GNAI2,PTPN13,SLC1A2	methylated histone binding	GO:0035064	3	348	57	61686	9.3294	0.00415768	0.012565	FMR1,SUZ12,ATRX
peptidyl-tyrosine dephosphorylation	GO:0035335	8	348	96	61686	14.7716	8.15374e-08	1.22701e-06	DUSP1,PTP4A1,PTPRD,PTPN13,PTPN1,CDC25B,PTEN,DUSP2	hippocampal mossy fiber to CA3 synapse	GO:0098686	2	348	34	61686	10.427	0.0158056	0.0307061	PTPRD,BACE1	tubulin binding	GO:0015631	3	348	59	61686	9.01315	0.00458125	0.0136637	ALDOA,GJA1,STMN1
germ cell development	GO:0007281	6	348	39	61686	27.2706	8.61049e-08	1.29006e-06	SMAD5,RNF2,BCL2L1,ACVR1,BAX,PRDM1	phosphatidylinositol 3-kinase complex, class IA	GO:0005943	1	348	3	61686	59.0862	0.0168294	0.030924	PIK3R1	mitogen-activated protein kinase kinase kinase binding	GO:0031435	2	348	18	61686	19.6954	0.00457394	0.0137018	MAPK1,CDC42
peptidyl-threonine phosphorylation	GO:0018107	7	348	65	61686	19.0894	9.00175e-08	1.34279e-06	TBK1,ROCK1,BCL2,MAPK1,ACVR1,ROCK2,PDPK1	membrane protein complex	GO:0098796	1	348	3	61686	59.0862	0.0168294	0.030924	SLC1A2	core promoter sequence-specific DNA binding	GO:0001046	2	348	18	61686	19.6954	0.00457394	0.0137018	FOXP1,TP53
Wnt signaling pathway	GO:0016055	11	348	230	61686	8.47759	9.8247e-08	1.45918e-06	DVL2,DKK2,WNT4,APC,RECK,WNT10B,XIAP,BRD7,WNT1,HMGXB4,TCF7L1	alphav-beta3 integrin-vitronectin complex	GO:0071062	1	348	3	61686	59.0862	0.0168294	0.030924	ITGA5	placental growth factor-activated receptor activity	GO:0036332	1	348	1	61686	177.259	0.00564147	0.0146507	FLT1
post-embryonic development	GO:0009791	7	348	67	61686	18.5196	1.11364e-07	1.63974e-06	MECP2,BCL2L11,BCL2,NR4A2,BAX,SMAD2,PRDM1	extrinsic component of postsynaptic membrane	GO:0098890	1	348	3	61686	59.0862	0.0168294	0.030924	CRKL	NEDD8 conjugating enzyme activity	GO:0061654	1	348	1	61686	177.259	0.00564147	0.0146507	UBE2F
extracellular matrix disassembly	GO:0022617	7	348	67	61686	18.5196	1.11364e-07	1.63974e-06	MMP1,TIMP2,MMP7,ADAM10,MMP14,MMP2,PBXIP1	alphav-beta3 integrin-HMGB1 complex	GO:0035868	1	348	3	61686	59.0862	0.0168294	0.030924	HMGB1	methylated-DNA-[protein]-cysteine S-methyltransferase activity	GO:0003908	1	348	1	61686	177.259	0.00564147	0.0146507	MGMT
negative regulation of G0 to G1 transition	GO:0070317	6	348	41	61686	25.9403	1.17544e-07	1.7233e-06	APAF1,RNF2,RAD51,SUZ12,HLA-G,BMI1	activin responsive factor complex	GO:0032444	1	348	3	61686	59.0862	0.0168294	0.030924	SMAD2	SUMO conjugating enzyme activity	GO:0061656	1	348	1	61686	177.259	0.00564147	0.0146507	UBE2I
positive regulation of osteoblast differentiation	GO:0045669	7	348	68	61686	18.2472	1.23546e-07	1.78073e-06	SMAD5,RUNX2,ACVR2B,WNT4,ACVR1,WNT10B,IGF1	PR-DUB complex	GO:0035517	1	348	3	61686	59.0862	0.0168294	0.030924	BAP1	hepatocyte growth factor-activated receptor activity	GO:0005008	1	348	1	61686	177.259	0.00564147	0.0146507	MET
neuron projection morphogenesis	GO:0048812	7	348	68	61686	18.2472	1.23546e-07	1.78073e-06	DICER1,PAK1,RHOA,WEE1,GJA1,EGFR,NTF3	cyclin D2-CDK4 complex	GO:0097129	1	348	3	61686	59.0862	0.0168294	0.030924	CDK4	bone sialoprotein binding	GO:0044730	1	348	1	61686	177.259	0.00564147	0.0146507	ANXA2
negative regulation of biomineral tissue development	GO:0070168	4	348	9	61686	78.7816	1.22677e-07	1.78326e-06	ROCK1,NOS3,NOTCH1,ROCK2	brahma complex	GO:0035060	1	348	3	61686	59.0862	0.0168294	0.030924	ARID1A	neurotrophin receptor binding	GO:0005165	1	348	1	61686	177.259	0.00564147	0.0146507	NTF3
cellular response to alkaloid	GO:0071312	4	348	9	61686	78.7816	1.22677e-07	1.78326e-06	ICAM1,MDM2,RAD51,BCL2L1	protein kinase complex	GO:1902911	1	348	3	61686	59.0862	0.0168294	0.030924	IGF1R	acetoacetate-CoA ligase activity	GO:0030729	1	348	1	61686	177.259	0.00564147	0.0146507	AACS
positive regulation of I-kappaB kinase/NF-kappaB signaling	GO:0043123	10	348	186	61686	9.53003	1.27418e-07	1.82882e-06	HMOX1,TBK1,IKBKB,NOD2,UBE2I,RHOA,GJA1,TNFSF10,LPAR1,TICAM1	perinuclear endoplasmic reticulum membrane	GO:1990578	1	348	3	61686	59.0862	0.0168294	0.030924	PIK3R1	cystine:glutamate antiporter activity	GO:0015327	1	348	1	61686	177.259	0.00564147	0.0146507	SLC7A11
positive regulation of insulin receptor signaling pathway	GO:0046628	5	348	22	61686	40.2861	1.35132e-07	1.93142e-06	GNAI2,SIRT1,PRKCZ,PAK1,IRS1	insulin-like growth factor binding protein complex	GO:0016942	1	348	3	61686	59.0862	0.0168294	0.030924	IGF1	S-nitrosoglutathione binding	GO:0035730	1	348	1	61686	177.259	0.00564147	0.0146507	GSTP1
negative regulation of vascular associated smooth muscle cell proliferation	GO:1904706	6	348	43	61686	24.7338	1.57866e-07	2.24695e-06	HMOX1,GSTP1,RHOA,PTEN,CDKN1B,SOD2	anchored component of plasma membrane	GO:0046658	2	348	35	61686	10.1291	0.0167018	0.0323047	EFNA1,NOD2	muramyl dipeptide binding	GO:0032500	1	348	1	61686	177.259	0.00564147	0.0146507	NOD2
negative regulation of cellular senescence	GO:2000773	5	348	23	61686	38.5345	1.7187e-07	2.43613e-06	SIRT1,BCL6,TWIST1,CDK6,AKT3	secretory granule	GO:0030141	3	348	97	61686	5.48223	0.017769	0.0325151	CDC42,COL1A1,VEGFA	type B gastrin/cholecystokinin receptor binding	GO:0031741	1	348	1	61686	177.259	0.00564147	0.0146507	CCKBR
cellular response to oxidative stress	GO:0034599	8	348	106	61686	13.378	1.76595e-07	2.49276e-06	PRKRA,GSTP1,MGMT,NR4A2,FOXO3,FOXO1,SOD2,SLC7A11	condensed nuclear chromosome	GO:0000794	2	348	38	61686	9.3294	0.0195163	0.0354184	RAD51,AGO3	dinitrosyl-iron complex binding	GO:0035731	1	348	1	61686	177.259	0.00564147	0.0146507	GSTP1
apoptotic process involved in embryonic digit morphogenesis	GO:1902263	3	348	3	61686	177.259	1.78011e-07	2.50241e-06	BCL2L11,BAX,NOTCH1	synaptic membrane	GO:0097060	2	348	38	61686	9.3294	0.0195163	0.0354184	ADAM10,ANXA1	cholesterol 7-alpha-monooxygenase activity	GO:0008123	1	348	1	61686	177.259	0.00564147	0.0146507	CYP7A1
visual learning	GO:0008542	6	348	44	61686	24.1716	1.81926e-07	2.54696e-06	MECP2,KIT,ATP1A2,CREB1,SLC7A11,KRAS	neuronal ribonucleoprotein granule	GO:0071598	1	348	4	61686	44.3147	0.0223762	0.0381	FMR1	3-phosphoinositide-dependent protein kinase activity	GO:0004676	1	348	1	61686	177.259	0.00564147	0.0146507	PDPK1
cellular protein localization	GO:0034613	7	348	73	61686	16.9974	2.0269e-07	2.82608e-06	DVL2,PRKCZ,ANK2,TP53,SEPTIN7,GJA1,CDC42	microspike	GO:0044393	1	348	4	61686	44.3147	0.0223762	0.0381	FSCN1	cis-trans isomerase activity	GO:0016859	1	348	1	61686	177.259	0.00564147	0.0146507	PIN1
export across plasma membrane	GO:0140115	4	348	10	61686	70.9034	2.03551e-07	2.82654e-06	ABCC5,ABCB1,GJA1,ABCG2	sex chromatin	GO:0001739	1	348	4	61686	44.3147	0.0223762	0.0381	RNF2	calcium-dependent protein kinase regulator activity	GO:0010858	1	348	1	61686	177.259	0.00564147	0.0146507	HMGB1
thymus development	GO:0048538	6	348	46	61686	23.1207	2.3912e-07	3.30702e-06	SRF,CRKL,BCL2L11,BCL2,MAPK1,MAFB	ion channel complex	GO:0034702	1	348	4	61686	44.3147	0.0223762	0.0381	KCNQ1	leptin receptor activity	GO:0038021	1	348	1	61686	177.259	0.00564147	0.0146507	LEPR
negative regulation of tumor necrosis factor production	GO:0032720	7	348	75	61686	16.5441	2.44539e-07	3.36832e-06	DICER1,GSTP1,NOD2,AXL,TWIST1,ERRFI1,IGF1	FAR/SIN/STRIPAK complex	GO:0090443	1	348	4	61686	44.3147	0.0223762	0.0381	PDCD10	gastrin receptor activity	GO:0015054	1	348	1	61686	177.259	0.00564147	0.0146507	CCKBR
cellular glucose homeostasis	GO:0001678	5	348	25	61686	35.4517	2.68869e-07	3.65919e-06	NGFR,SIRT1,PIK3R1,PIK3R2,FOXO1	transcription factor AP-1 complex	GO:0035976	1	348	4	61686	44.3147	0.0223762	0.0381	FOS	interferon-gamma binding	GO:0019964	1	348	1	61686	177.259	0.00564147	0.0146507	KLHL20
phagocytosis	GO:0006909	7	348	76	61686	16.3265	2.6805e-07	3.66263e-06	MET,CORO1A,AXL,ELMO2,LEPR,ANXA11,ANXA1	zymogen granule	GO:0042588	1	348	4	61686	44.3147	0.0223762	0.0381	GNAI3	glycoprotein 6-alpha-L-fucosyltransferase activity	GO:0008424	1	348	1	61686	177.259	0.00564147	0.0146507	FUT8
BMP signaling pathway	GO:0030509	7	348	76	61686	16.3265	2.6805e-07	3.66263e-06	SMAD5,RUNX2,ACVR2B,TGFB2,ACVR1,HFE,SMAD2	phosphatidylinositol 3-kinase complex, class III, type I	GO:0034271	1	348	4	61686	44.3147	0.0223762	0.0381	BECN1	voltage-gated potassium channel activity involved in SA node cell action potential depolarization	GO:0086041	1	348	1	61686	177.259	0.00564147	0.0146507	HCN4
epithelial to mesenchymal transition	GO:0001837	6	348	47	61686	22.6288	2.72815e-07	3.69816e-06	WNT4,ROCK1,TGFB2,NOTCH1,ROCK2,RBPJ	insulin-like growth factor ternary complex	GO:0042567	1	348	4	61686	44.3147	0.0223762	0.0381	IGF1	alpha-(1->6)-fucosyltransferase activity	GO:0046921	1	348	1	61686	177.259	0.00564147	0.0146507	FUT8
glucose homeostasis	GO:0042593	8	348	113	61686	12.5493	2.89567e-07	3.90973e-06	NGFR,SOX4,PDK4,FOXO3,STAT3,IRS1,LEPR,IGF1R	ATF4-CREB1 transcription factor complex	GO:1990589	1	348	4	61686	44.3147	0.0223762	0.0381	CREB1	channel inhibitor activity	GO:0016248	1	348	1	61686	177.259	0.00564147	0.0146507	BCL2
positive regulation of RNA polymerase II transcription preinitiation complex assembly	GO:0045899	4	348	11	61686	64.4577	3.18439e-07	4.21624e-06	ESR1,TP53,WNT10B,CREB1	dendritic filopodium	GO:1902737	1	348	4	61686	44.3147	0.0223762	0.0381	FMR1	brain-derived neurotrophic factor-activated receptor activity	GO:0060175	1	348	1	61686	177.259	0.00564147	0.0146507	NTRK2
positive regulation of endoplasmic reticulum stress-induced intrinsic apoptotic signaling pathway	GO:1902237	4	348	11	61686	64.4577	3.18439e-07	4.21624e-06	SIRT1,BBC3,BCL2L11,PMAIP1	BMP receptor complex	GO:0070724	1	348	4	61686	44.3147	0.0223762	0.0381	ACVR1	stem cell factor receptor activity	GO:0005020	1	348	1	61686	177.259	0.00564147	0.0146507	KIT
somatic stem cell division	GO:0048103	4	348	11	61686	64.4577	3.18439e-07	4.21624e-06	KIT,TGFB2,NOTCH1,BMI1	growth cone filopodium	GO:1990812	1	348	4	61686	44.3147	0.0223762	0.0381	FMR1	serum response element binding	GO:0010736	1	348	1	61686	177.259	0.00564147	0.0146507	SRF
developmental pigmentation	GO:0048066	4	348	11	61686	64.4577	3.18439e-07	4.21624e-06	BCL2L11,KIT,BCL2,ZEB2	phosphatidylinositol 3-kinase complex, class III, type II	GO:0034272	1	348	4	61686	44.3147	0.0223762	0.0381	BECN1	insulin-like growth factor binding	GO:0005520	2	348	19	61686	18.6588	0.00509307	0.0148657	CCN2,IGF1R
proteolysis	GO:0006508	15	348	514	61686	5.17292	3.15631e-07	4.24486e-06	BAP1,MMP1,MMP7,BACE1,PDIA3,ADAM10,USP25,USP18,ADAMTS6,MMP14,USP4,MMP2,CASP9,ADAM12,ADAM17	microtubule cytoskeleton	GO:0015630	4	348	185	61686	3.83262	0.0212211	0.0383544	SPRY2,CLIC4,TUBB3,SEPTIN7	G-protein beta/gamma-subunit complex binding	GO:0031683	2	348	19	61686	18.6588	0.00509307	0.0148657	GNAI2,GNAI3
small GTPase mediated signal transduction	GO:0007264	8	348	115	61686	12.331	3.3145e-07	4.37156e-06	DIRAS3,HMOX1,RAC1,RHOA,RND3,RIN2,VAV2,CDC42	protein-DNA complex	GO:0032993	2	348	40	61686	8.86293	0.021495	0.0386909	SP1,FOS	MAP kinase kinase activity	GO:0004708	2	348	19	61686	18.6588	0.00509307	0.0148657	MAP3K9,MAPK1
somatic stem cell population maintenance	GO:0035019	6	348	49	61686	21.7051	3.51937e-07	4.62391e-06	SOX4,FOXP1,KIT,STAT3,SMAD2,RBPJ	COPII-coated ER to Golgi transport vesicle	GO:0030134	2	348	42	61686	8.44089	0.0235532	0.0399498	TMED7,SEC23A	voltage-gated sodium channel activity	GO:0005248	2	348	19	61686	18.6588	0.00509307	0.0148657	HCN2,HCN4
outflow tract morphogenesis	GO:0003151	6	348	50	61686	21.271	3.98035e-07	5.20953e-06	DVL2,CRKL,ZFPM1,NOTCH1,RBPJ,VEGFA	multivesicular body	GO:0005771	2	348	44	61686	8.05721	0.0256888	0.0434053	BACE1,GJA1	cell adhesion molecule binding	GO:0050839	3	348	64	61686	8.309	0.00575121	0.0148791	MSN,CDH1,PTPRD
regulation of DNA-binding transcription factor activity	GO:0051090	5	348	27	61686	32.8257	4.04773e-07	5.2775e-06	HMOX1,CREBZF,MAPK1,MAPK11,FOS	cis-Golgi network	GO:0005801	2	348	46	61686	7.7069	0.0279	0.04557	CCN2,PIK3R1	phosphatidylserine binding	GO:0001786	3	348	61	61686	8.71764	0.00503	0.0149369	AXL,ANXA2,HMGB1
cellular response to mechanical stimulus	GO:0071260	7	348	81	61686	15.3186	4.16177e-07	5.40556e-06	RAC1,MMP7,GJA1,ATP1A2,EGFR,BNIP3,COL1A1	transferase complex	GO:1990234	1	348	5	61686	35.4517	0.0278918	0.045726	UBE2I	protein self-association	GO:0043621	3	348	62	61686	8.57703	0.00526394	0.015299	DVL2,FOXP1,TP53
chromatin organization	GO:0006325	12	348	325	61686	6.54493	4.20171e-07	5.43676e-06	BAP1,DNMT3A,CTCF,ARID1A,SIRT1,RB1,SUZ12,TCF7L1,ATRX,MCRS1,BMI1,DNMT1	terminal web	GO:1990357	1	348	5	61686	35.4517	0.0278918	0.045726	HFE	iron ion binding	GO:0005506	4	348	128	61686	5.53933	0.00613856	0.0158213	FTL,CYP7A1,EGLN3,P4HA1
gene expression	GO:0010467	6	348	51	61686	20.854	4.4897e-07	5.78748e-06	RNF2,NR4A2,NOTCH1,PBXIP1,KCNQ1,GRB10	IPAF inflammasome complex	GO:0072557	1	348	5	61686	35.4517	0.0278918	0.045726	NAIP	dynein complex binding	GO:0070840	2	348	21	61686	16.8818	0.00620834	0.0158813	APC,FMR1
membrane depolarization during cardiac muscle cell action potential	GO:0086012	4	348	12	61686	59.0862	4.75531e-07	6.10681e-06	HCN2,HCN4,ATP1A2,CACNA1C	rDNA heterochromatin	GO:0033553	1	348	5	61686	35.4517	0.0278918	0.045726	SIRT1	DNA polymerase binding	GO:0070182	2	348	21	61686	16.8818	0.00620834	0.0158813	RAD51,HMGB1
positive regulation of sprouting angiogenesis	GO:1903672	5	348	28	61686	31.6533	4.9049e-07	6.22868e-06	ITGA5,PKM,PDPK1,HMGB1,VEGFA	microtubule end	GO:1990752	1	348	5	61686	35.4517	0.0278918	0.045726	SPRY2	magnesium ion binding	GO:0000287	5	348	205	61686	4.32338	0.00637474	0.0162461	NT5C3A,WEE1,UBA2,RPS6KA5,PKM
negative regulation of peptidyl-serine phosphorylation	GO:0033137	5	348	28	61686	31.6533	4.9049e-07	6.22868e-06	DDIT4,BDKRB2,RASSF2,PTEN,BAX	phosphatidylinositol 3-kinase complex, class III	GO:0035032	1	348	5	61686	35.4517	0.0278918	0.045726	BECN1	L-ascorbic acid binding	GO:0031418	2	348	20	61686	17.7259	0.00563797	0.0163167	EGLN3,P4HA1
positive regulation of collagen biosynthetic process	GO:0032967	5	348	28	61686	31.6533	4.9049e-07	6.22868e-06	CCN2,WNT4,VIM,RUNX1,MYB	cyclin A2-CDK2 complex	GO:0097124	1	348	5	61686	35.4517	0.0278918	0.045726	CDK2	G protein-coupled receptor binding	GO:0001664	3	348	67	61686	7.93695	0.00653125	0.0165831	GNAI2,GNAI3,S1PR1
transport across blood-brain barrier	GO:0150104	7	348	84	61686	14.7716	5.34314e-07	6.76007e-06	ABCC5,ABCB1,SLC7A1,SLC1A2,LEPR,ATP1A2,ABCG2	elastic fiber	GO:0071953	1	348	5	61686	35.4517	0.0278918	0.045726	FBLN5	cAMP binding	GO:0030552	2	348	22	61686	16.1144	0.00680386	0.0168983	HCN2,HCN4
pituitary gland development	GO:0021983	5	348	29	61686	30.5618	5.89937e-07	7.40891e-06	CDH1,RBPJ,TBX19,CREB1,ETS1											poly(U) RNA binding	GO:0008266	2	348	22	61686	16.1144	0.00680386	0.0168983	FMR1,MCRS1
positive regulation of lamellipodium assembly	GO:0010592	5	348	29	61686	30.5618	5.89937e-07	7.40891e-06	RAC1,PIK3R1,WNT1,CDC42,FSCN1											cysteine-type endopeptidase inhibitor activity involved in apoptotic process	GO:0043027	2	348	22	61686	16.1144	0.00680386	0.0168983	NAIP,XIAP
response to oxidative stress	GO:0006979	8	348	125	61686	11.3446	6.2767e-07	7.85393e-06	HMOX1,SIRT1,TP53,BCL2,MMP14,EGFR,SOD2,SLC7A11											SUMO transferase activity	GO:0019789	2	348	22	61686	16.1144	0.00680386	0.0168983	MDM2,UBE2I
positive regulation of protein-containing complex assembly	GO:0031334	6	348	54	61686	19.6954	6.34763e-07	7.88491e-06	BBC3,MMP1,BCL2L11,BMF,BAX,VEGFA											tau-protein kinase activity	GO:0050321	2	348	22	61686	16.1144	0.00680386	0.0168983	ROCK1,ROCK2
negative regulation of fat cell differentiation	GO:0045599	6	348	54	61686	19.6954	6.34763e-07	7.88491e-06	SIRT1,WNT10B,ZFPM1,WNT1,FOXO1,ZFPM2											Notch binding	GO:0005112	2	348	22	61686	16.1144	0.00680386	0.0168983	NOTCH1,ADAM17
neuron maturation	GO:0042551	4	348	13	61686	54.5411	6.83817e-07	8.37247e-06	MECP2,RB1,NR4A2,RET											R-SMAD binding	GO:0070412	2	348	23	61686	15.4138	0.00742423	0.0182401	SMAD2,FOS
negative regulation of mitochondrial membrane potential	GO:0010917	4	348	13	61686	54.5411	6.83817e-07	8.37247e-06	PMAIP1,BNIP3L,BAX,BNIP3											MHC class II protein complex binding	GO:0023026	2	348	23	61686	15.4138	0.00742423	0.0182401	ANXA11,PKM
positive regulation of phospholipase C activity	GO:0010863	4	348	13	61686	54.5411	6.83817e-07	8.37247e-06	ESR1,KIT,FLT1,NTF3											translation regulator activity	GO:0045182	2	348	23	61686	15.4138	0.00742423	0.0182401	IGF2BP3,FMR1
negative regulation of protein kinase activity	GO:0006469	7	348	87	61686	14.2622	6.79417e-07	8.40901e-06	SOCS1,RB1,GSTP1,DNAJC3,TRIB1,SOCS3,PDPK1											histone binding	GO:0042393	4	348	136	61686	5.21349	0.00757589	0.018546	SIRT1,INO80,BRD7,ATRX
C-5 methylation of cytosine	GO:0090116	3	348	4	61686	132.944	7.09056e-07	8.6197e-06	DNMT3A,DNMT3B,DNMT1											mRNA 3'-UTR binding	GO:0003730	3	348	71	61686	7.4898	0.00766478	0.0186966	TP53,IGF2BP3,FMR1
negative regulation of CD4-positive, alpha-beta T cell differentiation	GO:0043371	3	348	4	61686	132.944	7.09056e-07	8.6197e-06	RUNX1,RUNX3,HMGB1											oxidoreductase activity, acting on paired donors, with incorporation or reduction of molecular oxygen	GO:0016705	3	348	74	61686	7.18616	0.00858637	0.0208701	CYP7A1,EGLN3,P4HA1
liver development	GO:0001889	7	348	88	61686	14.1001	7.3458e-07	8.89831e-06	MET,WNT4,AACS,NOTCH1,EGFR,HNF1B,KRAS											delayed rectifier potassium channel activity	GO:0005251	2	348	25	61686	14.1807	0.00873837	0.0210152	KCNH2,KCNQ1
positive regulation of Ras protein signal transduction	GO:0046579	5	348	31	61686	28.5901	8.36281e-07	1.00945e-05	CRKL,ERBIN,NOTCH1,IGF1,SHC1											mRNA 5'-UTR binding	GO:0048027	2	348	25	61686	14.1807	0.00873837	0.0210152	IGF2BP3,FMR1
negative regulation of DNA-binding transcription factor activity	GO:0043433	7	348	91	61686	13.6353	9.23119e-07	1.11034e-05	HMOX1,SIRT1,ESR1,RNF2,RB1,TWIST1,TRIB1											actin monomer binding	GO:0003785	2	348	25	61686	14.1807	0.00873837	0.0210152	CORO1A,NOS3
amyloid precursor protein catabolic process	GO:0042987	4	348	14	61686	50.6453	9.5308e-07	1.14236e-05	ABCG1,BACE1,ADAM10,ADAM17											ferrous iron binding	GO:0008198	2	348	26	61686	13.6353	0.00943154	0.0224451	FTL,EGLN3
response to ischemia	GO:0002931	6	348	58	61686	18.3371	9.76081e-07	1.16177e-05	TP53,BCL2,GJA1,ROCK2,BCL2L2,CASP9											channel activity	GO:0015267	2	348	26	61686	13.6353	0.00943154	0.0224451	BCL2,BAX
response to hormone	GO:0009725	6	348	58	61686	18.3371	9.76081e-07	1.16177e-05	TIMP3,SRF,TIMP2,NOS3,MMP14,ANXA1											phosphatidylinositol phospholipase C activity	GO:0004435	2	348	26	61686	13.6353	0.00943154	0.0224451	BDKRB2,EDNRA
negative regulation of stress fiber assembly	GO:0051497	5	348	32	61686	27.6967	9.8657e-07	1.16613e-05	MET,PIK3R1,DLC1,STMN1,S1PR1											calcium-dependent protein binding	GO:0048306	3	348	78	61686	6.81764	0.00991212	0.0235069	ANXA11,ANXA1,ANXA2
negative regulation of MAPK cascade	GO:0043409	5	348	32	61686	27.6967	9.8657e-07	1.16613e-05	EFNA1,DUSP1,GSTP1,PIK3R2,IGF1R											NAD-dependent histone deacetylase activity (H3-K9 specific)	GO:0046969	1	348	2	61686	88.6293	0.0112512	0.0237178	SIRT1
transcription initiation from RNA polymerase II promoter	GO:0006367	8	348	135	61686	10.5042	1.12568e-06	1.32598e-05	CCN2,ESR1,NR4A2,E2F3,NOTCH1,NR2C2,NR1I2,RBPJ											vitamin-K-epoxide reductase (warfarin-sensitive) activity	GO:0047057	1	348	2	61686	88.6293	0.0112512	0.0237178	VKORC1
cellular response to leukemia inhibitory factor	GO:1990830	7	348	94	61686	13.2001	1.15063e-06	1.35071e-05	ICAM1,SIRT1,SPRY2,VEGFC,PDCD10,SOCS3,CREB1											protein-propionyllysine depropionylase activity	GO:0106231	1	348	2	61686	88.6293	0.0112512	0.0237178	SIRT1
neuron projection development	GO:0031175	8	348	136	61686	10.427	1.19021e-06	1.39239e-05	MECP2,SRF,CDH1,RB1,ROCK1,PTEN,STMN1,HMGB1											FBXO family protein binding	GO:0098770	1	348	2	61686	88.6293	0.0112512	0.0237178	CDK6
induction of positive chemotaxis	GO:0050930	4	348	15	61686	47.269	1.29387e-06	1.49825e-05	CXCL12,VEGFC,NTF3,VEGFA											glycogen synthase activity, transferring glucose-1-phosphate	GO:0061547	1	348	2	61686	88.6293	0.0112512	0.0237178	GYS1
hematopoietic stem cell proliferation	GO:0071425	4	348	15	61686	47.269	1.29387e-06	1.49825e-05	RUNX1,WNT10B,ARIH2,WNT1											cholecystokinin receptor activity	GO:0004951	1	348	2	61686	88.6293	0.0112512	0.0237178	CCKBR
nerve development	GO:0021675	4	348	15	61686	47.269	1.29387e-06	1.49825e-05	NGFR,DICER1,NRP1,NTF3											ISG15-specific protease activity	GO:0019785	1	348	2	61686	88.6293	0.0112512	0.0237178	USP18
positive regulation of erythrocyte differentiation	GO:0045648	5	348	34	61686	26.0674	1.35065e-06	1.55873e-05	ARNT,FOXO3,STAT3,ETS1,MAPK11											endothelin receptor activity	GO:0004962	1	348	2	61686	88.6293	0.0112512	0.0237178	EDNRA
regulation of angiogenesis	GO:0045765	5	348	35	61686	25.3227	1.56848e-06	1.79797e-05	EFNA1,HMOX1,ERBB2,RECK,ETS1											purine nucleobase binding	GO:0002060	1	348	2	61686	88.6293	0.0112512	0.0237178	PNP
activation of phospholipase C activity	GO:0007202	5	348	35	61686	25.3227	1.56848e-06	1.79797e-05	NTRK2,SELE,EDNRA,EGFR,LPAR1											adenosine receptor binding	GO:0031685	1	348	2	61686	88.6293	0.0112512	0.0237178	USP4
chromatin remodeling	GO:0006338	7	348	99	61686	12.5334	1.63362e-06	1.86637e-05	ARID1A,PAK1,ESR1,RB1,INO80,MYB,ATRX											SUMO activating enzyme activity	GO:0019948	1	348	2	61686	88.6293	0.0112512	0.0237178	UBA2
negative regulation of myosin-light-chain-phosphatase activity	GO:0035509	3	348	5	61686	106.355	1.76521e-06	1.99667e-05	IKBKB,ROCK1,ROCK2											endoribonuclease activity, cleaving miRNA-paired mRNA	GO:0090624	1	348	2	61686	88.6293	0.0112512	0.0237178	37834
membrane to membrane docking	GO:0022614	3	348	5	61686	106.355	1.76521e-06	1.99667e-05	ICAM1,MSN,ROCK1											DNA strand exchange activity	GO:0000150	1	348	2	61686	88.6293	0.0112512	0.0237178	RAD51
regulation of programmed cell death	GO:0043067	3	348	5	61686	106.355	1.76521e-06	1.99667e-05	BCL2,BNIP3L,BNIP3											epidermal growth factor-activated receptor activity	GO:0005006	1	348	2	61686	88.6293	0.0112512	0.0237178	EGFR
cell surface receptor signaling pathway	GO:0007166	10	348	250	61686	7.09034	1.90232e-06	2.14466e-05	MET,BDKRB2,PRKCZ,CCKBR,ERBB2,MAPK1,LEPR,TNFSF10,ANXA1,EGFR											tRNA 2'-phosphotransferase activity	GO:0000215	1	348	2	61686	88.6293	0.0112512	0.0237178	NT5C3A
positive regulation of tumor necrosis factor production	GO:0032760	7	348	102	61686	12.1648	1.99738e-06	2.24442e-05	NOD2,PIK3R1,IL1A,TWIST1,STAT3,TICAM1,HMGB1											activin receptor activity, type II	GO:0016362	1	348	2	61686	88.6293	0.0112512	0.0237178	ACVR2B
regulation of translation	GO:0006417	8	348	146	61686	9.7128	2.02907e-06	2.27256e-05	DNAJC3,FOXO3,IGF2BP3,RPS6KB1,PKM,FMR1,AGO3,QKI											pyruvate kinase activity	GO:0004743	1	348	2	61686	88.6293	0.0112512	0.0237178	PKM
negative regulation of epidermal growth factor receptor signaling pathway	GO:0042059	5	348	37	61686	23.9539	2.08667e-06	2.32943e-05	SPRY2,BTC,ERRFI1,EGFR,CDC42											vascular endothelial growth factor receptor 3 binding	GO:0043185	1	348	2	61686	88.6293	0.0112512	0.0237178	VEGFC
mitotic cell cycle	GO:0000278	8	348	148	61686	9.58155	2.24645e-06	2.48346e-05	DNMT3A,ZNRD2,RNF2,TUBB3,WEE1,CDC25B,MYBL1,MYB											netrin receptor binding	GO:1990890	1	348	2	61686	88.6293	0.0112512	0.0237178	TUBB3
cell population proliferation	GO:0008283	8	348	148	61686	9.58155	2.24645e-06	2.48346e-05	GNAI2,RAC1,BCL2L1,BCL2,STAT3,BAX,EDNRA,IGF1											heme oxygenase (decyclizing) activity	GO:0004392	1	348	2	61686	88.6293	0.0112512	0.0237178	HMOX1
cellular response to extracellular stimulus	GO:0031668	4	348	17	61686	41.7079	2.23593e-06	2.48792e-05	AXL,SLC1A2,NR4A2,FOS											cytidine-diphosphatase activity	GO:0036384	1	348	2	61686	88.6293	0.0112512	0.0237178	ENTPD4
rhythmic process	GO:0048511	8	348	149	61686	9.51724	2.36236e-06	2.60317e-05	NGFR,SIRT1,SP1,KLF9,TP53,TWIST1,ROCK2,CREB1											purine-nucleoside phosphorylase activity	GO:0004731	1	348	2	61686	88.6293	0.0112512	0.0237178	PNP
protein localization to plasma membrane	GO:0072659	8	348	151	61686	9.39119	2.60948e-06	2.86624e-05	PRKCZ,ANK2,CDH1,IKBKB,ROCK1,ROCK2,ANXA2,SEC23A											guanosine phosphorylase activity	GO:0047975	1	348	2	61686	88.6293	0.0112512	0.0237178	PNP
regulation of blood pressure	GO:0008217	6	348	69	61686	15.4138	2.74403e-06	2.96633e-05	HMOX1,NOS3,ATP1A2,EDNRA,SOD2,KCNQ1											beta-aspartyl-peptidase activity	GO:0008798	1	348	2	61686	88.6293	0.0112512	0.0237178	BACE1
response to glucocorticoid	GO:0051384	6	348	69	61686	15.4138	2.74403e-06	2.96633e-05	DUSP1,RHOA,BCL2,ANXA1,HMGB1,KRAS											bradykinin receptor activity	GO:0004947	1	348	2	61686	88.6293	0.0112512	0.0237178	BDKRB2
regulation of heart rate by cardiac conduction	GO:0086091	5	348	39	61686	22.7255	2.7308e-06	2.97083e-05	KCNH2,ANK2,HCN4,KCNQ1,CACNA1C											death receptor activity	GO:0005035	1	348	2	61686	88.6293	0.0112512	0.0237178	NGFR
adherens junction organization	GO:0034332	5	348	39	61686	22.7255	2.7308e-06	2.97083e-05	NUMBL,CDH1,ADAM10,CDC42,CDH11											protein-cysteine methyltransferase activity	GO:0106363	1	348	2	61686	88.6293	0.0112512	0.0237178	DNMT3A
T cell differentiation	GO:0030217	5	348	39	61686	22.7255	2.7308e-06	2.97083e-05	RUNX2,SOX4,KIT,BCL2,LEPR											inositol-1,3,4,5-tetrakisphosphate 3-phosphatase activity	GO:0051717	1	348	2	61686	88.6293	0.0112512	0.0237178	PTEN
cardiac conduction system development	GO:0003161	4	348	18	61686	39.3908	2.86196e-06	3.07436e-05	SMAD5,HCN4,GJA1,CDC42											phosphatidylinositol-3,4-bisphosphate 3-phosphatase activity	GO:0051800	1	348	2	61686	88.6293	0.0112512	0.0237178	PTEN
regulation of keratinocyte differentiation	GO:0045616	4	348	18	61686	39.3908	2.86196e-06	3.07436e-05	ROCK1,ERRFI1,RUNX1,ROCK2											DNA/DNA annealing activity	GO:1990814	1	348	2	61686	88.6293	0.0112512	0.0237178	ANXA1
potassium ion import across plasma membrane	GO:1990573	5	348	40	61686	22.1573	3.10651e-06	3.3162e-05	KCNH2,HCN2,HCN4,ATP1A2,KCNQ1											GBD domain binding	GO:0032427	1	348	2	61686	88.6293	0.0112512	0.0237178	CDC42
cell death	GO:0008219	5	348	40	61686	22.1573	3.10651e-06	3.3162e-05	HMOX1,MAP3K9,TGFB2,CDKN1B,BNIP3											ABC-type sterol transporter activity	GO:0034041	1	348	2	61686	88.6293	0.0112512	0.0237178	ABCG1
B cell differentiation	GO:0030183	6	348	71	61686	14.9796	3.24741e-06	3.45581e-05	BCL6,PIK3R1,KIT,BCL2,RBPJ,ADAM17											peptide antigen binding	GO:0042605	2	348	27	61686	13.1303	0.0101484	0.0239012	HFE,HLA-G
protein transport	GO:0015031	15	348	624	61686	4.26102	3.44438e-06	3.65404e-05	RAB1A,AP3M2,ANK2,RAB11FIP1,PIK3R1,RAB6B,ARF4,AFTPH,PIK3R2,TMED7,XPO6,COL1A1,SNX30,SEC23A,KLHL20											protein serine/threonine/tyrosine kinase activity	GO:0004712	2	348	27	61686	13.1303	0.0101484	0.0239012	RPS6KB1,DSTYK
positive regulation of cell cycle	GO:0045787	5	348	41	61686	21.6169	3.52165e-06	3.65652e-05	BCL2L11,MDM2,TGFB2,CDKN1B,CDK4											sodium channel activity	GO:0005272	2	348	29	61686	12.2247	0.011652	0.0244871	HCN2,HCN4
positive regulation of BMP signaling pathway	GO:0030513	5	348	41	61686	21.6169	3.52165e-06	3.65652e-05	ACVR2B,NOTCH1,SMAD2,RBPJ,GATA4											steroid binding	GO:0005496	2	348	28	61686	12.6613	0.0108886	0.025469	ESR1,ATP1A2
negative regulation of bicellular tight junction assembly	GO:1903347	3	348	6	61686	88.6293	3.51561e-06	3.67258e-05	IKBKB,ROCK1,ROCK2											fibronectin binding	GO:0001968	2	348	28	61686	12.6613	0.0108886	0.025469	CCN2,VEGFA
neutrophil clearance	GO:0097350	3	348	6	61686	88.6293	3.51561e-06	3.67258e-05	AXL,ANXA1,HMGB1											14-3-3 protein binding	GO:0071889	2	348	30	61686	11.8172	0.0124382	0.0259795	DDIT4,PRKCZ
DNA methylation-dependent heterochromatin assembly	GO:0006346	3	348	6	61686	88.6293	3.51561e-06	3.67258e-05	DNMT3A,SIRT1,MBD2											cysteine-type endopeptidase inhibitor activity	GO:0004869	2	348	30	61686	11.8172	0.0124382	0.0259795	NAIP,XIAP
glutathione transmembrane transport	GO:0034775	3	348	6	61686	88.6293	3.51561e-06	3.67258e-05	ABCC5,GJA1,SLC7A11											nucleosome-dependent ATPase activity	GO:0070615	2	348	31	61686	11.436	0.0132469	0.0275843	INO80,ATRX
ectopic germ cell programmed cell death	GO:0035234	3	348	6	61686	88.6293	3.51561e-06	3.67258e-05	IL1A,KIT,BAX											transcription corepressor binding	GO:0001222	2	348	32	61686	11.0787	0.0140779	0.0292256	ESR1,SUZ12
interleukin-7-mediated signaling pathway	GO:0038111	4	348	19	61686	37.3176	3.60902e-06	3.7246e-05	STAT5A,SOCS1,STAT3,IRS1											transmembrane transporter activity	GO:0022857	4	348	165	61686	4.29718	0.0145836	0.0301836	ABCB1,SLC7A1,GJA1,SLC7A11
activin receptor signaling pathway	GO:0032924	4	348	19	61686	37.3176	3.60902e-06	3.7246e-05	ACVR2B,ACVR1C,ACVR1,SMAD2											protein tyrosine kinase binding	GO:1990782	2	348	33	61686	10.7429	0.0149309	0.0308091	PTEN,ACVR1
positive regulation of cytosolic calcium ion concentration	GO:0007204	8	348	158	61686	8.97512	3.65479e-06	3.76047e-05	BDKRB2,ESR1,CCKBR,GJA1,EDNRA,LPAR1,HMGB1,CACNA1C											neurotrophin receptor activity	GO:0005030	1	348	3	61686	59.0862	0.0168294	0.0308991	NTRK2
toxin transport	GO:1901998	5	348	42	61686	21.1022	3.9791e-06	4.08187e-05	ABCG1,BBC3,ADAM10,NRP1,BNIP3											C-X-C chemokine binding	GO:0019958	1	348	3	61686	59.0862	0.0168294	0.0308991	HMGB1
embryonic morphogenesis	GO:0048598	4	348	20	61686	35.4517	4.4912e-06	4.56605e-05	ROCK1,ROCK2,HNF1B,FLT1											double-stranded DNA helicase activity	GO:0036121	1	348	3	61686	59.0862	0.0168294	0.0308991	ANXA1
negative regulation of cell-substrate adhesion	GO:0010812	4	348	20	61686	35.4517	4.4912e-06	4.56605e-05	RHOA,WNT1,NOTCH1,COL1A1											fructose-bisphosphate aldolase activity	GO:0004332	1	348	3	61686	59.0862	0.0168294	0.0308991	ALDOA
negative regulation of cardiac muscle cell proliferation	GO:0060044	4	348	20	61686	35.4517	4.4912e-06	4.56605e-05	PTEN,GJA1,MAPK11,VGLL4											phosphothreonine residue binding	GO:0050816	1	348	3	61686	59.0862	0.0168294	0.0308991	PIN1
positive regulation of DNA-binding transcription factor activity	GO:0051091	7	348	117	61686	10.6052	4.99028e-06	5.05839e-05	DVL2,SRF,ESR1,KIT,PTEN,WNT10B,WNT1											vascular endothelial growth factor receptor 1 binding	GO:0043183	1	348	3	61686	59.0862	0.0168294	0.0308991	VEGFA
chondrocyte differentiation	GO:0002062	5	348	44	61686	20.143	5.03317e-06	5.08678e-05	RUNX2,RUNX1,MEF2D,WNT10B,RUNX3											nitric-oxide synthase activity	GO:0004517	1	348	3	61686	59.0862	0.0168294	0.0308991	NOS3
transmembrane transport	GO:0055085	14	348	564	61686	4.40004	5.06933e-06	5.10821e-05	ABCG1,ABCC5,KCNH2,ABCB1,SLC7A1,HCN2,SLC1A2,BCL2,HCN4,GJA1,ABCG2,KCNQ1,SLC7A11,CACNA1C											intronic transcription regulatory region sequence-specific DNA binding	GO:0001161	1	348	3	61686	59.0862	0.0168294	0.0308991	BCL6
response to nutrient	GO:0007584	6	348	77	61686	13.8124	5.22537e-06	5.24996e-05	GNAI2,APAF1,NOD2,AACS,PTEN,COL1A1											peptidyl-proline 4-dioxygenase activity	GO:0031545	1	348	3	61686	59.0862	0.0168294	0.0308991	EGLN3
cell migration involved in sprouting angiogenesis	GO:0002042	4	348	21	61686	33.7635	5.52327e-06	5.48474e-05	SRF,KDR,NRP1,VEGFA											ceramide phosphoethanolamine synthase activity	GO:0002950	1	348	3	61686	59.0862	0.0168294	0.0308991	SGMS2
positive regulation of amyloid-beta formation	GO:1902004	4	348	21	61686	33.7635	5.52327e-06	5.48474e-05	EFNA1,ABCG1,SP1,ROCK2											sphingomyelin synthase activity	GO:0033188	1	348	3	61686	59.0862	0.0168294	0.0308991	SGMS2
positive regulation of superoxide anion generation	GO:0032930	4	348	21	61686	33.7635	5.52327e-06	5.48474e-05	GNAI2,GSTP1,GNAI3,EGFR											ceramide cholinephosphotransferase activity	GO:0047493	1	348	3	61686	59.0862	0.0168294	0.0308991	SGMS2
positive regulation of NF-kappaB transcription factor activity	GO:0051092	8	348	167	61686	8.49143	5.50262e-06	5.5123e-05	ICAM1,PRKCZ,IKBKB,NOD2,STAT3,RPS6KA5,TICAM1,KRAS											voltage-gated calcium channel activity involved in AV node cell action potential	GO:0086056	1	348	3	61686	59.0862	0.0168294	0.0308991	CACNA1C
modulation of chemical synaptic transmission	GO:0050804	6	348	78	61686	13.6353	5.63408e-06	5.57856e-05	PTPRD,BACE1,STAT3,CDH11,SLC7A11,NTF3											CTPase activity	GO:0043273	1	348	3	61686	59.0862	0.0168294	0.0308991	ENTPD4
positive regulation of axon extension involved in axon guidance	GO:0048842	3	348	7	61686	75.968	6.12653e-06	5.96246e-05	CXCL12,NRP1,VEGFA											insulin-activated receptor activity	GO:0005009	1	348	3	61686	59.0862	0.0168294	0.0308991	IGF1R
leukocyte homeostasis	GO:0001776	3	348	7	61686	75.968	6.12653e-06	5.96246e-05	BCL2L11,BCL2,BAX											histone deacetylase regulator activity	GO:0035033	1	348	3	61686	59.0862	0.0168294	0.0308991	TP53
outer ear morphogenesis	GO:0042473	3	348	7	61686	75.968	6.12653e-06	5.96246e-05	PRKRA,TWIST1,MAPK1											GMP binding	GO:0019002	1	348	3	61686	59.0862	0.0168294	0.0308991	KRAS
bone trabecula formation	GO:0060346	3	348	7	61686	75.968	6.12653e-06	5.96246e-05	WNT10B,MMP2,COL1A1											cyclin-dependent protein kinase activity	GO:0097472	1	348	3	61686	59.0862	0.0168294	0.0308991	CDK2
activation of cysteine-type endopeptidase activity involved in apoptotic process by cytochrome c	GO:0008635	3	348	7	61686	75.968	6.12653e-06	5.96246e-05	APAF1,BAX,CASP9											insulin-like growth factor-activated receptor activity	GO:0005010	1	348	3	61686	59.0862	0.0168294	0.0308991	IGF1R
response to corticosteroid	GO:0031960	3	348	7	61686	75.968	6.12653e-06	5.96246e-05	NOTCH1,ANXA1,COL1A1											ubiquitin-protein transferase regulator activity	GO:0055106	1	348	3	61686	59.0862	0.0168294	0.0308991	TRIB1
cell adhesion mediated by integrin	GO:0033627	4	348	22	61686	32.2288	6.72063e-06	6.48522e-05	ITGA5,ITGB8,ICAM1,ADAM17											coreceptor activity involved in canonical Wnt signaling pathway	GO:1904928	1	348	3	61686	59.0862	0.0168294	0.0308991	RECK
membrane protein ectodomain proteolysis	GO:0006509	4	348	22	61686	32.2288	6.72063e-06	6.48522e-05	MMP7,BACE1,ADAM10,ADAM17											estrogen response element binding	GO:0034056	1	348	3	61686	59.0862	0.0168294	0.0308991	ESR1
positive regulation of cardiac muscle hypertrophy	GO:0010613	4	348	22	61686	32.2288	6.72063e-06	6.48522e-05	ROCK1,BECN1,ROCK2,IGF1											biotin transmembrane transporter activity	GO:0015225	1	348	3	61686	59.0862	0.0168294	0.0308991	ABCG2
cellular response to glucose starvation	GO:0042149	5	348	47	61686	18.8573	7.01124e-06	6.74659e-05	TP53,BECN1,BCL2,FOXO3,PMAIP1											estrogen receptor activity	GO:0030284	1	348	3	61686	59.0862	0.0168294	0.0308991	ESR1
negative regulation of angiogenesis	GO:0016525	7	348	124	61686	10.0065	7.32336e-06	7.02713e-05	MECP2,SPRY2,ROCK1,TGFB2,ROCK2,HLA-G,SHC1											voltage-gated potassium channel activity involved in atrial cardiac muscle cell action potential repolarization	GO:0086089	1	348	3	61686	59.0862	0.0168294	0.0308991	KCNQ1
cell-cell signaling	GO:0007267	9	348	231	61686	6.90618	7.68487e-06	7.35337e-05	EFNA1,ADAM10,NRP1,HCN2,GJA1,WNT1,TNFSF10,GATA4,NTF3											purine nucleotide transmembrane transporter activity	GO:0015216	1	348	3	61686	59.0862	0.0168294	0.0308991	ABCC5
positive regulation of cell division	GO:0051781	5	348	48	61686	18.4644	7.79042e-06	7.37177e-05	BTC,VEGFC,IL1A,TGFB2,VEGFA											gap junction channel activity involved in cardiac conduction electrical coupling	GO:0086075	1	348	3	61686	59.0862	0.0168294	0.0308991	GJA1
establishment or maintenance of cell polarity	GO:0007163	5	348	48	61686	18.4644	7.79042e-06	7.37177e-05	RAC1,RHOA,RND3,CDC42,FSCN1											24-hydroxycholesterol 7alpha-hydroxylase activity	GO:0033782	1	348	3	61686	59.0862	0.0168294	0.0308991	CYP7A1
positive regulation of protein secretion	GO:0050714	5	348	48	61686	18.4644	7.79042e-06	7.37177e-05	ABCG1,VEGFC,IL1A,TGFB2,IGF1											brain-derived neurotrophic factor binding	GO:0048403	1	348	3	61686	59.0862	0.0168294	0.0308991	NTRK2
positive regulation of epithelial to mesenchymal transition	GO:0010718	5	348	48	61686	18.4644	7.79042e-06	7.37177e-05	TWIST1,TGFB2,NOTCH1,SMAD2,COL1A1											glycogen (starch) synthase activity	GO:0004373	1	348	3	61686	59.0862	0.0168294	0.0308991	GYS1
response to lead ion	GO:0010288	4	348	23	61686	30.8276	8.09932e-06	7.55937e-05	DNMT3A,BACE1,BECN1,CDK4											ribonuclease III activity	GO:0004525	1	348	3	61686	59.0862	0.0168294	0.0308991	DICER1
response to fatty acid	GO:0070542	4	348	23	61686	30.8276	8.09932e-06	7.55937e-05	UCP2,CCN2,FOXO3,FOXO1											cysteine transmembrane transporter activity	GO:0033229	1	348	3	61686	59.0862	0.0168294	0.0308991	SLC1A2
regulation of cell size	GO:0008361	4	348	23	61686	30.8276	8.09932e-06	7.55937e-05	MSN,RAC1,VAV2,CREB1											glutamate:sodium symporter activity	GO:0015501	1	348	3	61686	59.0862	0.0168294	0.0308991	SLC1A2
[truncated: 2,013 more rows]

## Sheet: TableS10
Table S10: GO enrichment for down-regulated miRNA in the pairwise comparison IPF-2 vs NL by using Genecodis
[truncated: 1,249 more rows]

[truncated: 5 more sheets: TableS11, TableS12, TableS13, Tables14, Table S15]
